# Supplementary material for: Investigating the development of diarrhoea through gene expression analysis in sheep genetically resistant to gastrointestinal helminth infection
Source: Sci Rep. 2022 Feb 9;12:2207. doi: 10.1038/s41598-022-06001-4 (PMC8828848; doi:10.1038/s41598-022-06001-4)
Supplement: Supplementary file 2 — Supplementary Information 2. [file 41598_2022_6001_MOESM2_ESM.xlsx]

## Sheet: Title and author List
New title: Investigating the development of diarrhoea through gene expression analysis in sheep genetically resistant to gastrointestinal helminth infection
Author Name	Email
Shamshad Ul Hassan	shamshadul.hassan@research.uwa.edu.au
Eng Guan Chua	eng.chua@uwa.edu.au
Erwin A. Paz	erwin.pazmunoz@uwa.edu.au
Parwinder Kaur	parwinder.kaur@uwa.edu.au
Chin Yen Tay	alfred.tay@uwa.edu.au
Johan C. Greeff	johan.greeff@dpird.wa.gov.au
Shimin Liu	shimin.liu@uwa.edu.au
Graeme B. Martin	graeme.martin@uwa.edu.au

## Sheet: DEGs High vs Low Diarrhoa
	Supplementary File 1. Results of differential gene expression analysis High vs Low diarrhoea with normalised gene count
	Gene	baseMean	log2FoldChange	lfcSE	stat	pvalue	padj	HD1	HD2	HD3	HD4	LD1	LD2	LD3	LD4
Down-regulated genes in High diarrhoea compared to low diarrhoea	IDO2	70.9808	-1.59069	0.229627	-6.92727	4.29034e-12	7.43731e-08	33.7347	37.28	29.9764	40.4096	111.396	114.64	100.992	99.4182
	LOC114108618	1125.73	-3.11791	0.463393	-6.72844	1.71491e-11	1.4864e-07	343.402	232.283	80.6262	273.47	1754.75	2625.04	780.742	2915.55
	LOC114109111	204.85	-2.06818	0.325088	-6.36192	1.99249e-10	1.15133e-06	58.8194	86.0307	103.367	67.6627	387.233	485.097	230.144	220.449
	LOC101103860	2693.46	-2.34568	0.3973	-5.90406	3.54654e-09	1.22959e-05	560.514	1297.15	1137.04	547.88	7823.16	4213.02	2762.7	3206.24
	TTI2	261.775	-1.03465	0.180932	-5.71842	1.07521e-08	3.10645e-05	160.023	191.179	167.454	168.217	401.024	393.81	289.38	323.109
	LOC114110327	513.493	-1.04372	0.199102	-5.24213	1.58735e-07	0.000279731	287.177	304.931	372.121	377.783	803.11	555.155	606.92	800.749
	LOC101113217	8784.26	-2.2764	0.441056	-5.16126	2.45294e-07	0.000374078	1212.72	3498.58	2442.56	4869.83	18908.6	22153.1	8896.97	8291.7
	LOC101118514	2414.48	-2.00749	0.398437	-5.03842	4.69398e-07	0.000514145	402.221	1896.5	837.272	711.398	3887.18	3355.34	3753.2	4472.74
	LOC114116949	248.533	-4.88791	0.985225	-4.96121	7.0054e-07	0.00063915	32.8697	11.4708	8.26936	12.2169	572.892	371.518	19.4215	959.602
	LOC101121159	118.822	-1.74654	0.353582	-4.93955	7.83019e-07	0.000660313	44.9796	39.1917	95.0976	39.4699	240.827	177.267	188.388	125.353
	LOC114118885	2468.88	-1.76062	0.359479	-4.89769	9.69697e-07	0.000672388	1223.96	1904.15	571.619	800.675	5078.58	3603.73	2794.75	3773.57
	ITGAX	128.442	-1.21936	0.250606	-4.86562	1.14097e-06	0.000760722	55.3595	80.2953	75.4579	97.735	214.304	151.792	150.516	202.078
	HSD11B2	168.62	-1.35685	0.285374	-4.75463	1.98813e-06	0.00107701	103.799	138.605	82.6936	53.5663	247.192	265.37	224.318	233.417
	LOC101108033	177.027	-3.00701	0.65106	-4.61864	3.86261e-06	0.00177629	31.1397	28.6769	42.3805	54.506	534.699	591.245	70.8883	62.6767
	GPR25	70.2356	-1.35727	0.301238	-4.50562	6.61788e-06	0.00249393	25.0848	45.883	49.6161	37.5904	74.2638	94.4718	110.702	124.273
	LOC101108147	38.1258	-3.38235	0.760494	-4.44757	8.68462e-06	0.00266794	12.1099	6.69127	2.06734	5.63855	64.7156	142.238	65.0619	6.4838
	BPI	210.103	-1.73322	0.39173	-4.42454	9.66472e-06	0.00266794	57.9544	130.002	133.343	67.6627	347.979	185.759	243.739	514.381
	ITLN2_1	2368.55	-2.15997	0.497913	-4.33805	1.43752e-05	0.00324444	267.282	1255.09	1429.57	513.108	6534.15	3959.32	2264.54	2725.36
	PNP	1850.56	-1.14426	0.264813	-4.321	1.55326e-05	0.00324444	931.596	1187.22	1677.65	815.711	2748.82	2818.23	2776.3	1848.96
	ST6GALNAC1	950.74	-4.71412	1.09099	-4.32097	1.55344e-05	0.00324444	157.428	32.5005	39.2794	49.8072	2030.58	1768.43	32.0454	3495.85
	LOC101118727	20.1042	-1.7025	0.394925	-4.31094	1.62563e-05	0.00328225	7.78492	12.4267	7.23569	10.3374	29.7055	28.66	30.1033	34.5803
	TMEM82	500.702	-1.3336	0.31006	-4.30109	1.69956e-05	0.00331033	140.994	345.079	279.091	373.084	577.136	764.266	908.924	617.041
	LOC114115239	84.0395	-2.74808	0.643523	-4.27036	1.95158e-05	0.00356112	29.4097	26.7651	18.6061	12.2169	157.015	115.701	16.5082	296.093
	LOC101108781	126.33	-2.39206	0.562545	-4.2522	2.11679e-05	0.00357308	19.8948	85.0748	36.1784	20.6747	325.7	312.075	73.8015	137.24
	LOC114109544	18.9521	-3.38784	0.794706	-4.26301	2.01689e-05	0.00357308	1.72998	0	2.06734	9.39759	58.3501	35.0289	12.6239	32.419
	LOC101106024	686.448	-1.82328	0.432036	-4.2202	2.44088e-05	0.00379366	101.204	311.622	251.182	546	1058.79	1078.46	686.548	1457.77
	LYZ	111.129	-1.58588	0.376416	-4.2131	2.51884e-05	0.00382693	32.0047	65.0009	43.4141	81.759	199.451	100.841	132.066	234.497
	CES2	5231.87	-1.0286	0.244584	-4.2055	2.60501e-05	0.00382693	2073.38	3273.94	3940.35	4480.77	6959.58	6799.85	7978.33	6348.72
	LOC114108695	52.0736	-2.19934	0.523927	-4.1978	2.69515e-05	0.0038612	4.32496	19.1179	39.2794	12.2169	107.152	96.5948	61.1776	76.7249
	AOC1	344.629	-1.12055	0.271351	-4.1295	3.63548e-05	0.00481077	168.673	199.782	219.138	280.988	586.684	588.061	311.714	401.995
	LOC101108034	96.6159	-2.35507	0.575886	-4.08948	4.32341e-05	0.00551076	10.3799	33.4564	64.0875	18.7952	212.182	262.186	57.2933	114.547
	TFF3	7899.54	-1.38979	0.343191	-4.04961	5.13022e-05	0.00605891	3734.17	7684.45	3433.85	2603.13	11962.8	14405.4	11570.3	7802.17
	LOC114115325	84.1297	-1.3002	0.322717	-4.0289	5.6039e-05	0.00639103	30.2747	49.7066	62.0202	52.6265	151.71	124.193	72.8304	129.676
	LOC105605823	358.4	-1.14441	0.284422	-4.02362	5.73102e-05	0.00648892	115.909	238.974	281.158	257.494	542.126	428.838	432.127	570.574
	LOC101112298	20.6083	-2.36517	0.5888	-4.01694	5.89596e-05	0.00650937	4.32496	7.64717	9.30303	5.63855	35.0101	66.8733	15.5372	20.532
	TMEM150B	82.2085	-1.38094	0.346323	-3.98744	6.67896e-05	0.00686804	23.3548	60.2215	58.9192	40.4096	129.431	141.177	125.268	78.8862
	LOC114112950	24.9517	-3.04901	0.771754	-3.95076	7.79046e-05	0.00739676	7.78492	0.955896	5.16835	7.51807	50.9237	43.5207	4.85536	78.8862
	GNLY	1440.05	-1.45777	0.368898	-3.95169	7.76026e-05	0.00739676	341.672	534.346	1180.45	1018.7	2462.37	2521.02	1728.51	1733.34
	CREB3L3	6452.36	-1.21679	0.310851	-3.91439	9.06337e-05	0.00775147	2139.12	4794.78	4046.82	4547.49	9648.99	9331.48	11709.2	5401
	LOC101117107	1024.59	-1.42664	0.364386	-3.91519	9.03349e-05	0.00775147	262.957	501.846	759.747	698.241	1246.57	1079.53	1276.96	2370.91
	BEST4	192.362	-1.47524	0.384171	-3.84007	0.000122998	0.00907994	44.1146	85.0748	145.747	132.506	315.091	393.81	191.301	231.255
	LOC114114046	85.1576	-1.06881	0.279	-3.83087	0.000127691	0.00918471	63.1444	48.7507	62.0202	46.0482	135.797	132.685	120.413	72.4024
	DQA	2560.3	-1.29019	0.337896	-3.81832	0.000134365	0.00937747	834.717	2002.6	1507.09	1600.41	2572.71	2318.27	4829.14	4817.46
	RINL	380.616	-1.03534	0.275724	-3.75498	0.000173352	0.0109833	138.399	265.739	309.067	285.687	555.917	459.621	415.619	614.88
	LOC101102047	251.786	-1.66936	0.446621	-3.73776	0.000185669	0.0114871	116.774	108.016	97.1649	159.759	673.679	474.482	261.219	123.192
	LOC105610137	80.0043	-1.18043	0.315875	-3.73703	0.000186206	0.0114871	46.7095	29.6328	53.7508	65.7831	109.274	107.21	79.628	148.047
	LOC101118441	2337.59	-1.09408	0.293018	-3.73382	0.000188598	0.0115934	839.042	1393.7	1869.91	1863.54	2784.89	2568.78	4395.07	2985.79
	THPO	30.5629	-1.66116	0.449513	-3.69547	0.000219477	0.0125855	14.7049	8.60307	17.5724	17.8554	54.1065	73.2422	28.1611	30.2577
	TYROBP	327.858	-1.12603	0.304738	-3.69505	0.000219839	0.0125855	107.259	233.239	173.657	310.121	484.836	461.744	398.14	453.866
	LOC101113279	284.233	-1.8611	0.508583	-3.65938	0.000252829	0.0136962	41.5196	125.222	124.04	200.169	636.547	700.578	263.161	182.627
	LOC114113010	45.0862	-1.14413	0.315981	-3.62089	0.000293589	0.0149687	24.2198	27.721	24.8081	35.7108	42.4364	62.6274	81.5701	61.5961
	CD6	602.571	-1.11037	0.307959	-3.60556	0.000311484	0.0152129	219.708	332.652	374.188	599.566	904.957	994.608	624.4	770.491
	CCR3	23.4	-2.20307	0.612101	-3.59919	0.000319211	0.0152883	1.72998	14.3384	5.16835	12.2169	64.7156	35.0289	19.4215	34.5803
	LOC105613366	15.1234	-1.82171	0.50852	-3.58237	0.000340492	0.0158873	2.59497	6.69127	6.20202	11.2771	28.6446	23.3526	18.4504	23.7739
	LOC101102754	26.1594	-2.11236	0.589138	-3.5855	0.00033643	0.0158873	1.72998	7.64717	23.7744	6.57831	48.8019	36.0904	44.6693	39.9834
	LOC114110057	5.82179	-3.53338	0.987567	-3.57786	0.000346419	0.0159712	2.59497	0	0	0.939759	12.7309	8.49185	7.76858	14.0482
	LOC105603754	890.119	-1.09783	0.307225	-3.57339	0.000352388	0.0161019	258.632	740.82	702.895	565.735	1396.16	1092.26	1177.91	1186.53
	C1QA	1315	-1.07643	0.302521	-3.5582	0.000373405	0.0166866	508.615	773.32	827.969	1274.31	1961.62	1900.05	2099.46	1174.65
	LOC114113243	102.328	-5.76151	1.62915	-3.53652	0.000405438	0.0174946	0	7.64717	7.23569	0	308.725	336.49	2.91322	155.611
	TREM2	12.0625	-2.01709	0.574419	-3.51154	0.000445521	0.0185206	2.59497	1.91179	7.23569	7.51807	15.9137	25.4755	17.4793	18.3708
	DPEP2	141.666	-1.17221	0.334282	-3.50667	0.000453759	0.0187648	56.2244	130.002	112.67	49.8072	183.538	179.39	189.359	232.336
	LOC101109747	7395.22	-1.16925	0.333852	-3.50229	0.000461278	0.0188147	1960.07	3927.78	5782.35	6539.78	11227.6	8573.58	10743	10407.6
	LOC114113716	27.8774	-1.29481	0.371665	-3.48381	0.000494339	0.0195647	13.8399	18.162	17.5724	15.0361	51.9846	46.7052	26.219	33.4996
	XCR1	161.594	-1.13851	0.327456	-3.47683	0.000507373	0.0198345	52.7645	101.325	136.444	113.711	291.751	237.772	208.781	150.208
	FCGBP	22286.6	-1.49162	0.43119	-3.4593	0.000541572	0.0206788	11099.6	22489.4	8709.7	4472.31	50008.2	28543.2	26463.7	26506.8
	LOC114112620	34.234	-1.35647	0.392068	-3.45977	0.000540632	0.0206788	8.64991	20.0738	27.9091	20.6747	45.6192	62.6274	50.4958	37.8221
	LOC101105315	1312.23	-1.26351	0.367099	-3.44189	0.000577675	0.0217743	378.866	1243.62	978.885	485.855	1804.61	1615.57	1564.4	2426.02
	SLC2A2	31.7962	-1.83453	0.533644	-3.43773	0.000586606	0.0218684	6.05494	11.4708	6.20202	31.9518	60.4719	37.1518	52.4379	48.6285
	LOC101112460	159.512	-1.09428	0.318994	-3.4304	0.000602703	0.0220885	43.2496	120.443	117.838	125.928	208.999	219.727	219.462	220.449
	GZMA	306.479	-1.11222	0.324702	-3.42537	0.000613968	0.0222843	89.9591	219.856	247.047	218.964	378.745	429.9	319.483	547.881
	LOC101119545	348.947	-1.31998	0.386246	-3.41747	0.000632072	0.0226852	243.063	116.619	173.657	265.012	343.735	388.502	910.866	350.125
	TNFSF18	21.4595	-1.92976	0.564868	-3.4163	0.000634792	0.0227358	4.32496	10.5149	14.4714	6.57831	63.6547	25.4755	17.4793	29.1771
	LOC114113862	226.075	-1.78741	0.524517	-3.40773	0.000655066	0.0231274	25.0848	139.561	53.7508	187.952	308.725	330.121	532.148	231.255
	LOC101103612	11.5546	-3.09761	0.908987	-3.40776	0.000654992	0.0231274	0	0.955896	4.13468	4.6988	38.1928	26.537	13.595	4.32253
	LOC114117899	30.6486	-1.55815	0.46018	-3.38596	0.000709294	0.0244933	7.78492	26.7651	15.505	12.2169	59.411	33.9674	30.1033	59.4348
	SI	556.794	-1.5606	0.461613	-3.38076	0.000722863	0.0246594	85.6342	421.55	170.555	450.145	855.094	650.688	1170.14	650.541
	CCL5	1681.24	-1.36645	0.404274	-3.38002	0.000724794	0.0246594	340.807	831.63	923.067	1663.37	2440.1	3302.27	2048.96	1899.75
	HAAO	60.0416	-1.72837	0.511805	-3.37701	0.00073279	0.024762	10.3799	26.7651	32.0438	42.2892	137.918	116.763	32.0454	82.1281
	LOC114113678	75.9147	-1.44896	0.431436	-3.35846	0.00078378	0.025684	17.2998	28.6769	69.2559	47.9277	133.675	107.21	66.0329	137.24
	LOC114114996	1877.47	-1.55644	0.463392	-3.35879	0.000782837	0.025684	864.991	796.262	1029.53	1120.19	1025.9	1175.06	4284.37	4723.45
	OVAR-DRB1	3691.97	-1.09156	0.325679	-3.35163	0.000803378	0.026099	1169.47	2008.34	2842.59	3413.21	5429.74	3472.1	5559.39	5640.9
	CLCA1	8257.47	-1.61746	0.485794	-3.32952	0.000869965	0.0275198	5888	5537.51	3892.8	919.084	20374.8	8422.85	9109.63	11915.1
	GUCA2A	1255.7	-1.63089	0.491412	-3.31879	0.000904075	0.0281873	139.264	354.638	1085.35	873.036	1765.36	2042.29	1636.26	2149.38
	CD74	27578.4	-1.11087	0.336712	-3.29918	0.000969684	0.0290714	7392.22	15340.2	20622.7	26469.3	38583.2	42217.2	36509.4	33493.1
	LOC101103602	94.9472	-1.30691	0.396612	-3.29519	0.000983565	0.0292454	62.2794	39.1917	79.5926	37.5904	148.528	167.714	58.2644	166.417
	PLD4	206.043	-1.01896	0.309298	-3.29442	0.000986245	0.0292749	69.1993	133.825	154.017	187.952	252.497	222.911	286.466	341.48
	FETUB	103.331	-1.88429	0.572849	-3.28934	0.00100424	0.0296568	30.2747	89.8542	49.6161	6.57831	192.025	208.05	157.314	92.9344
	LOC101120103	24.6736	-1.65961	0.506733	-3.27512	0.00105618	0.0306683	19.8948	9.55896	9.30303	8.45783	57.2892	48.8281	21.3636	22.6933
	LOC114112309	23.4231	-1.39173	0.426145	-3.26586	0.00109133	0.0314778	15.5698	11.4708	13.4377	11.2771	21.2182	32.9059	53.409	28.0965
	METTL7B	7.68554	-3.9526	1.21352	-3.25715	0.00112538	0.0319231	0.864991	0.955896	0	1.87952	7.42638	8.49185	40.785	1.08063
	LOC101103878	6.50423	-2.76187	0.847981	-3.257	0.00112597	0.0319231	0.864991	0.955896	3.10101	1.87952	7.42638	5.30741	18.4504	14.0482
	LOC101117062	8.29379	-4.02591	1.23875	-3.24997	0.00115416	0.0323743	0.864991	0.955896	2.06734	0	42.4364	15.9222	1.94215	2.16127
	ZG16	447.798	-1.30806	0.406084	-3.22117	0.0012767	0.0343658	344.267	339.343	260.485	86.4578	706.567	389.564	851.631	604.074
	SLC16A9	47.5845	-1.37658	0.430228	-3.19965	0.00137594	0.0360906	20.7598	12.4267	35.1448	37.5904	55.1674	67.9348	44.6693	106.983
	LOC105613004	18.7222	-1.89333	0.592614	-3.19487	0.00139892	0.0363574	1.72998	6.69127	10.3367	13.1566	35.0101	18.0452	19.4215	45.3866
	LOC101116640	37.4485	-2.01818	0.633586	-3.18533	0.00144588	0.0371324	5.18995	31.5446	11.3704	11.2771	92.2993	95.5333	24.2768	28.0965
	CD300LB	10.1586	-2.00524	0.631704	-3.17433	0.00150184	0.037994	0.864991	4.77948	3.10101	7.51807	16.9746	20.1681	11.6529	16.2095
	LOC780772	492.067	-1.05715	0.333083	-3.17384	0.00150435	0.037994	147.049	501.846	272.889	356.169	701.262	590.184	611.776	755.362
	LOC114118253	18.3527	-1.45983	0.465313	-3.13731	0.00170505	0.0410514	4.32496	11.4708	10.3367	13.1566	19.0964	25.4755	26.219	36.7415
	RAB33A	31.7162	-1.08072	0.344913	-3.13332	0.0017284	0.0411232	18.1648	15.2943	21.7071	26.3133	40.3146	32.9059	41.7561	57.2735
	LOC101123113	23.3769	-1.22601	0.392342	-3.12485	0.00177895	0.0419396	12.9749	12.4267	16.5387	14.0964	32.8882	23.3526	27.19	47.5478
	CRYBB1	124.35	-1.29812	0.415867	-3.12147	0.0017995	0.0422686	63.1444	54.4861	70.2895	99.6145	189.903	318.444	85.4544	113.466
	LOC105603234	23.7843	-2.11702	0.678471	-3.12028	0.00180678	0.0423251	6.05494	9.55896	2.06734	17.8554	27.5837	24.4141	18.4504	84.2894
	LOC105608615	25.3338	-1.3711	0.440438	-3.11304	0.00185171	0.0429136	10.3799	20.0738	19.6397	6.57831	37.1319	37.1518	25.2479	46.4672
	LOC114111237	19.3556	-2.3249	0.748285	-3.10697	0.00189015	0.0434735	5.18995	6.69127	8.26936	5.63855	48.8019	31.8444	1.94215	46.4672
	CCR10	359.144	-1.12617	0.363397	-3.099	0.00194176	0.0440546	93.4191	338.387	305.966	165.398	491.202	446.884	489.421	542.478
	RDH12	7.62304	-2.27992	0.739794	-3.08183	0.00205733	0.0457816	0.864991	5.73538	1.03367	2.81928	13.7918	10.6148	17.4793	8.64506
	LOC105605908	1081.64	-2.43046	0.79163	-3.07019	0.00213921	0.0468841	356.376	32.5005	548.879	416.313	2187.6	1704.74	694.317	2712.39
	LOC114111321	12.2064	-1.95203	0.635654	-3.0709	0.00213413	0.0468841	3.45997	2.86769	7.23569	6.57831	32.8882	23.3526	12.6239	8.64506
	MLXIPL	215.763	-1.04905	0.342303	-3.06469	0.00217894	0.0472989	84.7692	156.767	97.1649	223.663	305.542	390.625	223.347	244.223
	LOC105613870	425.711	-1.51491	0.494568	-3.06309	0.00219066	0.0473751	62.2794	227.503	471.353	122.169	600.476	496.773	634.11	791.023
	LOC114113709	988.974	-1.43246	0.467762	-3.06237	0.00219588	0.0474042	428.171	332.652	699.794	678.506	1047.12	534.987	3027.8	1162.76
	APOA4	4325.88	-1.58788	0.519726	-3.05522	0.00224898	0.0482502	1062.21	2879.16	3276.73	1420.92	6072.65	5982.51	12262.7	1650.13
	LOC114109030	945.638	-1.40227	0.460125	-3.0476	0.00230678	0.0490651	225.763	321.181	587.124	942.578	1703.82	2117.65	846.775	820.2
Up-regulated genes in High diarrhoea compared to low diarrhoea	DUSP27	169.913	3.72114	0.595972	6.24382	4.27019e-10	1.85059e-06	756.003	124.267	143.68	239.639	16.9746	35.0289	33.9875	9.7257
	PRDM5	91.5574	1.28211	0.238935	5.36593	8.05335e-08	0.000199435	153.968	100.369	118.872	145.663	48.8019	49.8896	54.3801	60.5154
	IGF1	663.75	1.17122	0.221583	5.28568	1.25238e-07	0.000271375	1292.3	816.335	689.458	878.675	381.928	400.178	405.908	445.221
	RYR2	243.577	2.11464	0.403627	5.23909	1.61368e-07	0.000279731	591.654	424.418	221.205	345.831	67.8983	146.484	106.818	44.3059
	CHRM2	120.068	2.96295	0.575206	5.15111	2.58952e-07	0.000374078	327.832	100.369	98.1986	325.157	7.42638	26.537	53.409	21.6127
	SEMA3C	421.793	2.27051	0.446999	5.07944	3.78557e-07	0.000468735	1359.77	322.137	366.953	746.169	117.761	194.251	168.967	98.3376
	EML1	472.312	1.75423	0.345129	5.08282	3.71877e-07	0.000468735	1147.84	538.17	564.384	664.41	168.685	188.944	351.528	154.53
	SLC8A1	833.171	1.5538	0.308518	5.03633	4.7455e-07	0.000514145	1776.69	639.495	1195.96	1359.83	384.05	455.375	524.379	329.593
	SORBS1	3379.3	2.54733	0.51303	4.96527	6.86049e-07	0.00063915	11599.5	2025.54	3151.66	6308.6	567.587	1126.23	1647.91	607.316
	PRUNE2	973.326	2.63938	0.536086	4.92343	8.50417e-07	0.000660313	3206.52	567.802	969.582	1965.98	180.355	339.674	448.636	108.063
	PPP1R3C	222.855	2.22215	0.451108	4.92597	8.39407e-07	0.000660313	553.595	186.4	249.114	479.277	56.2283	93.4103	129.153	35.6609
	RRAGD	190.85	2.71338	0.553671	4.90071	9.54892e-07	0.000672388	687.668	107.06	167.454	362.747	24.401	50.9511	85.4544	41.064
	SYNM	9519.4	2.80961	0.578783	4.85434	1.20788e-06	0.000775507	34738.1	5268.9	10228.2	16413.8	1233.84	3676.97	3759.02	836.41
	NEXN	1348.9	2.72445	0.562475	4.84369	1.27451e-06	0.000789057	5104.31	883.248	1380.98	2004.51	215.365	617.782	456.404	128.595
	TEAD1	1145.83	1.36457	0.283546	4.81253	1.49032e-06	0.000890854	2290.5	1002.74	1307.59	2001.69	552.735	562.585	788.511	660.267
	TNS1	5372.52	2.36948	0.494012	4.79641	1.61533e-06	0.000933392	16967.7	2693.72	5535.3	10814.7	1081.07	2538	2167.43	1182.21
	PLXNA4	254.221	2.24448	0.468935	4.78634	1.69852e-06	0.000949802	829.527	175.885	240.845	433.229	79.5683	71.1192	139.834	63.7573
	LOC114109558	823.262	10.6751	2.26248	4.71832	2.37801e-06	0.00124917	454.121	0	3018.32	3109.66	0	0	2.91322	1.08063
	LYPD6	89.5451	2.57343	0.551257	4.6683	3.03707e-06	0.00154846	362.431	71.6922	78.5589	100.554	21.2182	15.9222	28.1611	37.8221
	REEP1	282.324	2.40787	0.518039	4.64806	3.35078e-06	0.00165959	1007.72	213.165	251.182	428.53	72.142	106.148	140.806	38.9028
	CACNA1C	463.853	2.17209	0.468487	4.6364	3.54535e-06	0.00170718	1482.6	336.475	393.828	824.169	138.979	170.898	261.219	102.66
	SHISAL1	210.827	2.63577	0.570886	4.61697	3.89379e-06	0.00177629	907.376	133.825	166.421	245.277	33.9492	66.8733	86.4255	46.4672
	THBS1	2457.21	2.39541	0.519923	4.60725	4.08033e-06	0.00181366	8875.68	1780.83	1928.83	3932.89	448.765	467.052	1314.83	908.812
	LOC114114011	124.627	1.7828	0.38831	4.59116	4.40779e-06	0.00189016	307.072	94.6337	140.579	230.241	40.3146	63.6889	71.8594	48.6285
	SLITRK5	119.135	2.21241	0.482194	4.58821	4.47053e-06	0.00189016	286.312	74.5599	168.488	254.675	23.34	64.7504	58.2644	22.6933
	PPARGC1A	232.466	1.57556	0.346263	4.55019	5.35973e-06	0.00221217	371.946	191.179	285.293	544.121	79.5683	150.73	132.066	104.821
	FERMT2	562.818	2.38787	0.525366	4.54516	5.48925e-06	0.00221293	1955.75	370.888	403.131	1050.65	111.396	148.607	319.483	142.644
	LOC114113132	70.7712	2.60833	0.577082	4.51987	6.18785e-06	0.00243787	217.978	39.1917	73.3905	156	9.5482	12.7378	37.8718	19.4514
	CCDC9B	366.806	2.42814	0.538214	4.51148	6.43754e-06	0.00247988	1276.73	184.488	335.943	677.566	85.9338	147.546	168.967	57.2735
	FILIP1	658.291	1.84294	0.410774	4.48651	7.24008e-06	0.0026449	1667.7	393.829	720.468	1336.34	195.208	329.059	362.21	261.513
	PTGS2	180.447	2.8821	0.642744	4.48406	7.32364e-06	0.0026449	792.332	90.8101	176.758	211.446	27.5837	30.783	92.2519	21.6127
	LOC101120386	177.684	2.27957	0.509076	4.47787	7.53926e-06	0.00266721	650.474	111.84	145.747	270.651	42.4364	54.1355	83.5122	62.6767
	ZNF462	152.802	1.17962	0.267089	4.41657	1.00281e-05	0.00266794	234.413	253.313	161.252	199.229	65.7765	108.271	122.355	77.8056
	PDE1A	269.464	1.47087	0.330326	4.45278	8.4767e-06	0.00266794	382.326	230.371	361.784	609.904	105.03	163.468	189.359	113.466
	FN1	3492.91	2.38453	0.535333	4.4543	8.41686e-06	0.00266794	13450.6	2895.41	2820.88	4285.3	602.597	1203.72	2016.92	667.831
	LOC114113859	87.755	2.05497	0.465295	4.41649	1.00317e-05	0.00266794	222.303	64.045	77.5252	202.048	39.2537	29.7215	46.6115	20.532
	MSRB3	1317.02	2.23738	0.502846	4.44944	8.6094e-06	0.00266794	4448.65	778.1	1098.79	2367.25	279.02	407.609	762.292	394.431
	RASSF8	193.637	2.22675	0.503527	4.42231	9.76524e-06	0.00266794	653.069	101.325	170.555	351.47	54.1065	54.1355	94.194	70.2411
	KANK2	1099.41	1.65745	0.373417	4.43859	9.05491e-06	0.00266794	2774.03	841.189	1049.17	2013.9	409.512	558.339	695.288	453.866
	GREM1	353.292	2.11254	0.479316	4.40742	1.04611e-05	0.00266794	1091.62	321.181	221.205	661.59	151.71	81.734	200.041	97.257
	CGNL1	250.078	1.93267	0.436062	4.43211	9.33165e-06	0.00266794	796.657	193.091	225.34	370.265	111.396	83.857	137.892	82.1281
	BVES	26.2394	3.88984	0.879846	4.42105	9.82241e-06	0.00266794	119.369	19.1179	10.3367	47.9277	4.24364	2.12296	6.79751	0
	LRRC55	210.728	2.31565	0.520971	4.44487	8.79464e-06	0.00266794	459.31	163.458	157.118	624	38.1928	114.64	91.2808	37.8221
	ADAMTSL3	126.521	1.47888	0.33135	4.4632	8.07448e-06	0.00266794	295.827	98.4573	175.724	174.795	66.8374	67.9348	69.9172	62.6767
	CFL2	1720.17	2.09556	0.469342	4.46489	8.01106e-06	0.00266794	6356.82	1361.2	1376.85	2057.13	545.308	754.713	817.643	491.688
	MAP1A	1341.79	2.5334	0.574816	4.40732	1.04655e-05	0.00266794	4498.82	820.159	1491.59	2342.82	177.172	665.549	602.065	136.16
	PRIMA1	228.311	1.94173	0.439972	4.41329	1.01811e-05	0.00266794	596.844	171.105	206.734	474.578	48.8019	101.902	128.182	98.3376
	PDLIM3	2643.23	2.21995	0.500409	4.43627	9.15322e-06	0.00266794	8801.29	1757.89	2028.06	4821.9	544.247	843.878	1586.73	761.846
	LOC114116356	33.8697	2.74342	0.634862	4.32128	1.55124e-05	0.00324444	97.744	15.2943	37.2121	85.5181	4.24364	14.8607	10.6818	5.40316
	MYT1L	15.6123	2.24361	0.518439	4.32762	1.50727e-05	0.00324444	36.3296	24.8533	16.5387	25.3735	5.30456	7.43037	5.82644	3.2419
	ANTXR1	328.563	2.07389	0.477558	4.34271	1.40737e-05	0.00324444	1057.02	289.637	271.855	505.59	95.482	65.8118	205.867	137.24
	SALL2	51.698	1.93569	0.444659	4.35321	1.34157e-05	0.00324444	101.204	54.4861	44.4478	127.807	11.67	24.4141	30.1033	19.4514
	SAMD4A	359.842	1.97167	0.456275	4.32124	1.55154e-05	0.00324444	1177.25	351.77	299.764	465.181	99.7256	102.964	234.028	148.047
	RHOJ	239.465	1.58648	0.364178	4.35634	1.32253e-05	0.00324444	411.736	253.313	247.047	525.325	75.3247	96.5948	196.157	110.225
	LOC114117268	16.2814	2.77057	0.638959	4.33607	1.45051e-05	0.00324444	33.7347	14.3384	17.5724	47.9277	2.12182	7.43037	3.88429	3.2419
	SVIL	1413.57	2.0301	0.46788	4.33893	1.43181e-05	0.00324444	4795.51	901.41	1257.98	2129.49	382.989	566.831	802.106	472.237
	EYA2	47.4193	2.40917	0.55397	4.34892	1.36808e-05	0.00324444	166.078	58.3097	58.9192	35.7108	15.9137	16.9837	5.82644	21.6127
	DKK3	1156.46	1.96795	0.452677	4.34735	1.37791e-05	0.00324444	3107.05	638.539	1209.39	2413.3	340.552	603.983	634.11	304.738
	LRRN1	29.4148	3.3026	0.762699	4.33014	1.49014e-05	0.00324444	128.019	9.55896	20.6734	55.4458	6.36547	4.24592	7.76858	3.2419
	BICC1	123.052	1.05901	0.243628	4.34683	1.38122e-05	0.00324444	207.598	122.355	163.32	171.976	84.8729	68.9963	96.1362	69.1605
	DNAH3	83.5268	1.26795	0.293641	4.31801	1.5744e-05	0.00324908	170.403	86.0307	108.535	107.133	39.2537	45.6437	58.2644	52.951
	SNPH	60.9403	1.71622	0.398143	4.31057	1.62835e-05	0.00328225	159.158	68.8245	52.7172	93.0362	27.5837	28.66	35.9297	21.6127
	MXRA7	1142.05	2.15217	0.500331	4.30148	1.6966e-05	0.00331033	3918.41	683.466	959.245	1897.37	275.837	513.757	612.747	275.561
	LOC101105731	383.095	5.58835	1.29908	4.30179	1.69427e-05	0.00331033	2541.34	324.049	121.973	15.0361	5.30456	9.55333	29.1322	18.3708
	PALLD	2209.26	1.88941	0.44194	4.27526	1.90913e-05	0.00352072	5546.33	1506.49	1859.57	5005.16	665.191	1179.31	1299.3	612.719
	SSPN	532.786	2.01365	0.470151	4.28298	1.84407e-05	0.00352072	1569.09	246.621	601.596	998.964	157.015	265.37	268.016	155.611
	PCDH7	239.426	1.70828	0.398911	4.28236	1.84921e-05	0.00352072	467.095	169.194	328.707	501.831	75.3247	122.07	177.706	73.483
	LOC114112974	486.732	1.21584	0.285541	4.25804	2.0623e-05	0.00357308	809.632	382.359	847.609	682.265	262.045	389.564	243.739	276.642
	LOC101113487	115.148	3.17282	0.745489	4.25603	2.08092e-05	0.00357308	137.534	43.9712	54.7845	592.988	15.9137	38.2133	29.1322	8.64506
	FOXP2	193.592	2.20444	0.518057	4.25522	2.08848e-05	0.00357308	526.78	91.766	237.744	416.313	31.8273	114.64	76.7147	52.951
	MMP16	60.8507	1.40565	0.33062	4.25154	2.12303e-05	0.00357308	120.234	76.4717	56.8518	99.6145	33.9492	24.4141	32.0454	43.2253
	SHANK1	26.0801	2.14462	0.503224	4.26176	2.02823e-05	0.00357308	73.5243	28.6769	22.7407	45.1084	8.48729	13.7993	8.73965	7.56443
	ZBTB47	95.2802	2.76555	0.650145	4.25374	2.10231e-05	0.00357308	346.862	43.9712	66.1549	207.687	21.2182	10.6148	49.5247	16.2095
	LOC101117577	130.98	1.66986	0.39313	4.24761	2.16067e-05	0.00360146	267.282	99.4132	137.478	293.205	64.7156	53.0741	88.3676	44.3059
	SLC6A17	17.2379	4.44333	1.05356	4.21744	2.47095e-05	0.00379366	70.9293	9.55896	8.26936	43.2289	0	1.06148	4.85536	0
	BCHE	174.269	2.26739	0.537647	4.21726	2.47294e-05	0.00379366	539.755	92.7219	149.882	372.145	40.3146	65.8118	100.02	33.4996
	LOC101107061	123.378	1.91078	0.452635	4.22145	2.42736e-05	0.00379366	343.402	105.149	106.468	224.602	24.401	63.6889	63.1197	56.1929
	CCDC136	107.276	2.12439	0.502373	4.22871	2.35031e-05	0.00379366	329.562	122.355	102.333	143.783	36.071	72.1807	37.8718	14.0482
	RFX2	84.7495	2.40302	0.569249	4.22139	2.42801e-05	0.00379366	327.832	43.9712	95.0976	103.374	19.0964	25.4755	43.6983	19.4514
	TPM1	14929.7	2.01467	0.476249	4.23029	2.33393e-05	0.00379366	50595.9	11459.3	13605.2	20083.6	4992.65	8858.06	6909.18	2933.92
	JPH2	389.471	2.36829	0.560415	4.22595	2.37934e-05	0.00379366	1173.79	245.665	343.178	847.663	53.0456	214.419	179.648	58.3542
	LOC101104012	12.8462	3.9374	0.93237	4.223	2.41067e-05	0.00379366	29.4097	10.5149	11.3704	45.1084	4.24364	2.12296	0	0
	IFT27	139.111	1.43649	0.341393	4.20774	2.57937e-05	0.00382693	312.262	129.046	134.377	236.819	60.4719	94.4718	80.599	64.838
	TUB	138.395	2.00287	0.47606	4.20717	2.58585e-05	0.00382693	430.766	88.8984	144.714	221.783	35.0101	52.0126	86.4255	47.5478
	SH3GL3	70.6058	2.43865	0.57976	4.20632	2.59566e-05	0.00382693	233.548	34.4123	95.0976	113.711	22.2791	41.3978	13.595	10.8063
	PLA1A	179.628	2.77002	0.658974	4.20353	2.62781e-05	0.00382799	606.359	139.561	156.084	351.47	24.401	59.4429	93.223	6.4838
	TMEM252	90.3917	2.58799	0.616226	4.19974	2.67219e-05	0.0038602	224.033	41.1035	99.2323	255.614	18.0355	54.1355	22.3347	8.64506
	LOC114114429	414.343	2.2004	0.525309	4.18877	2.80472e-05	0.00398523	1345.93	260.004	353.515	763.084	96.5429	183.636	241.797	70.2411
	PTGIS	846.592	2.17153	0.521531	4.16376	3.13053e-05	0.004412	3261.88	550.596	744.242	985.807	196.269	256.878	506.9	270.158
	CAP2	395.316	2.21365	0.531906	4.16173	3.15851e-05	0.00441554	995.605	187.356	411.401	1007.42	82.7511	182.575	226.26	69.1605
	DNAJB5	345.862	1.76204	0.424554	4.15034	3.31987e-05	0.00456745	1090.75	350.814	318.37	376.843	110.335	218.665	175.764	125.353
	DNAH17	29.9072	1.75893	0.424245	4.14603	3.38295e-05	0.0046176	41.5196	71.6922	40.3131	31.0121	13.7918	12.7378	8.73965	19.4514
	LOC114114896	82.3948	3.20076	0.773784	4.1365	3.52638e-05	0.00477576	430.766	21.9856	60.9865	80.8193	6.36547	22.2911	26.219	9.7257
	SH3PXD2A	993.712	1.56737	0.379355	4.13167	3.60139e-05	0.00481077	2555.18	813.468	1039.87	1535.57	347.979	384.256	734.131	539.236
	THSD7A	84.5171	1.88024	0.456351	4.12017	3.78589e-05	0.00497185	223.168	46.8389	86.8283	174.795	30.7664	41.3978	38.8429	33.4996
	ME1	200.601	1.74187	0.42422	4.10605	4.02487e-05	0.0052068	412.601	132.87	220.172	469.88	60.4719	116.763	127.211	64.838
	FLNA	17316.7	2.24835	0.54843	4.09961	4.13846e-05	0.00531408	61270.8	11542.4	14879.7	26754	3339.75	9738.03	8489.12	2520.04
	FGF10	74.5532	2.25081	0.551412	4.08191	4.46671e-05	0.00565185	281.987	72.6481	74.4242	63.9036	18.0355	16.9837	44.6693	23.7739
	DYRK3	92.5341	2.17319	0.532843	4.07848	4.53304e-05	0.00565326	324.372	55.442	68.2222	157.88	23.34	36.0904	44.6693	30.2577
	WDR17	64.9565	1.15925	0.284218	4.07875	4.52788e-05	0.00565326	114.179	67.8686	71.3232	105.253	41.3755	43.5207	33.9875	42.1447
	TMOD1	241.494	1.68761	0.41458	4.07064	4.68834e-05	0.005764	525.915	182.576	290.461	475.518	92.2993	126.316	181.591	57.2735
	PFN2	630.296	1.78384	0.439313	4.06053	4.89624e-05	0.00591293	1672.03	357.505	635.707	1242.36	175.05	283.415	394.255	282.045
	DUOX2	68.759	2.77242	0.682673	4.06112	4.88382e-05	0.00591293	165.213	225.592	59.9528	29.1325	7.42638	5.30741	27.19	30.2577
	ANKRD6	100.813	2.29807	0.566057	4.05978	4.91181e-05	0.00591293	297.557	43.9712	91.9966	236.819	20.1573	33.9674	58.2644	23.7739
	FKBP10	292.598	1.62311	0.400136	4.0564	4.98354e-05	0.00595791	745.623	484.639	231.542	305.422	105.03	150.73	219.462	98.3376
	TSPAN2	216.578	1.81727	0.448952	4.0478	5.17012e-05	0.00605891	608.089	150.076	254.283	337.374	74.2638	87.0415	163.14	58.3542
	PRKAA2	111.022	2.44607	0.606023	4.03627	5.43081e-05	0.00627682	352.052	35.3682	107.502	255.614	19.0964	43.5207	53.409	21.6127
	PPP1R14C	79.8469	2.75534	0.682649	4.03625	5.43134e-05	0.00627682	380.596	32.5005	67.1885	76.1205	16.9746	26.537	29.1322	9.7257
	ROR2	267.442	1.8913	0.469069	4.03202	5.52989e-05	0.00634839	745.623	142.429	293.562	503.711	83.812	137.993	162.169	70.2411
	VGLL3	30.6012	1.95043	0.485182	4.01999	5.82003e-05	0.00648892	85.6342	36.3241	34.1111	38.5301	8.48729	9.55333	21.3636	10.8063
	SOX11	22.4158	2.95068	0.733989	4.02005	5.81854e-05	0.00648892	43.2496	14.3384	28.9428	72.3615	1.06091	9.55333	8.73965	1.08063
	MRVI1	943.736	1.88216	0.468292	4.01921	5.83947e-05	0.00648892	2723.86	555.376	911.697	1747.95	244.01	513.757	578.759	274.481
	PLEKHH2	187.641	1.74759	0.435216	4.01546	5.93297e-05	0.00650937	534.565	124.267	183.993	313.88	64.7156	89.1644	121.384	69.1605
	FBXL22	123.634	2.34413	0.585227	4.00551	6.18847e-05	0.00672507	399.626	64.045	112.67	249.976	20.1573	76.4266	45.6404	20.532
	FBXL7	225.778	1.24123	0.309937	4.00479	6.20716e-05	0.00672507	382.326	175.885	285.293	425.711	100.787	121.009	146.632	168.579
	EPHB1	44.7246	1.73985	0.435038	3.9993	6.35293e-05	0.0068274	121.099	40.1476	56.8518	57.3253	20.1573	16.9837	30.1033	15.1289
	MAP3K20	1128.35	1.55173	0.3881	3.99828	6.38038e-05	0.0068274	2988.55	837.365	953.043	1951.88	536.821	459.621	722.478	577.058
	LOC114118399	185.74	2.0159	0.504615	3.99492	6.47169e-05	0.00684178	638.364	109.928	149.882	293.205	62.5938	72.1807	106.818	52.951
	ADAMTSL1	66.5218	2.07147	0.518822	3.99264	6.5341e-05	0.00685832	135.804	47.7948	75.4579	171.036	15.9137	29.7215	45.6404	10.8063
	MTSS2	689.676	1.3454	0.337192	3.99001	6.60709e-05	0.00685832	1368.42	495.154	775.252	1320.36	281.141	478.728	433.098	365.254
	LOC101115905	125.693	4.12021	1.03247	3.99062	6.59018e-05	0.00685832	769.842	103.237	49.6161	28.1928	10.6091	12.7378	19.4215	11.887
	LOC101118851	203.299	2.69179	0.6754	3.98548	6.73446e-05	0.00686804	822.607	111.84	160.219	313.88	20.1573	78.5496	102.934	16.2095
	CCN4	326.422	1.4645	0.367463	3.98545	6.73532e-05	0.00686804	775.032	303.019	338.01	500.892	123.066	166.653	272.871	131.837
	SCN5A	117.292	4.01545	1.00792	3.98388	6.77985e-05	0.00687302	699.778	74.5599	86.8283	22.5542	12.7309	12.7378	19.4215	9.7257
	THBS2	189.258	1.86203	0.467695	3.9813	6.85394e-05	0.00690774	493.91	118.531	154.017	421.012	58.3501	90.2259	117.5	60.5154
	SLC18A1	60.3136	1.04967	0.263852	3.97826	6.94226e-05	0.00691938	95.1491	69.7804	78.5589	81.759	29.7055	36.0904	41.7561	49.7091
	LOC105604613	131.569	2.57344	0.646893	3.97815	6.94533e-05	0.00691938	300.152	249.489	80.6262	270.651	18.0355	21.2296	9.71073	102.66
	MRGPRF	397.727	2.12948	0.535547	3.97626	7.00062e-05	0.00693461	1265.48	301.107	342.145	681.325	80.6292	194.251	256.363	60.5154
	TUBB6	647.05	1.7913	0.451072	3.9712	7.15116e-05	0.00704348	1733.44	460.742	619.168	1202.89	176.111	317.383	479.71	186.949
	CILP	111.143	1.84476	0.465148	3.96597	7.30969e-05	0.00715895	363.296	82.2071	112.67	137.205	39.2537	68.9963	46.6115	38.9028
	PDZD2	335.105	1.83162	0.462291	3.96204	7.43114e-05	0.00723701	915.161	153.899	334.909	688.843	106.091	153.915	176.735	151.289
	PHLDB2	777.726	1.6407	0.415346	3.9502	7.80852e-05	0.00739676	2179.78	555.376	749.41	1226.39	264.167	282.354	503.987	460.35
	DENND2A	331.63	1.17914	0.298355	3.95213	7.7457e-05	0.00739676	633.174	303.975	437.242	466.121	138.979	191.067	292.293	190.191
	KCNMA1	1186.09	1.65929	0.419732	3.95322	7.71063e-05	0.00739676	3552.52	782.879	1071.92	1799.64	516.664	605.044	713.738	446.301
	HOXA3	231.739	1.73438	0.439518	3.94609	7.94378e-05	0.00748399	549.27	137.649	236.71	501.831	85.9338	153.915	119.442	69.1605
	WWTR1	873.221	1.71434	0.435335	3.93798	8.2172e-05	0.00761513	2095.87	567.802	942.707	1747.95	273.715	303.584	713.738	340.399
	LOC105603392	175.403	2.25194	0.572037	3.93671	8.26076e-05	0.00761513	461.905	74.5599	178.825	444.506	38.1928	99.7792	80.599	24.8546
	ZCCHC24	988.036	1.64797	0.418701	3.9359	8.28844e-05	0.00761513	2194.48	581.185	1011.96	2204.67	329.943	536.048	671.011	374.98
	ITGB1BP2	14.7137	3.22909	0.820504	3.93549	8.30263e-05	0.00761513	56.2244	10.5149	12.404	27.253	2.12182	5.30741	3.88429	0
	SPARCL1	3161.99	1.74536	0.443786	3.93289	8.39319e-05	0.00761759	8717.38	2032.24	3019.35	5715.62	981.343	1045.56	2355.82	1428.6
	RBPMS2	2470.72	2.28897	0.581976	3.93311	8.38544e-05	0.00761759	7125.8	1256.05	2348.5	5678.02	423.304	1386.29	1271.13	276.642
	FIBIN	86.7912	2.0089	0.511537	3.92718	8.59484e-05	0.00771977	281.987	42.0594	81.6599	150.361	29.7055	41.3978	36.9008	30.2577
	PGM5	2476.94	1.9913	0.507612	3.92287	8.75007e-05	0.00775147	6407.86	1353.55	2134.53	5937.4	611.085	1406.46	1445.93	518.704
	CC2D2A	38.604	1.53794	0.392981	3.91352	9.09606e-05	0.00775147	56.2244	33.4564	51.6835	88.3374	13.7918	24.4141	20.3925	20.532
	FLRT2	128.773	1.82409	0.466091	3.9136	9.09314e-05	0.00775147	410.006	163.458	99.2323	130.627	46.6801	68.9963	77.6858	33.4996
	LOC101112335	714.843	1.40348	0.357649	3.92417	8.70306e-05	0.00775147	1697.98	627.068	671.885	1153.08	285.385	330.121	564.193	389.028
	CCDC8	122.267	1.50087	0.383484	3.91379	9.08599e-05	0.00775147	280.257	120.443	110.603	211.446	48.8019	84.9185	80.599	41.064
	DACT1	257.294	1.50227	0.384221	3.90991	9.23315e-05	0.00776974	540.62	153.899	309.067	517.807	110.335	116.763	184.504	125.353
	TGFB2	107.157	2.0545	0.525732	3.90788	9.31096e-05	0.00779737	329.562	57.3538	77.5252	226.482	27.5837	43.5207	56.3222	38.9028
	PPP1R12B	504.461	1.96303	0.502637	3.90546	9.40472e-05	0.00783802	1556.98	262.871	354.549	1037.49	146.406	205.927	294.235	177.224
	TMEM47	515.413	1.85915	0.476283	3.90347	9.48235e-05	0.00786491	1443.67	267.651	513.734	1007.42	170.807	171.96	371.921	176.143
	WASF3	287.566	1.7716	0.454262	3.89996	9.62094e-05	0.00794186	732.648	138.605	293.562	614.602	107.152	124.193	180.62	109.144
	ARHGAP10	819.028	1.09971	0.282239	3.89637	9.76456e-05	0.00802221	1413.4	657.657	1005.76	1390.84	399.963	573.2	646.734	464.672
	RIMS1	148.625	2.43343	0.624932	3.89391	9.86397e-05	0.00806566	359.836	59.2656	183.993	400.337	35.0101	57.32	83.5122	9.7257
	WDR35	87.4841	1.06153	0.273128	3.88659	0.000101664	0.00817726	160.888	85.0748	107.502	119.349	64.7156	54.1355	46.6115	61.5961
	LOC114113810	34.3298	1.95177	0.502251	3.88604	0.000101891	0.00817726	83.0392	23.8974	47.5488	63.9036	10.6091	13.7993	24.2768	7.56443
	NFATC4	180.047	1.48297	0.382052	3.88158	0.000103778	0.00825229	413.466	142.429	179.859	325.157	70.0201	105.087	133.037	71.3218
	HECTD2	102.448	1.34873	0.347446	3.88184	0.000103669	0.00825229	216.248	73.604	132.31	166.337	45.6192	58.3815	70.8883	56.1929
	ENAH	2857.98	1.77257	0.457086	3.87798	0.000105326	0.00833712	10158.5	2147.9	2405.35	2975.28	1101.23	1159.14	1552.75	1363.76
	SPEG	587.132	2.3024	0.594332	3.87392	0.000107097	0.00843878	2179.78	292.504	475.488	957.615	84.8729	319.506	283.553	103.741
	RBPMS	1606.13	1.11392	0.287717	3.87157	0.000108135	0.008482	2837.17	1322	1820.29	2808.94	759.612	1222.83	1167.23	910.973
	LOC101102680	27.4493	2.35371	0.608942	3.86525	0.000110974	0.00862664	73.5243	17.2061	31.0101	62.0241	8.48729	10.6148	14.5661	2.16127
	PRSS22	31.85	3.54135	0.917011	3.86184	0.000112535	0.00863186	145.319	51.6184	20.6734	16.9157	1.06091	1.06148	1.94215	16.2095
	LOC114111048	256.448	1.54012	0.398654	3.86329	0.000111868	0.00863186	518.13	177.797	279.091	551.639	85.9338	181.513	160.227	97.257
	RAI2	177.178	1.85936	0.482131	3.85656	0.000114996	0.00875488	454.121	106.104	179.859	371.205	40.3146	92.3489	119.442	54.0316
	KCNB1	128.046	2.17574	0.564937	3.8513	0.000117494	0.00885546	273.337	63.0892	171.589	330.795	25.4619	81.734	62.1486	16.2095
	PDZRN4	310.986	2.3186	0.602272	3.84975	0.000118239	0.00886912	735.243	144.34	377.289	815.711	72.142	149.669	171.88	21.6127
	CDK14	332.126	1.54233	0.400729	3.8488	0.000118698	0.00886912	914.296	207.429	382.458	473.639	123.066	185.759	194.215	176.143
	P3H2	191.992	1.52958	0.398341	3.83989	0.000123091	0.00907994	445.471	143.384	158.151	393.759	79.5683	99.7792	127.211	88.6119
	MYOM1	199.84	2.52908	0.658554	3.84035	0.000122859	0.00907994	772.437	60.2215	155.05	374.964	38.1928	95.5333	79.628	22.6933
	LOC114117470	78.09	1.2617	0.328899	3.83612	0.000124993	0.0091144	141.859	61.1774	93.0303	144.723	39.2537	44.5822	51.4668	48.6285
	AHNAK	4906.06	1.32146	0.344474	3.83617	0.000124968	0.0091144	10246.7	4269.03	5689.32	7827.25	2043.31	2366.04	4598.03	2208.81
	LOC101111962	12.6162	3.50391	0.914235	3.83261	0.000126789	0.00918471	50.1695	6.69127	23.7744	12.2169	1.06091	0	4.85536	2.16127
	PRKG1	584.442	1.38282	0.360878	3.83182	0.000127197	0.00918471	1211.85	366.108	671.885	1129.59	259.923	424.592	316.57	295.013
	SCUBE2	254.345	1.86081	0.485873	3.82984	0.000128229	0.0091853	552.73	114.708	254.283	673.807	76.3856	139.054	142.748	81.0475
	COL27A1	234.156	1.39265	0.364565	3.82004	0.00013343	0.00936773	544.945	159.635	296.663	355.229	85.9338	156.038	140.806	133.998
	GPR63	93.3016	1.58067	0.413665	3.82112	0.000132845	0.00936773	153.968	70.7363	83.7272	250.916	37.1319	46.7052	52.4379	50.7897
	LOC114117319	68.203	2.13195	0.55793	3.82118	0.000132814	0.00936773	87.3641	122.355	191.229	43.2289	35.0101	42.4592	7.76858	16.2095
	ZEB1	777.662	1.43214	0.374911	3.81995	0.000133477	0.00936773	1775.83	457.874	881.72	1423.74	338.431	412.916	533.119	397.673
	DACT3	334.865	2.05433	0.537619	3.82116	0.000132823	0.00936773	778.492	190.223	328.707	861.759	66.8374	211.235	185.475	56.1929
	AKAP12	724.724	1.49475	0.391592	3.81712	0.00013502	0.00937747	1556.98	526.699	771.118	1424.67	333.126	377.887	583.615	223.691
	CCDC160	17.3062	3.79063	0.993516	3.81537	0.000135981	0.00939133	94.2841	20.0738	7.23569	7.51807	3.18273	0	2.91322	3.2419
	DUOXA2	96.1273	4.52534	1.18758	3.81058	0.000138644	0.00953727	128.019	532.434	67.1885	9.39759	1.06091	4.24592	12.6239	14.0482
	MAMDC2	252.034	2.23227	0.586008	3.80928	0.00013937	0.00954931	558.784	84.1189	290.461	729.253	62.5938	104.025	152.458	34.5803
	BNC2	263.878	1.8668	0.49067	3.80459	0.000142041	0.00965598	615.874	132.87	271.855	636.217	72.142	163.468	150.516	68.0799
	LTBP1	1294.91	1.31218	0.344873	3.80481	0.000141915	0.00965598	2763.65	1163.33	1334.47	2123.86	494.385	605.044	1133.24	741.314
	LOC101116442	39.476	1.9619	0.516359	3.79948	0.000144998	0.00978029	128.019	25.8092	37.2121	60.1446	18.0355	15.9222	15.5372	15.1289
	PPP1R12A	2767.24	1.04689	0.275802	3.79581	0.00014716	0.00988766	5341.32	2099.15	3343.92	4133.06	1624.25	2055.03	1868.34	1672.82
	TCF7L1	164.99	1.44311	0.380529	3.79239	0.000149206	0.00998643	296.692	141.473	195.364	331.735	63.6547	90.2259	145.661	55.1123
	KIF5C	118.199	2.43887	0.643421	3.79047	0.000150361	0.010025	404.816	34.4123	105.434	253.735	36.071	47.7667	51.4668	11.887
	PRICKLE1	233.735	1.46604	0.387163	3.78661	0.000152716	0.010143	529.375	179.708	189.162	474.578	93.3602	139.054	144.69	119.95
	VCL	1672.7	1.22279	0.32307	3.78492	0.00015376	0.0101734	3835.37	1892.67	1574.28	2065.59	834.937	772.758	1451.75	954.199
	TP53INP2	368.793	1.32616	0.350701	3.78146	0.000155914	0.0102767	941.111	387.138	392.794	388.121	170.807	175.144	294.235	200.998
	FREM2	104.843	1.30041	0.343996	3.78031	0.000156634	0.0102851	245.658	124.267	124.04	102.434	50.9237	45.6437	67.9751	77.8056
	SLIT2	129.766	1.06992	0.28319	3.77811	0.000158026	0.0103133	192.028	152.943	127.141	231.181	65.7765	93.4103	109.731	65.9186
	LOC101102254	68.8617	2.32764	0.616145	3.77775	0.000158254	0.0103133	13.8399	120.443	143.68	181.374	33.9492	22.2911	12.6239	22.6933
	NCS1	295.725	2.0158	0.534251	3.77313	0.000161214	0.0104668	640.094	173.017	312.168	771.542	63.6547	210.173	147.603	47.5478
	SETD7	779.495	1.03314	0.274056	3.7698	0.000163381	0.0105287	1326.9	758.026	744.242	1359.83	440.278	423.531	652.561	530.591
	SVEP1	162.324	1.05488	0.28013	3.76568	0.000166094	0.010657	281.122	173.973	159.185	262.193	103.969	73.2422	118.471	126.434
	GC	9.11097	5.83114	1.54881	3.76492	0.000166602	0.010657	55.3595	12.4267	3.10101	0.939759	1.06091	0	0	0
	C13H20orf194	333.217	1.24612	0.331119	3.76336	0.000167643	0.0106842	749.948	262.871	325.606	536.602	180.355	171.96	223.347	215.046
	PLIN4	37.1425	3.04471	0.811119	3.75371	0.000174237	0.0109833	112.449	26.7651	32.0438	93.9759	1.06091	7.43037	22.3347	1.08063
	RYR3	106.097	1.76917	0.471247	3.75424	0.000173869	0.0109833	275.067	51.6184	131.276	198.289	40.3146	63.6889	58.2644	30.2577
	CLMP	429.479	1.99639	0.532462	3.74935	0.000177292	0.0111353	1136.6	309.71	482.724	818.53	70.0201	146.484	377.747	94.0151
	FRRS1L	115.174	1.68079	0.448414	3.7483	0.000178038	0.0111418	301.017	65.0009	121.973	214.265	39.2537	44.5822	65.0619	70.2411
	HSPB8	618.298	2.01183	0.537945	3.73984	0.000184139	0.0114822	1536.22	399.565	568.518	1459.45	132.614	316.321	441.838	91.8538
	RAPSN	19.969	4.17313	1.11645	3.73784	0.000185607	0.0114871	127.154	17.2061	4.13468	2.81928	3.18273	2.12296	0.971073	2.16127
	BEND6	19.129	1.85537	0.497129	3.73216	0.000189841	0.0116142	38.0596	13.3825	29.9764	38.5301	8.48729	7.43037	10.6818	6.4838
	GLP1R	391.261	2.25907	0.605392	3.73159	0.000190276	0.0116142	1815.62	294.416	297.697	181.374	148.528	109.333	143.719	139.402
	SYNPO2	5198.26	2.76123	0.740141	3.73069	0.00019096	0.011615	19397.4	2583.79	4691.83	9567.69	824.328	1922.34	2128.59	470.075
	LOC114117356	189.059	1.47527	0.395729	3.72798	0.000193017	0.0116991	433.361	127.134	209.835	342.072	70.0201	125.255	129.153	75.6443
	NOVA1	94.7256	1.03467	0.277678	3.72616	0.000194418	0.011743	187.703	110.884	102.333	108.072	63.6547	70.0578	62.1486	52.951
	GLIS3	162.4	2.12101	0.570137	3.72018	0.000199079	0.0119413	648.744	113.752	182.96	110.892	28.6446	57.32	84.4833	72.4024
	SDK2	35.6383	1.63818	0.440329	3.72035	0.000198947	0.0119413	76.1193	33.4564	31.0101	75.1807	11.67	18.0452	22.3347	17.2901
	LOC101122242	143.652	1.31565	0.354096	3.7155	0.0002028	0.0120605	331.292	170.15	111.636	206.747	64.7156	78.5496	112.644	73.483
	HSPB7	314.984	3.37173	0.908276	3.71223	0.00020544	0.0121546	1536.22	154.855	163.32	443.566	20.1573	68.9963	106.818	25.9352
	THBS4	65.4404	2.36314	0.636826	3.71082	0.000206592	0.0121727	214.518	28.6769	47.5488	147.542	12.7309	40.3363	21.3636	10.8063
	TANC2	33.2625	1.99005	0.536488	3.7094	0.00020775	0.0121727	101.204	22.9415	53.7508	34.7711	9.5482	9.55333	21.3636	12.9676
	EFNB3	41.6442	1.76462	0.475731	3.70928	0.000207852	0.0121727	87.3641	32.5005	34.1111	103.374	12.7309	18.0452	22.3347	22.6933
	ZMAT1	15.4811	2.13609	0.576299	3.70657	0.000210089	0.0122623	41.5196	14.3384	18.6061	26.3133	3.18273	5.30741	4.85536	9.7257
	RAI14	1203.6	1.13524	0.306692	3.70157	0.000214267	0.0124642	2543.94	893.763	1276.58	1902.07	681.105	716.5	791.424	823.442
	DDR2	132.781	1.56703	0.423744	3.69805	0.00021726	0.012554	330.427	86.9866	166.421	210.506	50.9237	50.9511	108.76	57.2735
	ROBO2	131.395	1.24431	0.337425	3.68767	0.00022632	0.0128631	237.873	83.163	196.397	221.783	73.2029	67.9348	95.1651	75.6443
	KCNQ4	91.7589	1.89207	0.513922	3.68163	0.00023175	0.0130012	224.898	43.9712	95.0976	214.265	23.34	61.5659	41.7561	29.1771
	SLITRK3	26.4858	3.34069	0.907271	3.68213	0.000231291	0.0130012	115.909	8.60307	6.20202	62.0241	4.24364	6.36889	0.971073	7.56443
	ARHGEF40	526.025	1.75019	0.475097	3.68386	0.00022973	0.0130012	1440.21	371.844	441.377	990.506	155.954	355.596	326.28	126.434
	SMTN	3370.41	1.74901	0.47505	3.68174	0.000231646	0.0130012	8854.05	2487.24	3306.71	6132.87	931.48	2501.91	2060.62	688.363
	SPTSSB	123.036	2.48929	0.676412	3.68014	0.000233102	0.0130349	344.267	81.2512	76.4916	333.614	19.0964	54.1355	68.9462	6.4838
	P3H3	173.192	1.01803	0.27676	3.67841	0.000234697	0.0130819	280.257	192.135	169.522	285.687	86.9947	127.378	149.545	94.0151
	A4GALT	79.0329	2.00334	0.545058	3.67546	0.00023742	0.0131854	301.882	61.1774	52.7172	90.2169	30.7664	33.9674	38.8429	22.6933
	SYT12	27.1965	1.57902	0.429692	3.67476	0.000238076	0.0131854	32.8697	31.5446	60.9865	37.5904	8.48729	13.7993	10.6818	21.6127
	ITGA5	1299.28	1.82597	0.497008	3.67392	0.000238856	0.0131865	4690.85	1789.44	832.104	795.036	499.689	608.229	680.722	498.172
	LOC114114510	82.7946	1.69674	0.462543	3.66829	0.000244179	0.0134376	225.763	50.6625	87.8619	141.904	33.9492	49.8896	48.5536	23.7739
	LOC101106372	344.716	1.65184	0.450798	3.66425	0.000248067	0.0136084	625.389	180.664	366.953	919.084	138.979	185.759	235	105.902
	LOC114113596	34.0168	1.29814	0.354691	3.65993	0.000252286	0.0136962	57.9544	43.0153	42.3805	49.8072	15.9137	25.4755	11.6529	25.9352
	MLLT11	253.165	1.79288	0.490187	3.65755	0.000254638	0.0137513	883.156	191.179	240.845	256.554	73.2029	135.87	160.227	84.2894
	EPM2A	91.7958	1.45903	0.399188	3.655	0.000257184	0.0138456	211.058	51.6184	129.209	146.602	46.6801	50.9511	58.2644	39.9834
	DTNA	259.449	1.6138	0.441869	3.65223	0.000259976	0.0139526	603.764	151.032	274.956	534.723	113.517	163.468	166.053	68.0799
	KLHL42	874.823	1.39043	0.381016	3.64928	0.00026298	0.0140462	2435.82	673.907	729.771	1226.39	501.811	503.142	473.883	453.866
	GDNF	58.2895	1.98226	0.543246	3.64892	0.000263342	0.0140462	204.138	40.1476	51.6835	76.1205	11.67	27.5985	30.1033	24.8546
	FADS3	176.606	1.25816	0.344948	3.64739	0.000264913	0.0140867	320.047	139.561	176.758	359.928	85.9338	124.193	124.297	82.1281
	PROB1	91.0771	1.348	0.369721	3.64598	0.000266372	0.014121	224.033	79.3394	109.569	109.952	41.3755	44.5822	49.5247	70.2411
	CACNB2	78.907	2.11657	0.581237	3.64149	0.000271063	0.0142989	228.358	30.5887	105.434	148.482	26.5228	57.32	19.4215	15.1289
	WFDC2	438.67	5.94898	1.6338	3.64119	0.000271378	0.0142989	3071.58	329.784	46.5151	5.63855	2.12182	2.12296	40.785	10.8063
	ZNF503	232.855	1.55431	0.426983	3.6402	0.000272423	0.0143105	383.191	144.34	242.912	619.301	81.6901	142.238	157.314	91.8538
	PARD3B	440.961	1.02389	0.281514	3.63707	0.000275755	0.014312	717.078	360.373	656.38	630.578	253.558	357.719	202.954	349.044
	MPPED2	38.4589	1.43578	0.394662	3.63801	0.00027475	0.014312	55.3595	44.9271	55.8182	68.6024	21.2182	7.43037	26.219	28.0965
	CACNA1H	706.201	1.40341	0.385859	3.63712	0.000275708	0.014312	1396.1	471.257	727.703	1504.55	238.705	528.618	370.95	411.721
	DCBLD2	123.13	1.15806	0.318598	3.63484	0.000278149	0.0143503	243.063	130.958	100.266	205.807	77.4465	62.6274	90.3098	74.5637
	TPD52L1	36.9933	3.70314	1.01966	3.63176	0.0002815	0.0144646	195.488	60.2215	15.505	3.75904	1.06091	3.18444	14.5661	2.16127
	NMNAT2	189.935	1.06474	0.293807	3.62394	0.000290149	0.014837	358.971	152.943	250.148	265.952	90.1774	128.439	148.574	124.273
	STON1	126.522	1.83549	0.507558	3.61631	0.000298831	0.0151469	242.198	71.6922	107.502	369.325	38.1928	35.0289	84.4833	63.7573
	RAB6B	81.3755	2.03519	0.563286	3.61306	0.000302609	0.0151824	187.703	50.6625	65.1212	219.904	18.0355	49.8896	45.6404	14.0482
	INHBA	265.893	1.60995	0.445912	3.61045	0.000305663	0.0151824	599.439	251.401	309.067	442.627	86.9947	117.824	259.276	60.5154
	NIPAL4	26.6381	2.0023	0.554545	3.6107	0.00030537	0.0151824	65.7394	25.8092	20.6734	58.2651	7.42638	19.1067	10.6818	5.40316
	GEM	459.332	2.05065	0.567756	3.61184	0.000304029	0.0151824	1476.54	244.709	377.289	861.759	116.7	195.313	332.107	70.2411
	LOC101110521	44.8271	1.67517	0.463801	3.61184	0.000304033	0.0151824	96.0141	26.7651	73.3905	77.0603	11.67	20.1681	33.0165	20.532
	BFSP1	67.1544	2.51032	0.694711	3.61347	0.000302127	0.0151824	144.454	21.9856	85.7946	204.867	12.7309	35.0289	29.1322	3.2419
	RBMS3	264.112	1.13854	0.315169	3.61246	0.000303306	0.0151824	437.686	181.62	331.808	501.831	132.614	169.837	193.243	164.256
	ABI3BP	444.93	1.33772	0.370929	3.6064	0.000310469	0.0152129	755.138	368.02	485.825	941.639	183.538	259.001	402.024	164.256
	LOC101115527	105.919	2.66266	0.737822	3.60882	0.000307596	0.0152129	565.704	31.5446	83.7272	50.747	29.7055	32.9059	28.1611	24.8546
	SOBP	114.558	1.82638	0.506654	3.60478	0.000312419	0.0152129	353.782	62.1333	115.771	183.253	31.8273	57.32	76.7147	35.6609
	DIP2C	489.2	1.06449	0.295264	3.60521	0.000311902	0.0152129	919.486	371.844	507.532	848.603	298.116	337.551	331.136	299.335
	MAML2	391.764	1.21199	0.335914	3.60803	0.000308529	0.0152129	815.687	253.313	555.081	564.795	196.269	278.108	194.215	276.642
	KIRREL1	306.973	1.2807	0.355811	3.59939	0.000318959	0.0152883	672.098	281.034	322.505	464.241	126.248	145.423	286.466	157.772
	ARHGEF17	268.211	1.47521	0.40954	3.60212	0.000315633	0.0152883	596.844	177.797	248.081	555.398	105.03	161.345	194.215	106.983
	CNTN3	14.7668	3.07881	0.855428	3.59915	0.00031926	0.0152883	66.6043	10.5149	23.7744	4.6988	2.12182	3.18444	2.91322	4.32253
	CPED1	104.319	1.55023	0.430912	3.59756	0.000321215	0.0153395	215.383	63.0892	142.646	201.108	30.7664	40.3363	79.628	61.5961
	LOC101104661	87.3125	1.17472	0.326754	3.59511	0.000324253	0.0154421	186.838	123.311	89.9293	83.6386	55.1674	49.8896	42.7272	66.9992
	CLDN18	73.1138	4.01343	1.11987	3.58382	0.000338602	0.0158873	429.901	70.7363	45.4815	4.6988	7.42638	6.36889	11.6529	8.64506
	TNC	905.136	1.76804	0.493321	3.58395	0.00033844	0.0158873	2412.46	989.353	576.788	1619.21	300.238	317.383	822.498	203.159
	RGMA	411.5	1.94417	0.542126	3.5862	0.000335529	0.0158873	912.566	311.622	371.087	1017.76	110.335	304.645	217.52	46.4672
	EFEMP2	243.367	1.11607	0.311252	3.58574	0.000336122	0.0158873	450.661	266.695	221.205	393.759	115.639	183.636	202.954	112.386
	DACH2	54.2898	1.25345	0.349927	3.58203	0.000340934	0.0158873	89.0941	46.8389	113.704	56.3855	35.0101	31.8444	30.1033	31.3384
	LOC101110467	119.668	2.51777	0.703323	3.57982	0.000343831	0.0159712	543.215	186.4	50.6498	34.7711	33.9492	21.2296	51.4668	35.6609
	GSDME	185.294	1.43731	0.401699	3.57807	0.00034614	0.0159712	480.935	101.325	261.518	238.699	92.2993	91.2874	103.905	112.386
	HOXA2	47.1138	1.7756	0.49647	3.57644	0.000348306	0.0160156	93.4191	21.0297	57.8855	119.349	16.9746	24.4141	23.3057	20.532
	KCNIP4	140.268	2.05696	0.575703	3.57296	0.000352968	0.0161019	378.001	43.9712	275.99	206.747	29.7055	101.902	53.409	32.419
	PPM1E	17.7579	2.54592	0.7132	3.56972	0.000357368	0.0162598	58.8194	8.60307	23.7744	30.0723	5.30456	9.55333	4.85536	1.08063
	CAVIN1	3171.18	1.33679	0.374648	3.56812	0.000359554	0.0163164	8435.4	2398.34	2812.62	4527.76	1446.02	1908.54	2201.42	1639.32
	GPR153	118.787	1.37629	0.386392	3.56191	0.000368162	0.0166634	279.392	80.2953	126.108	200.169	49.8628	73.2422	79.628	61.5961
	MYLK	19070.9	2.67731	0.752218	3.55922	0.000371962	0.0166866	65594	13160.8	16459.1	36726.7	2451.77	7114.05	9574.78	1485.87
	FRZB	333.786	2.1478	0.603792	3.55718	0.000374851	0.0166866	769.842	130.958	319.404	958.554	66.8374	193.19	189.359	42.1447
	PTPRS	273.701	1.21763	0.342388	3.55628	0.00037614	0.0166866	521.59	200.738	286.326	522.506	119.883	194.251	195.186	149.127
	RSPO3	71.9422	2.0013	0.562252	3.55944	0.000371644	0.0166866	233.548	27.721	93.0303	106.193	21.2182	43.5207	33.0165	17.2901
	FMOD	530.062	1.98233	0.557532	3.55554	0.000377198	0.0166866	1565.63	300.151	388.66	1129.59	146.406	382.133	244.71	83.2087
	TGFB1I1	613.855	1.61582	0.454285	3.55685	0.000375333	0.0166866	1736.04	467.433	551.98	947.277	159.137	425.654	413.677	209.643
	PRSS35	17.8105	2.4864	0.699462	3.55473	0.000378364	0.0166894	66.6043	29.6328	13.4377	11.2771	5.30456	4.24592	8.73965	3.2419
	INPP5A	1170.25	1.39553	0.392821	3.55258	0.000381477	0.0167415	2632.17	800.085	1066.75	2284.55	459.374	767.451	854.544	497.091
	NDRG2	1026.91	1.62779	0.458651	3.54907	0.000386593	0.0169232	3323.3	710.231	719.434	1453.81	407.39	572.138	620.515	408.479
	SORBS2	7565.51	2.73527	0.771357	3.54604	0.000391062	0.0170757	29379.4	4628.45	6764.33	11849.4	1220.05	3369.14	2690.84	622.445
	PPP1R12C	1044.08	1.40987	0.398079	3.54169	0.000397572	0.017273	2804.3	741.775	1026.43	1496.1	430.73	788.681	630.226	434.414
	EMP2	736.501	1.20936	0.341666	3.53958	0.000400764	0.0173681	1593.31	582.141	723.569	1214.17	320.395	482.974	587.499	387.947
	LOC105608584	61.3629	2.49989	0.706983	3.536	0.000406236	0.0174946	261.227	21.0297	36.1784	98.6747	13.7918	32.9059	18.4504	8.64506
	CHRDL2	107.184	1.99277	0.563615	3.53569	0.00040671	0.0174946	237.873	250.445	25.8417	171.036	28.6446	67.9348	37.8718	37.8221
	ARNTL2	23.9498	1.75933	0.497847	3.53387	0.000409521	0.0175285	66.6043	17.2061	32.0438	31.9518	11.67	9.55333	10.6818	11.887
	MTCL1	136.042	1.66789	0.471911	3.53432	0.000408824	0.0175285	386.651	91.766	123.007	226.482	46.6801	62.6274	106.818	44.3059
	DCLK2	90.5053	2.03423	0.576095	3.53107	0.00041388	0.0176714	322.642	43.0153	74.4242	141.904	18.0355	39.2748	53.409	31.3384
	LOC114113240	67.189	1.06218	0.301053	3.52823	0.000418352	0.0178185	120.234	106.104	57.8855	78.9398	41.3755	41.3978	40.785	50.7897
	PLCB4	419.841	1.14828	0.325543	3.52726	0.000419886	0.01784	849.422	319.269	382.458	763.084	255.68	281.293	242.768	264.755
	NRP2	817.203	1.64996	0.468108	3.52475	0.000423888	0.017966	2010.24	414.859	766.983	1765.81	308.725	461.744	575.846	233.417
	LOC114112438	91.0789	1.31659	0.374018	3.52014	0.000431326	0.0182367	161.753	65.9568	183.993	108.072	40.3146	64.7504	37.8718	65.9186
	SMARCD3	267.443	1.68602	0.479063	3.51941	0.000432509	0.0182422	780.222	150.076	226.374	475.518	88.0556	184.698	142.748	91.8538
	LTF	7540.2	5.54235	1.57538	3.5181	0.000434641	0.0182433	48868.6	9695.66	421.737	68.6024	130.492	91.2874	906.982	138.321
	DDIT4L	47.8618	2.41388	0.686657	3.51542	0.000439065	0.0183402	114.179	14.3384	35.1448	158.819	6.36547	14.8607	26.219	12.9676
	CRYAB	661.709	2.886	0.820847	3.51588	0.000438292	0.0183402	2998.06	661.48	327.673	675.687	83.812	285.538	201.983	59.4348
	FZD8	147.781	1.36579	0.388712	3.51362	0.000442039	0.0184201	382.326	159.635	141.613	168.217	59.411	65.8118	125.268	79.9668
	LOC105607350	10.3293	4.22478	1.20583	3.50362	0.000458972	0.0187648	56.2244	4.77948	5.16835	12.2169	1.06091	3.18444	0	0
	MPDZ	203.885	1.51368	0.431957	3.50424	0.000457904	0.0187648	540.62	108.972	208.801	349.59	88.0556	93.4103	137.892	103.741
	DNM3	66.0356	1.2086	0.344925	3.50395	0.000458415	0.0187648	136.669	55.442	103.367	73.3012	40.3146	31.8444	49.5247	37.8221
	CSRP1	7143.58	1.83313	0.522765	3.5066	0.000453875	0.0187648	22070.3	5323.39	6013.89	11217	1773.84	5546.24	3910.51	1293.52
	NPAS3	46.4691	1.56242	0.445661	3.50585	0.000455149	0.0187648	99.474	25.8092	75.4579	77.0603	18.0355	18.0452	33.0165	24.8546
	FHL1	2538.09	1.80408	0.515277	3.50118	0.00046321	0.0188297	9064.25	1595.39	2167.61	2957.42	781.891	709.069	1885.82	1143.31
	LOC101111596	25.6052	3.50601	1.00233	3.49787	0.000468984	0.0189507	64.8744	2.86769	116.805	3.75904	2.12182	3.18444	5.82644	5.40316
	RIC3	50.5226	2.44975	0.70031	3.49809	0.000468603	0.0189507	160.023	14.3384	63.0538	104.313	10.6091	23.3526	25.2479	3.2419
	DGKG	67.6001	2.61767	0.74904	3.4947	0.000474594	0.0190002	294.097	31.5446	44.4478	94.9157	24.401	30.783	18.4504	2.16127
	WASF1	74.3046	2.49551	0.714039	3.49492	0.0004742	0.0190002	198.083	14.3384	85.7946	206.747	12.7309	38.2133	32.0454	6.4838
	ALPK3	272.755	1.65846	0.474322	3.49649	0.000471428	0.0190002	815.687	147.208	212.936	481.157	92.2993	127.378	147.603	157.772
	AKAP6	263.862	1.74063	0.497994	3.49528	0.000473569	0.0190002	743.893	146.252	243.946	490.554	129.431	181.513	122.355	52.951
	SNAP25	141.826	1.62507	0.46569	3.48961	0.000483734	0.0192771	268.147	99.4132	174.69	314.819	35.0101	71.1192	128.182	43.2253
	TRIM9	51.8249	1.43805	0.412256	3.48824	0.000486211	0.0193314	139.264	50.6625	63.0538	49.8072	25.4619	26.537	34.9586	24.8546
	FGF11	145.527	1.359	0.389683	3.48745	0.000487654	0.0193444	302.747	120.443	123.007	291.325	55.1674	114.64	84.4833	72.4024
	ZFPM2	58.844	1.51614	0.435379	3.48234	0.000497044	0.019627	118.504	31.5446	76.4916	122.169	22.2791	38.2133	29.1322	32.419
	NACC2	735.4	1.43654	0.412923	3.47895	0.00050338	0.019832	1773.23	519.052	632.606	1371.11	310.847	525.433	499.131	251.787
	ARHGEF25	386.569	1.59624	0.459203	3.47611	0.000508737	0.0198345	950.626	225.592	344.212	803.494	117.761	272.801	240.826	137.24
	RGL3	29.1686	2.02624	0.582967	3.47573	0.000509466	0.0198345	105.529	33.4564	23.7744	24.4337	8.48729	13.7993	8.73965	15.1289
	AFAP1	59.5184	1.82865	0.526187	3.47529	0.000510307	0.0198345	192.893	48.7507	44.4478	85.5181	18.0355	23.3526	43.6983	19.4514
	SHISA4	186.84	1.88357	0.541815	3.4764	0.00050819	0.0198345	476.61	132.87	134.377	432.289	44.5583	97.6563	141.777	34.5803
	LMOD1	728.855	2.06475	0.594486	3.47317	0.000514349	0.0199023	1639.16	297.284	653.279	2116.34	147.467	462.806	410.764	103.741
	TEX28	13.4136	2.17356	0.625738	3.4736	0.000513532	0.0199023	33.7347	16.2502	14.4714	23.494	2.12182	2.12296	9.71073	5.40316
	MFSD4A	325.749	3.73681	1.0768	3.4703	0.000519881	0.0200716	1812.16	412.947	154.017	45.1084	33.9492	16.9837	95.1651	35.6609
	DAAM1	341.362	1.16267	0.335413	3.46639	0.000527492	0.0203202	800.982	287.725	321.471	477.398	177.172	202.743	260.247	203.159
	ANKRD23	150.271	2.00984	0.580468	3.46244	0.000535301	0.0205753	634.904	123.311	81.6599	123.108	47.741	67.9348	73.8015	49.7091
	MUSTN1	955.646	1.50121	0.433961	3.45932	0.000541534	0.0206788	2416.79	682.51	812.464	1737.61	311.908	777.004	553.511	353.367
	EHD2	1098.64	1.18345	0.343067	3.44962	0.000561377	0.0213878	2391.7	974.058	961.313	1775.21	515.603	772.758	889.502	508.978
	MNS1	119.897	1.40121	0.406829	3.44422	0.0005727	0.0217238	252.578	68.8245	138.512	235.88	51.9846	68.9963	88.3676	54.0316
	ARHGAP24	438.521	1.32742	0.385869	3.44007	0.000581568	0.0217743	1149.57	260.96	571.619	526.265	207.939	238.833	270.929	282.045
	TGFB3	82.432	1.41105	0.41018	3.44009	0.000581523	0.0217743	188.568	71.6922	83.7272	135.325	33.9492	55.197	65.0619	25.9352
	RRAD	69.4449	1.97225	0.572964	3.44219	0.000577035	0.0217743	264.687	43.9712	46.5151	87.3976	19.0964	28.66	25.2479	39.9834
	HSPB6	3652.01	2.59023	0.752797	3.44081	0.000579979	0.0217743	11106.5	4112.27	2774.37	7062.29	490.141	2237.6	1197.33	235.578
	LRG1	263.943	4.53329	1.31865	3.43783	0.000586399	0.0218684	1720.47	233.239	62.0202	8.45783	18.0355	16.9837	43.6983	8.64506
	KL	101.311	1.63286	0.475259	3.43573	0.000590953	0.0219382	243.063	65.9568	97.1649	206.747	25.4619	38.2133	77.6858	56.1929
	ZNF853	65.7003	1.71853	0.500198	3.43571	0.000591009	0.0219382	148.779	34.4123	63.0538	156.94	24.401	31.8444	45.6404	20.532
	BOC	121.647	1.46473	0.426611	3.43342	0.000596028	0.0220189	254.307	73.604	127.141	259.374	47.741	72.1807	91.2808	47.5478
	TKTL1	24.3523	1.54423	0.449822	3.43298	0.000596992	0.0220189	43.2496	28.6769	18.6061	54.506	12.7309	11.6763	14.5661	10.8063
	MAP1B	575.168	1.46916	0.428084	3.43194	0.000599289	0.0220548	1438.48	368.976	648.111	924.723	207.939	498.896	317.541	196.675
	RBM24	155.59	2.32238	0.676806	3.43138	0.000600512	0.0220548	468.825	60.2215	154.017	354.289	28.6446	102.964	66.0329	9.7257
	TNFRSF19	43.6468	2.45738	0.716624	3.4291	0.000605579	0.0221004	200.678	37.28	42.3805	15.0361	9.5482	7.43037	18.4504	18.3708
	EPHA7	79.3956	2.13464	0.62333	3.42458	0.000615759	0.0222843	104.664	48.7507	77.5252	286.627	19.0964	27.5985	61.1776	9.7257
	DUSP3	1514.25	1.00301	0.292763	3.42602	0.000612496	0.0222843	3004.98	1142.3	1597.02	2337.18	894.348	977.624	1155.58	1004.99
	TMEM200A	81.3414	1.68465	0.492162	3.42296	0.000619438	0.0222871	272.472	73.604	70.2895	79.8795	29.7055	27.5985	48.5536	48.6285
	SVOP	41.2871	2.21746	0.647721	3.42348	0.000618255	0.0222871	141.859	23.8974	39.2794	66.7229	10.6091	31.8444	10.6818	5.40316
	MEIS1	450.658	1.56576	0.458945	3.41164	0.000645727	0.0230323	981.765	192.135	439.31	1081.66	165.502	270.678	260.247	213.965
	MYZAP	329.069	1.32163	0.387495	3.4107	0.000647954	0.0230642	676.423	313.534	358.683	531.904	162.319	158.161	332.107	99.4182
	FLNC	2802.15	2.98281	0.875189	3.40819	0.000653948	0.0231274	12721.4	2980.48	1419.23	2778.87	274.776	1009.47	1063.32	169.659
	GAS8	32.6206	1.43098	0.419764	3.40901	0.00065199	0.0231274	76.9842	25.8092	42.3805	45.1084	19.0964	20.1681	18.4504	12.9676
	SHF	374.801	1.4653	0.430917	3.40043	0.000672805	0.0236094	922.946	255.224	326.64	696.362	116.7	274.924	245.681	159.934
	RUNX1T1	75.7083	1.63661	0.481246	3.40077	0.000671958	0.0236094	205.003	36.3241	90.9629	125.928	22.2791	42.4592	42.7272	39.9834
	NAV3	86.5785	1.23964	0.364676	3.39929	0.000675615	0.0236125	213.653	79.3394	91.9966	101.494	42.4364	48.8281	64.0908	50.7897
	HOXA4	140.997	1.66239	0.488999	3.39958	0.000674889	0.0236125	319.182	78.3835	125.074	334.554	44.5583	97.6563	86.4255	42.1447
	LURAP1	73.0101	1.45094	0.427375	3.395	0.00068629	0.0239014	184.243	69.7804	59.9528	113.711	30.7664	27.5985	60.2065	37.8221
	ZNF532	213.264	1.42322	0.419701	3.39102	0.00069632	0.0241898	548.405	158.679	195.364	340.193	67.8983	97.6563	146.632	151.289
	MSANTD3	61.3223	1.69254	0.500207	3.38369	0.000715196	0.0245924	169.538	38.2359	69.2559	97.735	19.0964	31.8444	47.5826	17.2901
	LOC105602949	95.1392	1.56133	0.461441	3.3836	0.000715419	0.0245924	237.008	51.6184	110.603	169.157	43.4974	74.3037	44.6693	30.2577
	ST8SIA2	16.9307	2.01532	0.595681	3.38322	0.000716422	0.0245924	48.4395	27.721	15.505	16.9157	4.24364	3.18444	9.71073	9.7257
	SYNC	238.462	1.45803	0.431172	3.38155	0.000720775	0.0246594	733.513	180.664	199.498	284.747	116.7	158.161	125.268	109.144
	DST	1290.07	1.14333	0.338246	3.38018	0.000724378	0.0246594	3125.21	1012.29	1354.11	1612.63	778.709	643.258	1001.18	793.184
	PWWP3B	40.4012	1.59879	0.473122	3.37922	0.000726909	0.0246594	93.4191	25.8092	49.6161	74.241	14.8528	21.2296	31.0743	12.9676
	LOC114112480	12.6938	2.34698	0.694522	3.37927	0.000726782	0.0246594	39.7896	14.3384	6.20202	24.4337	5.30456	4.24592	2.91322	4.32253
	ELN	323.517	1.32903	0.393392	3.37839	0.000729106	0.0246857	900.456	349.858	293.562	307.301	134.736	220.788	230.144	151.289
	KCNIP1	46.2473	1.42845	0.423102	3.37613	0.000735138	0.024793	88.2291	39.1917	46.5151	95.8554	16.9746	32.9059	33.0165	17.2901
	FAM184A	45.8225	2.19772	0.651568	3.37297	0.000743608	0.0248371	192.893	22.9415	36.1784	48.8675	11.67	10.6148	17.4793	25.9352
	WTIP	114.352	1.64465	0.487593	3.373	0.000743536	0.0248371	297.557	75.5158	88.8956	231.181	29.7055	68.9963	78.6569	44.3059
	DAAM2	1490.82	1.89819	0.562625	3.37381	0.000741349	0.0248371	3740.22	631.847	1471.95	3559.81	302.36	913.935	1025.45	280.965
	LIMS2	751.534	1.91411	0.567806	3.37106	0.000748803	0.0249625	2724.72	408.168	520.97	1097.64	167.624	511.634	401.053	180.466
	BDKRB1	35.4276	1.37595	0.40823	3.37051	0.000750279	0.0249637	88.2291	40.1476	41.3468	34.7711	21.2182	15.9222	22.3347	19.4514
	LOC101112356	30.5658	1.24356	0.369485	3.36567	0.000763575	0.0253089	64.8744	38.2359	32.0438	36.6506	15.9137	18.0452	20.3925	18.3708
	ARHGEF10L	182.883	1.29145	0.383917	3.36387	0.000768579	0.0253788	466.23	146.252	148.848	277.229	86.9947	113.578	122.355	101.579
	SLC6A2	19.1667	2.76455	0.822453	3.36135	0.000775613	0.0255613	85.6342	27.721	16.5387	3.75904	4.24364	6.36889	5.82644	3.2419
	PPP1R9A	92.1486	1.2056	0.359757	3.35115	0.00080478	0.026099	156.563	55.442	118.872	183.253	58.3501	54.1355	54.3801	56.1929
	LOC114114490	93.3557	2.05538	0.612924	3.3534	0.000798257	0.026099	230.088	33.4564	126.108	212.386	23.34	67.9348	42.7272	10.8063
	FBXO30	125.248	1.48741	0.443882	3.35091	0.000805477	0.026099	365.891	118.531	107.502	146.602	67.8983	36.0904	90.3098	69.1605
	SGCZ	30.6533	2.76406	0.824489	3.35246	0.000800981	0.026099	153.103	8.60307	34.1111	17.8554	10.6091	12.7378	3.88429	4.32253
	PCP4L1	456.801	2.66779	0.797127	3.34675	0.000817645	0.0261994	1557.85	234.195	383.491	982.048	65.7765	199.558	199.07	32.419
	OSR1	116.601	1.44671	0.432024	3.34867	0.000812006	0.0261994	296.692	73.604	115.771	196.41	50.9237	62.6274	90.3098	46.4672
	JMY	756.813	1.06858	0.319235	3.3473	0.000816023	0.0261994	1473.95	517.14	782.488	1326	426.486	484.035	503.016	541.397
	MTUS2	121.735	2.40754	0.719227	3.3474	0.000815733	0.0261994	276.797	49.7066	141.613	351.47	13.7918	58.3815	76.7147	5.40316
	ATP2B4	338.394	1.39055	0.415486	3.34681	0.000817477	0.0261994	978.305	263.827	252.215	465.181	183.538	149.669	215.578	198.836
	LOC105606870	22.4086	1.67603	0.500944	3.34574	0.000820628	0.0262465	61.4144	26.7651	23.7744	24.4337	6.36547	11.6763	9.71073	15.1289
	DMPK	2672.35	1.89111	0.565458	3.34438	0.000824661	0.0263269	7158.67	1549.51	2400.18	5730.65	616.389	2284.31	1256.57	382.544
	ATP1A2	231.391	1.84765	0.553328	3.33915	0.000840347	0.0267292	589.924	90.8101	229.475	538.482	75.3247	143.3	142.748	41.064
	QPCT	33.4255	3.00951	0.901674	3.33769	0.000844773	0.0268208	179.918	7.64717	16.5387	33.8313	4.24364	2.12296	15.5372	7.56443
	DES	40801.7	3.16903	0.952012	3.32877	0.000872312	0.0275438	184733	28897.7	33988.1	46135.6	3072.4	15146.3	12957	1483.71
	STUM	39.5572	1.57608	0.474073	3.32456	0.000885586	0.027837	92.5541	28.6769	43.4141	72.3615	26.5228	16.9837	26.219	9.7257
	DGKB	64.3249	1.82847	0.550221	3.32316	0.000890044	0.0279004	161.753	25.8092	109.569	104.313	31.8273	48.8281	18.4504	14.0482
	LOC105612006	43.5481	1.33245	0.401083	3.32212	0.000893367	0.027954	105.529	47.7948	43.4141	52.6265	19.0964	23.3526	34.9586	21.6127
	LOC101107122	25.5767	1.25023	0.37657	3.32004	0.00090003	0.0281117	44.9796	22.9415	40.3131	35.7108	16.9746	14.8607	12.6239	16.2095
	SSC5D	63.7487	2.34116	0.705544	3.31823	0.000905883	0.028193	296.692	31.5446	41.3468	56.3855	12.7309	10.6148	36.9008	23.7739
	CDKL2	22.3599	1.67753	0.50599	3.31535	0.00091529	0.0283838	64.8744	25.8092	24.8081	20.6747	8.48729	12.7378	10.6818	10.8063
	ETV4	287.797	2.05329	0.619535	3.31425	0.000918891	0.0284446	802.712	708.319	119.906	224.602	67.8983	101.902	235.971	41.064
	TYRO3	79.9561	1.48925	0.449421	3.31371	0.000920678	0.0284491	230.088	80.2953	68.2222	93.0362	29.7055	49.8896	59.2354	29.1771
	LARP6	41.7302	1.8033	0.544397	3.31247	0.000924747	0.028524	84.7692	20.0738	37.2121	117.47	14.8528	20.1681	25.2479	14.0482
	RAB34	199.389	1.06482	0.321743	3.30952	0.000934558	0.0287754	377.136	216.033	209.835	276.289	82.7511	161.345	177.706	94.0151
	EGLN3	1245.93	1.1034	0.333515	3.30841	0.000938287	0.028839	2566.43	989.353	1117.4	2128.55	622.755	834.324	1023.51	685.121
	LOC105612077	35.8435	2.13063	0.644191	3.30745	0.0009415	0.0288431	74.3893	16.2502	50.6498	92.0964	5.30456	30.783	9.71073	7.56443
	ZFHX4	40.0479	2.82265	0.853641	3.3066	0.000944352	0.0288718	165.213	8.60307	48.5825	58.2651	6.36547	25.4755	6.79751	1.08063
	HS3ST2	16.7088	2.55498	0.77292	3.30563	0.000947648	0.0289216	59.6844	28.6769	6.20202	19.7349	3.18273	6.36889	8.73965	1.08063
	CEMIP	37.3716	1.92757	0.583292	3.30464	0.00095097	0.028972	91.6891	45.883	38.2458	61.0843	10.6091	20.1681	29.1322	2.16127
	CALD1	14546.5	2.61764	0.792326	3.30374	0.000954058	0.0290147	59277.9	8385.12	12608.7	19796	2361.59	6873.09	5189.41	1880.3
	TPPP2	18.515	2.78639	0.844788	3.29833	0.00097261	0.0290714	83.9042	6.69127	12.404	26.3133	1.06091	4.24592	4.85536	8.64506
	FGF5	8.08966	3.54388	1.07441	3.29843	0.000972263	0.0290714	32.0047	2.86769	14.4714	10.3374	0	2.12296	2.91322	0
	TSHZ3	100.663	1.51726	0.45997	3.29861	0.000971637	0.0290714	166.078	79.3394	114.737	236.819	29.7055	71.1192	81.5701	25.9352
	PDGFD	334.51	1.67821	0.508442	3.30069	0.00096446	0.0290714	1062.21	205.518	234.643	536.602	105.03	106.148	247.624	178.304
	MAPK4	42.6664	1.75604	0.532206	3.29955	0.000968399	0.0290714	88.2291	18.162	51.6835	105.253	18.0355	28.66	19.4215	11.887
	HAGHL	47.971	1.51626	0.459708	3.29831	0.000972679	0.0290714	121.099	38.2359	51.6835	73.3012	16.9746	38.2133	29.1322	15.1289
	MCAM	676.457	1.46666	0.445063	3.2954	0.000982805	0.0292454	1806.97	451.183	587.124	1128.65	225.974	300.399	590.412	320.948
	PKD2	531.617	1.27341	0.387037	3.29014	0.00100137	0.0296225	1198.01	328.828	533.374	948.217	237.644	278.108	436.983	291.771
	COL6A3	2565.66	1.10584	0.336271	3.28855	0.00100705	0.0296568	4651.92	2580.92	2897.38	3884.02	1162.76	1575.24	2744.25	1028.76
	FXYD1	212.421	1.6227	0.493476	3.28831	0.00100792	0.0296568	660.853	129.046	169.522	323.277	68.9592	160.284	110.702	76.7249
	TACR2	190.521	2.06177	0.627168	3.28742	0.00101109	0.0296568	407.411	82.2071	149.882	590.169	57.2892	129.501	89.3387	18.3708
	LOC105606593	78.7324	1.39379	0.424568	3.28283	0.00102769	0.0300423	164.348	58.3097	99.2323	134.386	19.0964	57.32	58.2644	38.9028
	CAVIN2	942.419	1.48523	0.45274	3.28053	0.00103614	0.0302382	2545.67	480.816	948.909	1579.74	399.963	323.752	733.16	527.349
	MYH11	31601.5	2.68628	0.819184	3.27921	0.00104098	0.0303283	126318	20632.1	29301.4	42564.5	4144.98	14902.1	12294.8	2654.03
	CERS3	65.0107	2.32354	0.709075	3.27686	0.00104968	0.0305305	138.399	24.8533	254.283	15.9759	22.2791	22.2911	20.3925	21.6127
	MAP7D1	784.434	1.25577	0.383942	3.27073	0.0010727	0.0310957	1596.77	454.051	852.777	1519.59	349.04	549.847	591.383	362.012
	PRDM8	119.507	2.10563	0.643879	3.27022	0.00107464	0.0311001	140.994	41.1035	101.3	492.434	24.401	73.2422	53.409	29.1771
	KLF15	53.0197	1.62911	0.498483	3.26813	0.00108259	0.0312778	122.829	25.8092	60.9865	110.892	19.0964	37.1518	30.1033	17.2901
	NES	364.738	1.11959	0.343123	3.26294	0.00110263	0.0317313	794.927	256.18	422.771	524.386	175.05	229.28	307.83	207.482
	VIT	22.1618	2.49463	0.764694	3.26226	0.00110528	0.0317313	95.1491	12.4267	28.9428	14.0964	2.12182	9.55333	10.6818	4.32253
	COL8A2	49.4322	1.08012	0.331219	3.26105	0.00111001	0.0317575	68.3343	69.7804	83.7272	46.988	30.7664	25.4755	46.6115	23.7739
	MANEAL	37.1949	1.08066	0.331531	3.2596	0.00111568	0.0317575	61.4144	36.3241	40.3131	63.9036	25.4619	21.2296	26.219	22.6933
	LOXL4	78.783	1.31367	0.402992	3.25981	0.00111488	0.0317575	194.623	72.6481	112.67	69.5422	36.071	54.1355	59.2354	31.3384
	LOC105605487	42.4473	1.3602	0.417207	3.26026	0.00111312	0.0317575	86.4991	31.5446	43.4141	82.6988	20.1573	25.4755	18.4504	31.3384
	CAND2	65.0109	1.67336	0.513814	3.25673	0.00112702	0.0319231	118.504	36.3241	67.1885	173.855	18.0355	54.1355	27.19	24.8546
	RGS4	82.2194	1.49625	0.459786	3.25423	0.001137	0.0320487	164.348	73.604	69.2559	178.554	22.2791	32.9059	75.7437	41.064
	ANOS1	9.80125	2.41318	0.741548	3.25425	0.00113693	0.0320487	32.8697	9.55896	11.3704	12.2169	2.12182	5.30741	3.88429	1.08063
	GUCY1B1	303.481	1.38501	0.425797	3.25275	0.00114296	0.0321152	627.119	175.885	287.36	665.349	125.188	137.993	254.421	154.53
	PTPRU	35.3916	1.92068	0.591506	3.2471	0.00116587	0.0326499	126.289	20.0738	25.8417	51.6868	13.7918	19.1067	15.5372	10.8063
	GOLIM4	1021.36	1.16851	0.360452	3.24179	0.00118783	0.0328407	2389.97	759.938	1021.27	1483.88	572.892	441.576	868.139	633.251
	PCOLCE2	102.069	1.43831	0.443404	3.2438	0.00117946	0.0328407	289.772	99.4132	77.5252	129.687	36.071	68.9963	71.8594	43.2253
	A4GNT	33.4813	3.34353	1.03049	3.2446	0.00117616	0.0328407	207.598	22.9415	11.3704	1.87952	4.24364	3.18444	5.82644	10.8063
	PRDM6	16.8771	2.4626	0.759254	3.24345	0.00118092	0.0328407	12.9749	14.3384	26.8754	60.1446	6.36547	8.49185	5.82644	0
	LHFPL6	243.11	1.00134	0.30893	3.24132	0.00118978	0.0328422	423.846	231.327	269.788	372.145	142.162	100.841	234.028	170.74
	RRAS	583.265	1.48408	0.458027	3.24016	0.00119462	0.0328913	1719.6	488.463	454.815	774.362	207.939	494.65	335.02	191.272
	RILPL1	229.301	1.31252	0.405099	3.23999	0.00119536	0.0328913	468.825	140.517	208.801	489.615	102.908	171.96	143.719	108.063
	ME3	70.599	1.4872	0.459235	3.23843	0.00120191	0.0329671	159.158	36.3241	71.3232	149.422	33.9492	46.7052	39.814	28.0965
	C18H14orf28	170.37	1.2601	0.389464	3.23548	0.0012144	0.0332044	443.741	154.855	156.084	206.747	67.8983	88.1029	132.066	113.466
	ACTA2	3854.74	1.00694	0.311439	3.23319	0.00122417	0.0333199	7882.67	3967.93	3603.37	5137.66	1930.86	2644.15	3695.9	1975.4
	FGFR1	446.042	1.08793	0.336493	3.23314	0.00122439	0.0333199	965.33	395.741	371.087	694.482	228.096	253.694	376.776	283.126
	LRRC72	14.0387	3.61976	1.12112	3.2287	0.00124356	0.033738	42.3846	2.86769	13.4377	45.1084	0	7.43037	0	1.08063
	CSPG4	234.116	1.30909	0.405639	3.22723	0.00124996	0.0338035	618.469	194.047	262.552	259.374	94.4211	154.976	196.157	92.9344
	ZSCAN22	8.44575	3.61248	1.12046	3.22409	0.00126373	0.0341227	41.5196	7.64717	2.06734	11.2771	1.06091	0	2.91322	1.08063
	SHC2	17.8784	1.6732	0.519211	3.22257	0.00127045	0.0342507	44.1146	21.0297	15.505	28.1928	4.24364	10.6148	10.6818	8.64506
	AK4	30.8214	2.20386	0.685426	3.21531	0.00130303	0.0347508	121.964	15.2943	26.8754	38.5301	8.48729	11.6763	19.4215	4.32253
	EBF2	10.3085	2.94981	0.917198	3.21611	0.00129941	0.0347508	39.7896	4.77948	22.7407	5.63855	1.06091	4.24592	0.971073	3.2419
	LOC101119989	8.54545	2.68589	0.834932	3.21689	0.00129586	0.0347508	31.1397	11.4708	7.23569	9.39759	1.06091	2.12296	4.85536	1.08063
	LANCL3	45.3383	1.06076	0.329782	3.21656	0.00129737	0.0347508	78.7142	63.0892	39.2794	63.9036	33.9492	20.1681	30.1033	33.4996
	TACR1	26.9545	2.27849	0.708891	3.21416	0.00130827	0.0348369	38.0596	15.2943	26.8754	98.6747	3.18273	13.7993	16.5082	3.2419
	CREB5	54.2779	1.55732	0.48477	3.21249	0.00131588	0.034851	166.943	45.883	65.1212	46.0482	16.9746	27.5985	31.0743	34.5803
	EFNA5	154.612	1.72126	0.535739	3.21287	0.00131416	0.034851	568.299	91.766	129.209	159.759	63.6547	82.7955	97.1073	44.3059
	LOC114109557	40.6714	8.72826	2.71715	3.21228	0.00131684	0.034851	35.4647	0	139.545	150.361	0	0	0	0
	TPPP3	249.021	1.43267	0.446114	3.21143	0.00132075	0.0349012	556.19	213.165	408.3	276.289	60.4719	109.333	259.276	109.144
	LOC105605903	107.613	1.40311	0.437784	3.20503	0.00135047	0.0355781	235.278	91.766	194.33	103.374	36.071	31.8444	79.628	88.6119
	TMEM17	86.2101	1.19783	0.373891	3.2037	0.00135673	0.0356889	161.753	78.3835	77.5252	162.578	33.9492	42.4592	66.0329	66.9992
	KLHL41	33.3682	2.85481	0.892277	3.19947	0.0013768	0.0360906	189.433	17.2061	6.20202	21.6145	13.7918	5.30741	5.82644	7.56443
	LOC105613179	12.3057	2.5319	0.791614	3.1984	0.00138194	0.0361327	46.7095	4.77948	15.505	16.9157	2.12182	6.36889	3.88429	2.16127
	SCD5	99.785	1.46632	0.458647	3.19705	0.00138841	0.0361927	200.678	59.2656	95.0976	231.181	31.8273	54.1355	79.628	46.4672
	NEXMIF	17.1582	1.31083	0.410188	3.19569	0.00139498	0.0363092	25.9497	23.8974	21.7071	26.3133	11.67	7.43037	11.6529	8.64506
	DIXDC1	476.139	1.44709	0.453114	3.19366	0.0014048	0.0364308	1411.67	243.754	413.468	717.976	214.304	233.526	310.743	263.674
	PPP1R14A	299.066	1.63393	0.512005	3.19124	0.00141662	0.0365979	863.262	201.694	251.182	493.374	81.6901	227.157	203.925	70.2411
	PLAT	442.195	1.14798	0.36022	3.18688	0.00143815	0.0370435	800.117	487.507	528.205	622.121	187.781	208.05	514.668	189.111
	LOC106991047	8.40376	2.81611	0.885071	3.18179	0.00146366	0.037478	29.4097	4.77948	12.404	12.2169	1.06091	5.30741	0.971073	1.08063
	PTPN14	85.8973	1.12369	0.353159	3.18183	0.00146345	0.037478	198.083	91.766	79.5926	101.494	46.6801	59.4429	67.9751	42.1447
	LOC101106719	638.309	1.27697	0.401608	3.17964	0.00147458	0.0375402	1409.07	406.256	525.104	1274.31	299.177	428.838	471.941	291.771
	HOXB2	133.367	1.36458	0.429314	3.1785	0.00148037	0.0376279	182.513	102.281	121.973	361.807	46.6801	87.0415	101.963	62.6767
	TMTC1	94.0882	1.35729	0.427536	3.17467	0.00150005	0.037994	205.003	46.8389	114.737	174.795	38.1928	53.0741	66.0329	54.0316
	LOC105606280	10.1145	2.32003	0.731046	3.17358	0.00150573	0.037994	5.18995	27.721	18.6061	15.9759	1.06091	3.18444	4.85536	4.32253
	IFIT1	182.421	1.61043	0.507337	3.17429	0.00150205	0.037994	316.587	113.752	133.343	535.663	70.0201	45.6437	123.326	121.031
	LOC114110114	9.44159	5.12819	1.61631	3.17277	0.00150991	0.0380439	58.8194	11.4708	3.10101	0	1.06091	0	0	1.08063
	TRNP1	46.8937	1.37112	0.432381	3.1711	0.00151861	0.0381343	106.394	30.5887	52.7172	80.8193	22.2791	32.9059	31.0743	18.3708
	FOXF2	213.971	1.54761	0.488074	3.17085	0.00151994	0.0381343	365.891	114.708	269.788	525.325	71.081	93.4103	207.81	63.7573
	SOX5	64.5787	1.32795	0.419008	3.16927	0.00152823	0.0381728	165.213	43.9712	87.8619	72.3615	38.1928	26.537	44.6693	37.8221
	CHRDL1	190.025	1.44428	0.455683	3.16949	0.00152706	0.0381728	345.997	97.5014	187.094	481.157	107.152	100.841	138.863	61.5961
	SLC2A4	264.957	1.51998	0.480798	3.16137	0.00157029	0.0391105	432.496	179.708	300.798	658.771	67.8983	205.927	204.896	69.1605
	SERTAD4	284.495	1.30449	0.412857	3.15966	0.00157953	0.0392844	461.04	173.973	333.875	651.253	116.7	221.85	214.607	102.66
	GJC1	103.1	1.14023	0.361043	3.15817	0.00158765	0.0394297	186.838	75.5158	98.1986	206.747	50.9237	61.5659	74.7726	70.2411
	RCAN1	1113.74	1.20242	0.38087	3.15703	0.00159386	0.0395272	2789.6	1619.29	1029.53	772.482	576.075	509.511	871.052	742.395
	ANTXR2	1729.21	1.22273	0.387525	3.15522	0.00160375	0.0397158	3683.13	975.97	1823.39	3201.76	765.978	951.087	1447.87	984.456
	DYNC1I1	105.613	2.07868	0.659514	3.15183	0.0016225	0.0400085	253.443	42.0594	120.939	266.892	23.34	52.0126	78.6569	7.56443
	OLFML2B	203.569	1.88006	0.596993	3.14922	0.00163705	0.0400931	147.049	130.002	217.071	786.578	60.4719	150.73	100.992	35.6609
	PROM2	9.29627	3.45733	1.09801	3.14873	0.0016398	0.0400931	48.4395	10.5149	8.26936	0.939759	1.06091	2.12296	1.94215	1.08063
	PYGM	193.848	1.50499	0.478555	3.14487	0.00166163	0.0405317	619.334	142.429	130.242	254.675	73.2029	113.578	133.037	84.2894
	LRRC3	35.0382	1.82214	0.57969	3.14331	0.00167051	0.0405579	112.449	26.7651	35.1448	44.1687	6.36547	23.3526	22.3347	9.7257
	CDNF	37.6346	1.36438	0.43396	3.14402	0.00166647	0.0405579	67.4693	30.5887	47.5488	71.4217	12.7309	21.2296	34.9586	15.1289
	SLC35F1	101.305	1.53899	0.490456	3.13787	0.00170182	0.0410514	261.227	61.1774	88.8956	191.711	28.6446	56.2585	82.5412	39.9834
	MTURN	271.869	1.1121	0.354597	3.13624	0.00171128	0.0410601	538.89	161.546	361.784	424.771	123.066	159.222	206.838	198.836
	FSTL3	174.944	1.34303	0.428362	3.13528	0.0017169	0.0410601	435.091	225.592	168.488	174.795	56.2283	115.701	163.14	60.5154
	C15H11orf96	477.593	1.34494	0.428978	3.13522	0.00171725	0.0410601	1063.07	363.241	345.246	969.831	213.243	413.978	283.553	168.579
	TTC6	98.7577	1.76743	0.563652	3.13568	0.00171455	0.0410601	373.676	90.8101	98.1986	47.9277	45.6192	28.66	54.3801	50.7897
	LTBP3	391	1.05251	0.335555	3.13663	0.00170899	0.0410601	719.673	323.093	363.852	703.88	172.928	272.801	343.76	228.014
	TFF2	19954.2	4.51684	1.44163	3.13316	0.00172938	0.0411232	119634	31118.2	1786.18	414.434	686.409	455.375	5068.03	471.156
	ZNF385B	63.5542	1.93345	0.616958	3.13385	0.0017253	0.0411232	245.658	47.7948	86.8283	22.5542	29.7055	20.1681	23.3057	32.419
	PRKD1	138.123	1.46771	0.468313	3.13404	0.00172418	0.0411232	434.226	74.5599	156.084	146.602	72.142	73.2422	85.4544	62.6767
	ADAMTS17	63.3777	1.13784	0.363872	3.12703	0.00176583	0.0417607	128.884	53.5302	77.5252	88.3374	31.8273	48.8281	26.219	51.8704
	ITGB3	62.1682	1.24189	0.397301	3.12582	0.00177312	0.0418762	116.774	51.6184	82.6936	98.6747	33.9492	21.2296	62.1486	30.2577
	CACNA2D1	392.681	1.31294	0.420351	3.12345	0.00178746	0.0420428	1081.24	261.916	436.209	460.482	154.893	171.96	307.83	266.916
	GTL2	682.313	1.32213	0.423658	3.12074	0.00180397	0.0423164	1957.48	422.506	747.343	771.542	370.258	550.909	327.251	311.222
	ACTG2	19663.3	3.12326	1.00183	3.11755	0.00182358	0.042489	92830.9	21129.1	10980.7	16171.4	1853.41	7946.25	5894.41	500.333
	LOC101121644	19989.3	6.02344	1.93177	3.11809	0.00182025	0.042489	125614	25820.7	5920.86	138.145	22.2791	1.06148	2185.88	211.804
	ADAM33	451.007	1.34737	0.432426	3.11584	0.00183422	0.0426223	1147.84	243.754	550.946	647.494	180.355	386.379	271.9	179.385
	COL5A1	1242.19	1.10817	0.356318	3.11006	0.00187051	0.0432732	2933.19	1249.36	1200.09	1405.88	629.12	795.049	1186.65	538.155
	BTC	142.721	1.44798	0.465678	3.10939	0.00187471	0.0432732	327.832	76.4717	133.343	297.904	45.6192	89.1644	108.76	62.6767
	NACAD	45.5237	1.33948	0.431138	3.10685	0.00189092	0.0434735	110.719	36.3241	44.4478	69.5422	19.0964	27.5985	35.9297	20.532
	LGALS1	1099.83	1.48214	0.477495	3.10399	0.00190931	0.0437802	3434.02	1014.21	756.646	1274.31	403.146	940.472	632.168	343.641
	KCNE4	33.5495	1.9647	0.633667	3.10052	0.00193182	0.0440546	19.8948	26.7651	39.2794	127.807	11.67	18.0452	18.4504	6.4838
	LOC114115898	20.457	2.27336	0.733666	3.09863	0.00194414	0.0440546	79.5792	10.5149	35.1448	10.3374	8.48729	9.55333	6.79751	3.2419
	CD55	237.722	1.53742	0.496024	3.09949	0.00193851	0.0440546	768.977	323.093	196.397	125.928	106.091	80.6726	151.487	149.127
	SPATA17	12.3021	1.55728	0.502488	3.09914	0.00194083	0.0440546	22.4898	13.3825	20.6734	16.9157	4.24364	7.43037	6.79751	6.4838
	AMOTL1	988.875	1.09955	0.354726	3.09971	0.00193712	0.0440546	1286.24	660.524	1097.76	2349.4	572.892	733.483	724.42	486.285
	FNDC5	42.7868	1.92017	0.620373	3.09519	0.00196688	0.0444535	117.639	19.1179	38.2458	95.8554	7.42638	19.1067	33.0165	11.887
	IGF2	120.483	1.00548	0.324829	3.0954	0.00196546	0.0444535	238.738	98.4573	120.939	185.133	70.0201	64.7504	96.1362	89.6925
	FAT4	174.98	1.32898	0.429427	3.09478	0.00196956	0.0444562	379.731	111.84	170.555	339.253	65.7765	78.5496	161.198	92.9344
	KCNAB1	511.437	1.28928	0.416843	3.09296	0.00198172	0.0446725	785.412	280.078	567.485	1270.55	251.436	399.117	341.818	195.595
	TENT5B	263.52	1.79083	0.579275	3.0915	0.00199149	0.0448039	781.952	212.209	221.205	420.072	63.6547	256.878	116.529	35.6609
	NEK11	171.958	1.0616	0.343587	3.08977	0.00200313	0.0449797	325.237	123.311	282.192	199.229	75.3247	108.271	109.731	152.369
	SMYD1	133.85	2.85129	0.925189	3.08185	0.00205722	0.0457816	237.873	46.8389	71.3232	584.53	12.7309	40.3363	63.1197	14.0482
	SLC26A7	21.6005	1.45407	0.471781	3.08209	0.00205555	0.0457816	47.5745	28.6769	23.7744	26.3133	8.48729	14.8607	5.82644	17.2901
	NPTXR	60.9199	1.33477	0.433386	3.07986	0.00207098	0.0459321	166.943	54.4861	58.9192	68.6024	24.401	31.8444	47.5826	34.5803
	B3GAT2	31.5961	1.6336	0.530382	3.08004	0.00206975	0.0459321	74.3893	13.3825	40.3131	62.9639	10.6091	16.9837	13.595	20.532
	GUCY1A1	188.661	1.48244	0.481365	3.07965	0.00207246	0.0459321	193.758	143.384	134.377	639.976	79.5683	93.4103	114.587	110.225
	KLHDC8B	197.116	1.36968	0.444797	3.07933	0.0020747	0.0459321	345.997	127.134	264.619	399.398	60.4719	140.116	178.677	60.5154
	NTNG1	109.093	1.59124	0.516946	3.07816	0.00208285	0.0460538	132.344	59.2656	118.872	344.892	27.5837	63.6889	79.628	46.4672
	CLIC6	32.1391	5.38815	1.75288	3.07388	0.00211296	0.0465416	192.028	46.8389	11.3704	0.939759	0	0	4.85536	1.08063
	LOC105615954	15.5015	2.51739	0.81926	3.07276	0.00212088	0.0466566	60.5494	9.55896	18.6061	16.9157	3.18273	7.43037	7.76858	0
	PTGES3L	36.941	1.73997	0.566734	3.07018	0.00213933	0.0468841	132.344	30.5887	26.8754	37.5904	13.7918	16.9837	23.3057	14.0482
	CYS1	221.049	1.42045	0.463047	3.06763	0.00215766	0.0470516	444.606	95.5896	260.485	486.795	77.4465	149.669	164.111	89.6925
	GRIK5	45.8517	1.65826	0.54048	3.06813	0.00215403	0.0470516	113.314	28.6769	35.1448	101.494	13.7918	24.4141	35.9297	14.0482
	NEK10	59.4435	1.26233	0.411553	3.06723	0.00216055	0.0470516	140.129	65.9568	89.9293	39.4699	27.5837	33.9674	32.0454	46.4672
	FAT3	26.7919	2.27451	0.742095	3.06498	0.00217684	0.0472989	105.529	11.4708	26.8754	33.8313	2.12182	8.49185	18.4504	7.56443
	SNCAIP	60.0511	1.58054	0.516021	3.06293	0.0021918	0.0473751	205.868	45.883	52.7172	55.4458	26.5228	23.3526	34.9586	35.6609
	METTL24	108.745	1.44771	0.47295	3.06101	0.00220589	0.0475611	204.138	79.3394	113.704	239.639	33.9492	42.4592	114.587	42.1447
	ATP6V1B1	6.69364	4.04017	1.32093	3.05857	0.00222394	0.0478906	32.8697	10.5149	6.20202	0.939759	0	0	1.94215	1.08063
	LOC101102726	15.555	1.46915	0.480415	3.05809	0.00222755	0.047909	32.0047	21.9856	19.6397	17.8554	8.48729	8.49185	11.6529	4.32253
	CPZ	28.9931	3.01062	0.985345	3.0554	0.0022476	0.0482502	125.424	69.7804	9.30303	1.87952	6.36547	7.43037	10.6818	1.08063
	LAMB1	1100.92	1.03967	0.340393	3.05431	0.00225581	0.0482941	1888.28	1005.6	1509.16	1522.41	504.994	460.683	1242.97	673.234
	RSPH9	81.3645	1.05446	0.345339	3.05342	0.00226252	0.048361	186.838	88.8984	70.2895	93.0362	57.2892	47.7667	49.5247	57.2735
	GNB5	164.271	1.24622	0.409066	3.04649	0.0023153	0.049128	379.731	108.972	141.613	294.145	82.7511	87.0415	138.863	81.0475
	BPIFB2	32.0885	5.63307	1.84994	3.04501	0.00232674	0.049128	211.058	34.4123	6.20202	0	1.06091	1.06148	2.91322	0
	LYPD5	99.1572	1.00733	0.33079	3.04523	0.002325	0.049128	125.424	130.002	173.657	100.554	45.6192	59.4429	50.4958	108.063
	GLI2	45.1752	1.34866	0.442991	3.04444	0.00233112	0.0491605	67.4693	33.4564	50.6498	108.072	16.9746	23.3526	39.814	21.6127
	LOX	209.914	1.54638	0.508504	3.04103	0.00235773	0.049601	661.718	260.004	170.555	158.819	79.5683	59.4429	195.186	94.0151
	PRR16	108.337	1.01971	0.335378	3.04048	0.00236202	0.049631	148.779	135.737	189.162	107.133	42.4364	57.32	112.644	73.483

## Sheet: DAVID - Up-regulated GO BPs
GO (biological processes) enrichment analysis results of up-regulated genes in High diarrhoea.
Category	Term	Count	%	PValue	Genes	List Total	Pop Hits	Pop Total	Fold Enrichment	Bonferroni	Benjamini	FDR
GOTERM_BP_FAT	GO:0072358~cardiovascular system development	47	9.53347	6.84816e-09	RHOJ, NRP2, FGFR1, LTBP1, PDLIM3, FGF10, BICC1, ITGB3, GLI2, MEIS1, EPHB1, GJC1, TGFB2, PTGIS, HOXA3, OSR1, LRG1, FAT4, SMARCD3, RSPO3, PKD2, RRAS, SEMA3C, NFATC4, LOX, THBS2, THBS4, FLRT2, ACTA2, SOX11, PTPN14, SMYD1, MCAM, SLIT2, COL5A1, PRKD1, PRICKLE1, FREM2, ITGA5, CC2D2A, MYH11, ZFPM2, ANTXR1, CACNA1C, EMP2, SLITRK5, MYLK	303	638	10433	2.53655	2.47558e-05	2.47558e-05	1.25873e-05
GOTERM_BP_FAT	GO:0072359~circulatory system development	47	9.53347	6.84816e-09	RHOJ, NRP2, FGFR1, LTBP1, PDLIM3, FGF10, BICC1, ITGB3, GLI2, MEIS1, EPHB1, GJC1, TGFB2, PTGIS, HOXA3, OSR1, LRG1, FAT4, SMARCD3, RSPO3, PKD2, RRAS, SEMA3C, NFATC4, LOX, THBS2, THBS4, FLRT2, ACTA2, SOX11, PTPN14, SMYD1, MCAM, SLIT2, COL5A1, PRKD1, PRICKLE1, FREM2, ITGA5, CC2D2A, MYH11, ZFPM2, ANTXR1, CACNA1C, EMP2, SLITRK5, MYLK	303	638	10433	2.53655	2.47558e-05	2.47558e-05	1.25873e-05
GOTERM_BP_FAT	GO:0007423~sensory organ development	33	6.69371	2.86625e-08	RHOJ, FGFR1, FGF10, SOBP, ZEB1, ATP6V1B1, GLI2, MEIS1, EPHB1, TGFB2, HOXA2, KCNQ4, OSR1, FAT4, SMARCD3, IFT27, COL8A2, TUB, CRYAB, SOX11, SDK2, FRZB, COL5A1, FOXP2, SALL2, INHBA, CHRDL1, FREM2, BNC2, CC2D2A, ROR2, CACNA1C, TMOD1	303	371	10433	3.06272	0.00010361	5.18062e-05	5.26835e-05
GOTERM_BP_FAT	GO:0048729~tissue morphogenesis	35	7.09939	4.96173e-08	NRP2, FGFR1, TNC, FGF10, ANKRD6, GLI2, GDNF, VCL, TGFB2, ACTG2, RGMA, OSR1, FAT4, RSPO3, PKD2, SEMA3C, NFATC4, ETV4, ACTA2, SOX11, FRZB, COL5A1, FLNA, SLIT2, INHBA, EPHA7, HOXB2, PRICKLE1, FREM2, ITGA5, CC2D2A, ROR2, ZFPM2, PHLDB2, MYLK	303	420	10433	2.86936	0.00017935	5.9787e-05	9.11995e-05
GOTERM_BP_FAT	GO:0001944~vasculature development	34	6.89655	1.79442e-07	NRP2, RHOJ, FGFR1, LTBP1, FGF10, ITGB3, MEIS1, EPHB1, GJC1, TGFB2, PTGIS, HOXA3, OSR1, LRG1, RSPO3, PKD2, RRAS, SEMA3C, NFATC4, LOX, THBS2, THBS4, ACTA2, PTPN14, MCAM, COL5A1, SLIT2, PRKD1, PRICKLE1, ITGA5, ZFPM2, ANTXR1, EMP2, MYLK	303	422	10433	2.77417	0.000648473	0.000162158	0.000329825
GOTERM_BP_FAT	GO:0000904~cell morphogenesis involved in differentiation	37	7.50507	1.92935e-07	NRP2, PLXNA4, FERMT2, TGFB3, ITGB3, GLI2, GDNF, EPHB1, VCL, TGFB2, RILPL1, HOXA2, SEMA3C, ROBO2, NFATC4, LAMB1, BOC, ETV4, FN1, FLRT2, TYRO3, EFNB3, KIF5C, MAP1B, NTNG1, SHANK1, WWTR1, SLIT2, FLNA, EPHA7, SLITRK3, DACT3, EFNA5, TGFB1I1, ANTXR1, PHLDB2, SLITRK5	303	487	10433	2.61601	0.000697218	0.000139482	0.000354626
GOTERM_BP_FAT	GO:0061564~axon development	25	5.07099	3.02135e-07	NRP2, PLXNA4, TSPAN2, TNC, GLI2, EPHB1, VCL, TGFB2, RGMA, HOXA2, SEMA3C, ROBO2, BOC, ETV4, FN1, FLRT2, EFNB3, KIF5C, MAP1B, NTNG1, SLIT2, EPHA7, SLITRK3, EFNA5, SLITRK5	303	253	10433	3.40241	0.00109162	0.00018202	0.000555341
GOTERM_BP_FAT	GO:0007399~nervous system development	67	13.5903	3.764e-07	NRP2, FGF5, PLXNA4, TSPAN2, WASF3, CSPG4, FGF10, ZEB1, GLI2, PRKG1, GDNF, TGFB2, VCL, SMARCD3, SEMA3C, ROBO2, IFT27, BOC, TYRO3, EFNB3, BEND6, SOX11, SDK2, KIF5C, SLIT2, PRKD1, INHBA, EML1, SLITRK3, DACT1, PRDM6, CC2D2A, EFNA5, CNTN3, SLITRK5, FGFR1, TNC, SOX5, MEIS1, EPHB1, RGMA, HOXA2, HOXA3, FAT4, PKD2, DCLK2, NFATC4, NDRG2, LAMB1, SNAP25, ETV4, FN1, FLRT2, DIXDC1, NES, MAP1B, EPM2A, NTNG1, KL…	303	1232	10433	1.87254	0.00135976	0.000194365	0.000691843
GOTERM_BP_FAT	GO:0002009~morphogenesis of an epithelium	29	5.88235	6.82788e-07	FGFR1, TNC, FGF10, ANKRD6, GLI2, GDNF, VCL, TGFB2, RGMA, OSR1, FAT4, RSPO3, PKD2, SEMA3C, NFATC4, ETV4, SOX11, FRZB, COL5A1, FLNA, SLIT2, EPHA7, HOXB2, PRICKLE1, ITGA5, FREM2, CC2D2A, ROR2, PHLDB2	303	343	10433	2.91119	0.00246524	0.000308487	0.001255
GOTERM_BP_FAT	GO:0048468~cell development	67	13.5903	8.04484e-07	NRP2, PLXNA4, TSPAN2, WASF3, FERMT2, TGFB3, ZEB1, GLI2, PRKG1, GDNF, TGFB2, VCL, OSR1, SMARCD3, SEMA3C, ROBO2, IFT27, BOC, TYRO3, BEND6, EFNB3, ACTA2, SOX11, KIF5C, FLNC, SLIT2, FLNA, PRKD1, SLITRK3, DACT3, CFL2, EFNA5, TGFB1I1, SLITRK5, FGFR1, CLDN18, TNC, ITGB3, MEIS1, EPHB1, GJC1, RGMA, RILPL1, HOXA2, FAT4, COL27A1, DCLK2, NFATC4, KLHL41, LAMB1, SNAP25, ETV4, FN1, FLRT2, DIXDC1, MAP1B, NTNG1, …	303	1258	10433	1.83384	0.00290399	0.000323082	0.00147868
GOTERM_BP_FAT	GO:0030030~cell projection organization	49	9.93915	8.33547e-07	NRP2, FGFR1, PLXNA4, TSPAN2, WASF3, WASF1, TNC, PRKG1, TMEM17, GLI2, GDNF, EPHB1, TGFB2, VCL, RGMA, HOXA2, FAT4, SEMA3C, MNS1, ROBO2, NFATC4, WDR35, IFT27, LAMB1, BOC, SNAP25, ETV4, FN1, FLRT2, NES, EFNB3, MAP1B, KIF5C, NTNG1, WWTR1, SHANK1, SLIT2, RSPH9, FLNA, PRKD1, EPHA7, PROM2, SLITRK3, CC2D2A, EFNA5, RFX2, EMP2, SLITRK5, MYLK	303	798	10433	2.11427	0.00300874	0.000301282	0.0015321
GOTERM_BP_FAT	GO:2000026~regulation of multicellular organismal development	61	12.3732	8.53878e-07	JPH2, PLXNA4, WASF3, FSTL3, TGFB3, FGF10, ZEB1, GLI2, ANKRD6, GDNF, DDR2, TGFB2, PTGIS, OSR1, SMARCD3, RRAS, ROBO2, BEND6, SOX11, SLIT2, PRKD1, INHBA, SLITRK3, DACT3, ROR2, EFNA5, ZFPM2, TGFB1I1, EMP2, SLITRK5, FGFR1, CLDN18, LIMS2, SOX5, MEIS1, EPHB1, RGMA, HOXA2, LRG1, FAT4, NFATC4, KLHL41, SNAP25, THBS2, ETV4, THBS4, FN1, FLRT2, DIXDC1, KL, MAP1B, IGF1, WWTR1, FRZB, COL5A1, FOXP2, EPHA7, PRICK…	303	1102	10433	1.90596	0.00308201	0.000280576	0.00156947
GOTERM_BP_FAT	GO:0009887~organ morphogenesis	43	8.72211	1.04803e-06	NRP2, FGFR1, LIMS2, TNC, TGFB3, SOBP, FGF10, ZEB1, GLI2, ANKRD6, ATP6V1B1, GDNF, MEIS1, EPHB1, TGFB2, ACTG2, KCNQ4, HOXA2, HOXA3, OSR1, FAT4, SMARCD3, COL27A1, PKD2, SEMA3C, LTF, LAMB1, COL8A2, ETV4, FLRT2, ACTA2, SOX11, SDK2, MMP16, FRZB, WWTR1, COL5A1, FOXP2, INHBA, HOXB2, ROR2, ZFPM2, MYLK	303	660	10433	2.24332	0.00378145	0.000315668	0.00192632
GOTERM_BP_FAT	GO:0032989~cellular component morphogenesis	51	10.3448	1.05745e-06	RHOJ, NRP2, PLXNA4, WASF3, WASF1, FERMT2, TGFB3, ITGB3, TMEM17, GLI2, GDNF, EPHB1, TGFB2, VCL, RILPL1, HOXA2, SEMA3C, MNS1, ROBO2, NFATC4, KLHL41, WDR35, LAMB1, BOC, ETV4, FN1, FLRT2, TYRO3, NES, CAP2, EFNB3, MAP1B, KIF5C, NTNG1, WWTR1, SHANK1, SLIT2, RSPH9, FLNA, EPHA7, SLITRK3, DACT3, CFL2, CC2D2A, EFNA5, RFX2, ANTXR1, TGFB1I1, PHLDB2, SLITRK5, TMOD1	303	854	10433	2.05626	0.00381539	0.00029401	0.00194364
GOTERM_BP_FAT	GO:0001568~blood vessel development	31	6.28803	1.12606e-06	NRP2, FGFR1, LTBP1, FGF10, ITGB3, MEIS1, EPHB1, GJC1, TGFB2, PTGIS, HOXA3, OSR1, LRG1, RSPO3, PKD2, SEMA3C, RRAS, NFATC4, LOX, THBS2, THBS4, ACTA2, MCAM, COL5A1, SLIT2, PRKD1, PRICKLE1, ITGA5, ZFPM2, ANTXR1, MYLK	303	393	10433	2.71604	0.00406242	0.000290722	0.00206974
GOTERM_BP_FAT	GO:0022008~neurogenesis	52	10.5477	1.92738e-06	NRP2, FGF5, PLXNA4, TSPAN2, WASF3, CSPG4, FGF10, ZEB1, GLI2, PRKG1, GDNF, VCL, TGFB2, SMARCD3, SEMA3C, ROBO2, IFT27, BOC, BEND6, EFNB3, SOX11, SDK2, KIF5C, SLIT2, PRKD1, INHBA, SLITRK3, EML1, PRDM6, EFNA5, SLITRK5, FGFR1, TNC, SOX5, MEIS1, EPHB1, RGMA, HOXA2, FAT4, DCLK2, NFATC4, LAMB1, SNAP25, ETV4, FN1, FLRT2, DIXDC1, MAP1B, NTNG1, KLF15, SHANK1, EPHA7	303	897	10433	1.99608	0.00694328	0.000464392	0.00354259
GOTERM_BP_FAT	GO:0030029~actin filament-based process	31	6.28803	2.19774e-06	RHOJ, WASF3, WASF1, PDLIM3, FGF10, CACNB2, ITGB3, DAAM1, DAAM2, TGFB2, SORBS1, KLHL41, LMOD1, EHD2, DIXDC1, CACNA2D1, ARHGEF17, SHANK1, FLNA, SLIT2, JMY, PPP1R9A, PPM1E, PLEKHH2, CFL2, EFNA5, ANTXR1, CACNA1C, EMP2, PHLDB2, TMOD1	303	406	10433	2.62907	0.00791335	0.000496428	0.0040395
GOTERM_BP_FAT	GO:0000902~cell morphogenesis	48	9.73631	2.43145e-06	RHOJ, NRP2, PLXNA4, WASF3, WASF1, FERMT2, TGFB3, ITGB3, GLI2, TMEM17, GDNF, EPHB1, TGFB2, VCL, RILPL1, HOXA2, SEMA3C, MNS1, ROBO2, NFATC4, WDR35, LAMB1, BOC, ETV4, FN1, FLRT2, TYRO3, NES, CAP2, EFNB3, KIF5C, MAP1B, NTNG1, SHANK1, WWTR1, SLIT2, FLNA, RSPH9, EPHA7, SLITRK3, DACT3, CC2D2A, EFNA5, TGFB1I1, ANTXR1, RFX2, PHLDB2, SLITRK5	303	804	10433	2.05566	0.00875119	0.000516908	0.00446906
GOTERM_BP_FAT	GO:0007411~axon guidance	16	3.24544	2.48422e-06	NRP2, FLRT2, PLXNA4, EFNB3, KIF5C, GLI2, EPHB1, SLIT2, TGFB2, EPHA7, HOXA2, SEMA3C, EFNA5, ROBO2, BOC, ETV4	303	123	10433	4.479	0.00894027	0.000498791	0.00456605
GOTERM_BP_FAT	GO:0045595~regulation of cell differentiation	55	11.1562	2.67453e-06	PLXNA4, PTGS2, LTBP3, FSTL3, TGFB3, FGF10, ZEB1, GLI2, GDNF, DDR2, DMPK, TGFB2, OSR1, SMARCD3, LTF, ROBO2, BOC, BEND6, SOX11, FLNA, SLIT2, PRKD1, INHBA, DACT3, PRDM6, ZFPM2, EFNA5, TGFB1I1, EMP2, FGFR1, CLDN18, SOX5, ITGB3, MEIS1, RGMA, FNDC5, HOXA2, FAT4, NFATC4, KLHL41, SNAP25, EHD2, FN1, FLRT2, DIXDC1, RBM24, MAP1B, IGF1, SMYD1, WWTR1, FRZB, COL5A1, EPHA7, PRICKLE1, PHLDB2	303	984	10433	1.92457	0.00962186	0.000508736	0.00491584
GOTERM_BP_FAT	GO:0097485~neuron projection guidance	16	3.24544	3.37122e-06	NRP2, FLRT2, PLXNA4, EFNB3, KIF5C, GLI2, EPHB1, SLIT2, TGFB2, EPHA7, HOXA2, SEMA3C, EFNA5, ROBO2, BOC, ETV4	303	126	10433	4.37236	0.012113	0.000609164	0.00619633
GOTERM_BP_FAT	GO:0060485~mesenchyme development	17	3.44828	4.34491e-06	NRP2, FGFR1, ACTA2, SOX11, TGFB3, FGF10, WWTR1, FRZB, GDNF, TGFB2, ACTG2, OSR1, DACT3, BNC2, PKD2, SEMA3C, TGFB1I1	303	145	10433	4.0369	0.0155842	0.000747668	0.00798592
GOTERM_BP_FAT	GO:0007409~axonogenesis	22	4.46247	5.40289e-06	NRP2, FLRT2, PLXNA4, EFNB3, KIF5C, MAP1B, NTNG1, GLI2, EPHB1, SLIT2, TGFB2, VCL, EPHA7, HOXA2, SLITRK3, SEMA3C, ROBO2, EFNA5, BOC, SLITRK5, ETV4, FN1	303	238	10433	3.18282	0.019342	0.000887401	0.00993037
GOTERM_BP_FAT	GO:0007166~cell surface receptor signaling pathway	66	13.3874	6.96021e-06	NRP2, FGF5, PLXNA4, FERMT2, TGFB3, FSTL3, CSPG4, FGF10, ZEB1, GLI2, TMEM17, ANKRD6, GDNF, TGFB2, DMPK, RSPO3, LTF, ROBO2, PDGFD, IFT27, BOC, CDK14, BEND6, EFNB3, SOX11, CILP, PTPRU, SLIT2, FLNA, PRKD1, INHBA, RBPMS, CHRDL1, DACT1, EYA2, DACT3, CC2D2A, ROR2, EFNA5, TGFB1I1, EMP2, GLP1R, FGFR1, CLDN18, LIMS2, BICC1, ITGB3, TCF7L1, RGMA, SORBS1, LRG1, FAT4, NFATC4, PLAT, FLRT2, DIXDC1, KL, IGF1, IGF…	303	1311	10433	1.73344	0.0248473	0.00109337	0.0127925
GOTERM_BP_FAT	GO:0048646~anatomical structure formation involved in morphogenesis	47	9.53347	8.84664e-06	NRP2, FGFR1, FGF10, ITGB3, GLI2, TMEM17, GDNF, MEIS1, EPHB1, TGFB2, RGMA, PTGIS, HOXA3, OSR1, LRG1, SMARCD3, RSPO3, RRAS, SEMA3C, MNS1, NFATC4, KLHL41, WDR35, LAMB1, EHD2, THBS2, FN1, THBS4, SH3PXD2A, SOX11, SDK2, PTPN14, MCAM, SLIT2, FLNA, RSPH9, COL5A1, PRKD1, INHBA, PRICKLE1, ITGA5, CFL2, CC2D2A, ROR2, RFX2, PHLDB2, TMOD1	303	818	10433	1.97839	0.0314748	0.00133164	0.0162594
GOTERM_BP_FAT	GO:0006928~movement of cell or subcellular component	57	11.5619	1.09408e-05	NRP2, PLXNA4, CSPG4, FGF10, AMOTL1, GLI2, PRKG1, GDNF, DDR2, VCL, TGFB2, RRAS, SEMA3C, ROBO2, IFT27, WDR35, BOC, DYNC1I1, TYRO3, EFNB3, KIF5C, PTPRU, NEXN, SLIT2, FLNA, RSPH9, PRKD1, TNS1, CEMIP, ROR2, EFNA5, EMP2, FGFR1, DNAH17, DNAH3, CACNB2, ITGB3, EPHB1, HOXA2, LAMB1, ETV4, FN1, THBS4, LOC101104661, PLAT, FLRT2, DIXDC1, CACNA2D1, MAP1B, IGF1, GAS8, COL5A1, EPHA7, ITGA5, CACNA1C, PHLDB2, MYLK	303	1085	10433	1.80889	0.0387794	0.0015808	0.020108
GOTERM_BP_FAT	GO:0048858~cell projection morphogenesis	34	6.89655	1.1725e-05	NRP2, PLXNA4, WASF1, TMEM17, GLI2, EPHB1, VCL, TGFB2, HOXA2, SEMA3C, MNS1, ROBO2, NFATC4, WDR35, BOC, ETV4, FN1, FLRT2, NES, EFNB3, KIF5C, MAP1B, NTNG1, SHANK1, WWTR1, SLIT2, RSPH9, FLNA, EPHA7, SLITRK3, CC2D2A, EFNA5, RFX2, SLITRK5	303	510	10433	2.29549	0.0415004	0.00162891	0.0215491
GOTERM_BP_FAT	GO:0007010~cytoskeleton organization	43	8.72211	1.2501e-05	RHOJ, TPPP3, WASF3, WASF1, PDLIM3, FGF10, ITGB3, DAAM1, DAAM2, TGFB2, SORBS1, PPP1R12A, DCLK2, MTCL1, KLHL41, LMOD1, EHD2, DIXDC1, CAP2, MAP1A, MAP1B, ARHGEF17, SHANK1, SLIT2, RSPH9, FLNA, JMY, PPP1R9A, PPM1E, EML1, PLEKHH2, SVIL, CFL2, CC2D2A, EFNA5, SYNM, ANTXR1, MAP7D1, EMP2, PHLDB2, TMOD1, CCDC8, ARHGAP10	303	728	10433	2.03378	0.0441856	0.00167236	0.0229752
GOTERM_BP_FAT	GO:0022603~regulation of anatomical structure morphogenesis	38	7.70791	1.37208e-05	RHOJ, FGFR1, PLXNA4, LIMS2, WASF3, TGFB3, FGF10, ITGB3, ANKRD6, GDNF, TGFB2, PTGIS, OSR1, LRG1, RRAS, MNS1, ROBO2, NFATC4, THBS2, EHD2, ETV4, FN1, THBS4, MAP1B, WWTR1, COL5A1, FLNA, SLIT2, FOXP2, PRKD1, EPHA7, DACT3, ITGA5, ROR2, EFNA5, TGFB1I1, EMP2, PHLDB2	303	609	10433	2.14849	0.048391	0.0017699	0.0252167
GOTERM_BP_FAT	GO:0060429~epithelium development	42	8.51927	1.51479e-05	FGFR1, TNC, FGF10, CERS3, ZEB1, ANKRD6, GLI2, GDNF, VCL, TGFB2, RGMA, RILPL1, OSR1, FAT4, RSPO3, PKD2, TNFRSF19, SEMA3C, ROBO2, NFATC4, ETV4, ACTA2, SOX11, KLF15, WWTR1, FRZB, SLIT2, COL5A1, FLNA, FOXP2, INHBA, SALL2, EPHA7, HOXB2, DACT1, PRICKLE1, FREM2, ITGA5, CC2D2A, ROR2, PHLDB2, TMOD1	303	709	10433	2.03972	0.0532877	0.0018865	0.0278391
GOTERM_BP_FAT	GO:0051094~positive regulation of developmental process	42	8.51927	1.5609e-05	FGFR1, WASF3, SOX5, TGFB3, FGF10, ITGB3, ZEB1, GLI2, GDNF, EPHB1, TGFB2, PTGIS, OSR1, LRG1, SMARCD3, RRAS, MNS1, ROBO2, EHD2, BOC, FN1, FLRT2, BEND6, KL, SOX11, MAP1B, IGF1, SMYD1, WWTR1, PPARGC1A, FLNA, FOXP2, PRKD1, INHBA, SLITRK3, ITGA5, LRRN1, EFNA5, ZFPM2, TGFB1I1, PHLDB2, SLITRK5	303	710	10433	2.03684	0.0548645	0.00187913	0.0286864
GOTERM_BP_FAT	GO:0030182~neuron differentiation	43	8.72211	1.89819e-05	NRP2, FGFR1, PLXNA4, TSPAN2, TNC, ZEB1, GLI2, PRKG1, GDNF, MEIS1, EPHB1, TGFB2, VCL, RGMA, HOXA2, FAT4, SEMA3C, DCLK2, ROBO2, NFATC4, LAMB1, IFT27, SNAP25, BOC, ETV4, FN1, FLRT2, DIXDC1, BEND6, EFNB3, SOX11, KIF5C, MAP1B, SDK2, NTNG1, SHANK1, SLIT2, PRKD1, INHBA, EPHA7, SLITRK3, EFNA5, SLITRK5	303	741	10433	1.9981	0.0663186	0.0022111	0.034884
GOTERM_BP_FAT	GO:0048667~cell morphogenesis involved in neuron differentiation	24	4.86815	2.07308e-05	NRP2, FLRT2, PLXNA4, EFNB3, KIF5C, MAP1B, NTNG1, SHANK1, GLI2, EPHB1, SLIT2, TGFB2, VCL, EPHA7, HOXA2, SLITRK3, SEMA3C, NFATC4, ROBO2, EFNA5, BOC, SLITRK5, ETV4, FN1	303	301	10433	2.74544	0.0722032	0.00233921	0.0380975
GOTERM_BP_FAT	GO:0032990~cell part morphogenesis	34	6.89655	2.21915e-05	NRP2, PLXNA4, WASF1, TMEM17, GLI2, EPHB1, VCL, TGFB2, HOXA2, SEMA3C, MNS1, ROBO2, NFATC4, WDR35, BOC, ETV4, FN1, FLRT2, NES, EFNB3, KIF5C, MAP1B, NTNG1, SHANK1, WWTR1, SLIT2, RSPH9, FLNA, EPHA7, SLITRK3, CC2D2A, EFNA5, RFX2, SLITRK5	303	526	10433	2.22566	0.0770897	0.00242805	0.0407815
GOTERM_BP_FAT	GO:0031175~neuron projection development	32	6.49087	2.28046e-05	NRP2, FGFR1, PLXNA4, TSPAN2, TNC, PRKG1, GLI2, GDNF, EPHB1, VCL, TGFB2, RGMA, HOXA2, SEMA3C, NFATC4, ROBO2, LAMB1, BOC, ETV4, FN1, FLRT2, EFNB3, KIF5C, MAP1B, NTNG1, SHANK1, SLIT2, PRKD1, EPHA7, SLITRK3, EFNA5, SLITRK5	303	480	10433	2.29549	0.0791329	0.00242176	0.0419079
GOTERM_BP_FAT	GO:0003012~muscle system process	18	3.65112	2.37425e-05	KCNMA1, CACNA2D1, TACR2, ACTA2, CALD1, TACR1, IGF1, CACNB2, ATP1A2, KLF15, PRKG1, GDNF, DMPK, SYNM, LMOD1, MYOM1, CACNA1C, TMOD1	303	184	10433	3.36838	0.08225	0.00244929	0.0436312

## Sheet: DAVID - Down-regulated GO BPs
GO (biological processes) enrichment analysis results of up-regulated genes in Low diarrhoea.
Category	Term	Count	%	PValue	Genes	List Total	Pop Hits	Pop Total	Fold Enrichment	Bonferroni	Benjamini	FDR
GOTERM_BP_FAT	GO:0019882~antigen processing and presentation	8	9.30233	3.92e-09	DQA, LOC101109747, LOC101119545, OVAR-DRB1, TREM2, RAB33A, CD74	39	68	10433	31.4721	4.44e-06	4.44e-06	6.29e-06
GOTERM_BP_FAT	GO:0002504~antigen processing and presentation of peptide or polysaccharide antigen via MHC class II	6	6.97674	3.72e-08	DQA, LOC101109747, OVAR-DRB1, TREM2, CD74	39	27	10433	59.4473	4.21e-05	2.1e-05	5.96e-05
GOTERM_BP_FAT	GO:0006955~immune response	15	17.4419	4.28e-08	DQA, OVAR-DRB1, CCL5, TNFSF18, LOC101108034, CD74, C1QA, APOA4, BPI, LOC101109747, CCR10, LOC101119545, CD6, TYROBP	39	673	10433	5.9624	4.85e-05	1.62e-05	6.88e-05

## Sheet: DAVID - Up-regulated KEGGs
KEGG enrichment analysis results of up-regulated genes in High diarrhoea.
Category	Term	Count	%	PValue	Genes	List Total	Pop Hits	Pop Total	Fold Enrichment	Bonferroni	Benjamini	FDR
KEGG_PATHWAY	bta04510:Focal adhesion	20	4.0568	1.45982e-08	TNC, PPP1R12C, IGF1, ITGB3, FLNC, COL5A1, FLNA, VCL, ITGA5, COL27A1, COL6A3, PPP1R12A, PDGFD, THBS1, LAMB1, SHC2, THBS2, MYLK, THBS4, FN1	148	211	7729	4.95004	2.49629e-06	2.49629e-06	1.78272e-05
KEGG_PATHWAY	bta05410:Hypertrophic cardiomyopathy (HCM)	12	2.43408	2.75446e-07	CACNA2D1, DES, ITGA5, TGFB3, RYR2, CACNB2, IGF1, PRKAA2, ITGB3, CACNA1C, TPM1, TGFB2	148	80	7729	7.83345	4.71001e-05	2.35503e-05	0.000336372
KEGG_PATHWAY	bta04810:Regulation of actin cytoskeleton	17	3.44828	1.96697e-06	FGF5, FGFR1, ENAH, WASF1, PPP1R12C, FGF11, FGF10, ITGB3, VCL, ITGA5, CHRM2, CFL2, PPP1R12A, RRAS, PDGFD, MYLK, FN1	148	209	7729	4.2478	0.000336295	0.000112111	0.00240202
KEGG_PATHWAY	bta04151:PI3K-Akt signaling pathway	22	4.46247	2.72356e-06	FGF5, FGFR1, TNC, FGF11, IGF1, FGF10, CREB5, ITGB3, COL5A1, ITGA5, CHRM2, COL27A1, COL6A3, GNB5, EFNA5, PDGFD, PRKAA2, THBS1, LAMB1, THBS2, THBS4, FN1	148	352	7729	3.26394	0.000465621	0.000116426	0.00332594
KEGG_PATHWAY	bta05414:Dilated cardiomyopathy	11	2.23124	3.02473e-06	CACNA2D1, DES, ITGA5, TGFB3, RYR2, CACNB2, IGF1, ITGB3, CACNA1C, TPM1, TGFB2	148	82	7729	7.00552	0.000517096	0.000103441	0.00369371
KEGG_PATHWAY	bta04512:ECM-receptor interaction	11	2.23124	7.10381e-06	ITGA5, TNC, COL27A1, COL6A3, ITGB3, THBS1, LAMB1, THBS2, COL5A1, THBS4, FN1	148	90	7729	6.38281	0.00121402	0.000202439	0.00867476
KEGG_PATHWAY	bta04270:Vascular smooth muscle contraction	12	2.43408	1.86271e-05	KCNMA1, ACTG2, PLCB4, ACTA2, CALD1, PPP1R12C, MRVI1, PPP1R12A, PRKG1, CACNA1C, MYLK, PPP1R14A	148	122	7729	5.13669	0.0031802	0.000454935	0.0227449
KEGG_PATHWAY	bta04921:Oxytocin signaling pathway	13	2.63692	2.59376e-05	CACNA2D1, PLCB4, PTGS2, RYR3, PPP1R12C, PPP1R12A, RYR2, CACNB2, NFATC4, RCAN1, PRKAA2, CACNA1C, MYLK	148	150	7729	4.52599	0.00442556	0.000554269	0.0316701

## Sheet: DAVID - Down-regulated KEGGs
KEGG enrichment analysis results of down-regulated genes in high diarrhoea.
Category	Term	Count	%	PValue	Genes	List Total	Pop Hits	Pop Total	Fold Enrichment	Bonferroni	Benjamini	FDR
KEGG_PATHWAY	bta05332:Graft-versus-host disease	8	9.30233	3.22203e-08	DQA, LOC101109747, LOC101113279, LOC101119545, OVAR-DRB1, LOC101108034, LOC101113217	45	59	7729	23.2889	3.3509e-06	3.3509e-06	3.60263e-05
KEGG_PATHWAY	bta05330:Allograft rejection	8	9.30233	5.74488e-08	DQA, LOC101109747, LOC101113279, LOC101119545, OVAR-DRB1, LOC101108034, LOC101113217	45	64	7729	21.4694	5.97466e-06	2.98733e-06	6.4235e-05
KEGG_PATHWAY	bta04940:Type I diabetes mellitus	8	9.30233	8.81541e-08	DQA, LOC101109747, LOC101113279, LOC101119545, OVAR-DRB1, LOC101108034, LOC101113217	45	68	7729	20.2065	9.16798e-06	3.056e-06	9.85674e-05
KEGG_PATHWAY	bta05320:Autoimmune thyroid disease	8	9.30233	1.92206e-07	DQA, LOC101109747, LOC101113279, LOC101119545, OVAR-DRB1, LOC101108034, LOC101113217	45	76	7729	18.0795	1.99892e-05	4.99734e-06	0.00021491
KEGG_PATHWAY	bta04612:Antigen processing and presentation	7	8.13953	8.56346e-06	DQA, LOC101109747, LOC101119545, OVAR-DRB1, CD74, LOC101113217	45	87	7729	13.8194	0.000890207	0.000178105	0.00957462

## Sheet: Gene List for GSEA analysis 
	Gene	baseMean	log2FoldChange	lfcSE	stat	pvalue	padj	HD1	HD2	HD3	HD4	LD1	LD2	LD3	LD4
1	IDO2	70.9808	-1.59069	0.229627	-6.92727	4.29038e-12	7.43738e-08	33.7347	37.28	29.9764	40.4096	111.396	114.64	100.992	99.4182
2	LOC114108618	1125.73	-3.11791	0.463393	-6.72844	1.71496e-11	1.48644e-07	343.402	232.283	80.6262	273.47	1754.75	2625.04	780.742	2915.55
3	LOC114109111	204.85	-2.06818	0.325088	-6.36192	1.99252e-10	1.15134e-06	58.8194	86.0307	103.367	67.6627	387.233	485.097	230.144	220.449
4	DUSP27	169.913	3.72114	0.595972	6.24382	4.27008e-10	1.85055e-06	756.003	124.267	143.68	239.639	16.9746	35.0289	33.9875	9.7257
5	LOC101103860	2693.46	-2.34568	0.3973	-5.90406	3.54664e-09	1.22962e-05	560.514	1297.15	1137.04	547.88	7823.16	4213.02	2762.7	3206.24
6	TTI2	261.775	-1.03464	0.180932	-5.71842	1.07521e-08	3.10647e-05	160.023	191.179	167.454	168.217	401.024	393.81	289.38	323.109
7	PRDM5	91.5574	1.28211	0.238935	5.36593	8.05328e-08	0.000199434	153.968	100.369	118.872	145.663	48.8019	49.8896	54.3801	60.5154
8	IGF1	663.75	1.17122	0.221583	5.28568	1.25236e-07	0.000271372	1292.3	816.335	689.458	878.675	381.928	400.178	405.908	445.221
9	LOC114110327	513.493	-1.04372	0.199102	-5.24213	1.58736e-07	0.000279727	287.177	304.931	372.121	377.783	803.11	555.155	606.92	800.749
10	RYR2	243.577	2.11464	0.403627	5.2391	1.61365e-07	0.000279727	591.654	424.418	221.205	345.831	67.8983	146.484	106.818	44.3059
11	CHRM2	120.068	2.96295	0.575206	5.15111	2.58947e-07	0.000374071	327.832	100.369	98.1986	325.157	7.42638	26.537	53.409	21.6127
12	LOC101113217	8784.26	-2.2764	0.441056	-5.16125	2.45301e-07	0.000374071	1212.72	3498.58	2442.56	4869.83	18908.6	22153.1	8896.97	8291.7
13	SEMA3C	421.793	2.27051	0.446999	5.07944	3.7855e-07	0.000468726	1359.77	322.137	366.953	746.169	117.761	194.251	168.967	98.3376
14	EML1	472.312	1.75423	0.345129	5.08282	3.71871e-07	0.000468726	1147.84	538.17	564.384	664.41	168.685	188.944	351.528	154.53
15	SLC8A1	833.171	1.5538	0.308518	5.03633	4.74543e-07	0.000514137	1776.69	639.495	1195.96	1359.83	384.05	455.375	524.379	329.593
16	LOC101118514	2414.48	-2.00749	0.398437	-5.03841	4.69408e-07	0.000514137	402.221	1896.5	837.272	711.398	3887.18	3355.34	3753.2	4472.74
17	ND5	26432.9	0.865087	0.173539	4.98498	6.19679e-07	0.000631891	37116.8	28386.3	30141.8	40869.2	17756.5	20817.8	16479.1	19895.5
18	LOC114116949	248.533	-4.88791	0.985225	-4.96121	7.00563e-07	0.000639171	32.8697	11.4708	8.26936	12.2169	572.892	371.518	19.4215	959.602
19	SORBS1	3379.3	2.54734	0.51303	4.96528	6.86029e-07	0.000639171	11599.5	2025.54	3151.66	6308.6	567.587	1126.23	1647.91	607.316
20	PRUNE2	973.326	2.63938	0.536086	4.92343	8.50395e-07	0.000660309	3206.52	567.802	969.582	1965.98	180.355	339.674	448.636	108.063
21	TTC7B	154.191	0.952491	0.19369	4.91761	8.76095e-07	0.000660309	211.058	163.458	215.003	223.663	93.3602	117.824	100.02	109.144
22	LOC101121159	118.822	-1.74654	0.353582	-4.93955	7.83028e-07	0.000660309	44.9796	39.1917	95.0976	39.4699	240.827	177.267	188.388	125.353
23	PPP1R3C	222.855	2.22215	0.451108	4.92598	8.39393e-07	0.000660309	553.595	186.4	249.114	479.277	56.2283	93.4103	129.153	35.6609
24	RRAGD	190.85	2.71338	0.553671	4.90072	9.54874e-07	0.000672401	687.668	107.06	167.454	362.747	24.401	50.9511	85.4544	41.064
25	LOC114118885	2468.88	-1.76062	0.359479	-4.89769	9.69716e-07	0.000672401	1223.96	1904.15	571.619	800.675	5078.58	3603.73	2794.75	3773.57
26	ITGAX	128.442	-1.21936	0.250606	-4.86562	1.14098e-06	0.000760728	55.3595	80.2953	75.4579	97.735	214.304	151.792	150.516	202.078
27	SYNM	9519.4	2.80961	0.578783	4.85435	1.20784e-06	0.000775478	34738.1	5268.9	10228.2	16413.8	1233.84	3676.97	3759.02	836.41
28	NEXN	1348.9	2.72446	0.562475	4.84369	1.27447e-06	0.000789035	5104.31	883.248	1380.98	2004.51	215.365	617.782	456.404	128.595
29	TEAD1	1145.83	1.36457	0.283546	4.81253	1.4903e-06	0.000890841	2290.5	1002.74	1307.59	2001.69	552.735	562.585	788.511	660.267
30	TNS1	5372.52	2.36949	0.494012	4.79642	1.61528e-06	0.000933364	16967.7	2693.72	5535.3	10814.7	1081.07	2538	2167.43	1182.21
31	PLXNA4	254.221	2.24448	0.468935	4.78634	1.69849e-06	0.000949786	829.527	175.885	240.845	433.229	79.5683	71.1192	139.834	63.7573
32	HSD11B2	168.62	-1.35685	0.285374	-4.75462	1.98815e-06	0.00107702	103.799	138.605	82.6936	53.5663	247.192	265.37	224.318	233.417
33	LOC114109558	823.262	10.6751	2.26248	4.71833	2.37785e-06	0.00124909	454.121	0	3018.32	3109.66	0	0	2.91322	1.08063
34	LYPD6	89.5451	2.57343	0.551257	4.6683	3.03702e-06	0.00154843	362.431	71.6922	78.5589	100.554	21.2182	15.9222	28.1611	37.8221
35	REEP1	282.324	2.40787	0.518039	4.64806	3.35071e-06	0.00165956	1007.72	213.165	251.182	428.53	72.142	106.148	140.806	38.9028
36	CACNA1C	463.853	2.17209	0.468487	4.6364	3.54528e-06	0.00170715	1482.6	336.475	393.828	824.169	138.979	170.898	261.219	102.66
37	LOC101108033	177.027	-3.00701	0.65106	-4.61864	3.86269e-06	0.00177625	31.1397	28.6769	42.3805	54.506	534.699	591.245	70.8883	62.6767
38	SHISAL1	210.827	2.63577	0.570886	4.61698	3.89371e-06	0.00177625	907.376	133.825	166.421	245.277	33.9492	66.8733	86.4255	46.4672
39	THBS1	2457.21	2.39542	0.519923	4.60725	4.08022e-06	0.00181361	8875.68	1780.83	1928.83	3932.89	448.765	467.052	1314.83	908.812
40	LOC114114011	124.627	1.7828	0.38831	4.59117	4.40774e-06	0.00189014	307.072	94.6337	140.579	230.241	40.3146	63.6889	71.8594	48.6285
41	SLITRK5	119.135	2.21241	0.482194	4.58822	4.47047e-06	0.00189014	286.312	74.5599	168.488	254.675	23.34	64.7504	58.2644	22.6933
42	PPARGC1A	232.466	1.57556	0.346263	4.55019	5.35966e-06	0.00221214	371.946	191.179	285.293	544.121	79.5683	150.73	132.066	104.821
43	FERMT2	562.818	2.38788	0.525366	4.54517	5.48913e-06	0.00221289	1955.75	370.888	403.131	1050.65	111.396	148.607	319.483	142.644
44	LOC114113132	70.7712	2.60834	0.577082	4.51987	6.18776e-06	0.00243784	217.978	39.1917	73.3905	156	9.5482	12.7378	37.8718	19.4514
45	CCDC9B	366.806	2.42815	0.538214	4.51149	6.43741e-06	0.00247983	1276.73	184.488	335.943	677.566	85.9338	147.546	168.967	57.2735
46	GPR25	70.2356	-1.35726	0.301238	-4.50562	6.61794e-06	0.00249395	25.0848	45.883	49.6161	37.5904	74.2638	94.4718	110.702	124.273
47	FILIP1	658.291	1.84294	0.410774	4.48651	7.23995e-06	0.00264485	1667.7	393.829	720.468	1336.34	195.208	329.059	362.21	261.513
48	PTGS2	180.447	2.88211	0.642744	4.48406	7.32349e-06	0.00264485	792.332	90.8101	176.758	211.446	27.5837	30.783	92.2519	21.6127
49	LOC101120386	177.684	2.27958	0.509076	4.47787	7.53914e-06	0.00266716	650.474	111.84	145.747	270.651	42.4364	54.1355	83.5122	62.6767
50	ZNF462	152.802	1.17962	0.267089	4.41657	1.0028e-05	0.00266787	234.413	253.313	161.252	199.229	65.7765	108.271	122.355	77.8056
51	PDE1A	269.464	1.47087	0.330326	4.45278	8.47659e-06	0.00266787	382.326	230.371	361.784	609.904	105.03	163.468	189.359	113.466
52	FN1	3492.91	2.38454	0.535333	4.4543	8.41662e-06	0.00266787	13450.6	2895.41	2820.88	4285.3	602.597	1203.72	2016.92	667.831
53	LOC114113859	87.755	2.05497	0.465295	4.41649	1.00316e-05	0.00266787	222.303	64.045	77.5252	202.048	39.2537	29.7215	46.6115	20.532
54	MSRB3	1317.02	2.23738	0.502846	4.44945	8.6092e-06	0.00266787	4448.65	778.1	1098.79	2367.25	279.02	407.609	762.292	394.431
55	RASSF8	193.637	2.22675	0.503527	4.42231	9.76507e-06	0.00266787	653.069	101.325	170.555	351.47	54.1065	54.1355	94.194	70.2411
56	KANK2	1099.41	1.65745	0.373417	4.4386	9.05476e-06	0.00266787	2774.03	841.189	1049.17	2013.9	409.512	558.339	695.288	453.866
57	GREM1	353.292	2.11255	0.479316	4.40742	1.0461e-05	0.00266787	1091.62	321.181	221.205	661.59	151.71	81.734	200.041	97.257
58	CGNL1	250.078	1.93268	0.436062	4.43211	9.33151e-06	0.00266787	796.657	193.091	225.34	370.265	111.396	83.857	137.892	82.1281
59	BVES	26.2394	3.88984	0.879846	4.42105	9.82226e-06	0.00266787	119.369	19.1179	10.3367	47.9277	4.24364	2.12296	6.79751	0
60	LOC101108147	38.1258	-3.38235	0.760494	-4.44757	8.68476e-06	0.00266787	12.1099	6.69127	2.06734	5.63855	64.7156	142.238	65.0619	6.4838
61	BPI	210.103	-1.73322	0.39173	-4.42454	9.66485e-06	0.00266787	57.9544	130.002	133.343	67.6627	347.979	185.759	243.739	514.381
62	LRRC55	210.728	2.31565	0.520971	4.44487	8.79449e-06	0.00266787	459.31	163.458	157.118	624	38.1928	114.64	91.2808	37.8221
63	ADAMTSL3	126.521	1.47888	0.33135	4.4632	8.0744e-06	0.00266787	295.827	98.4573	175.724	174.795	66.8374	67.9348	69.9172	62.6767
64	CFL2	1720.17	2.09556	0.469342	4.46489	8.01088e-06	0.00266787	6356.82	1361.2	1376.85	2057.13	545.308	754.713	817.643	491.688
65	MAP1A	1341.79	2.53341	0.574816	4.40733	1.04653e-05	0.00266787	4498.82	820.159	1491.59	2342.82	177.172	665.549	602.065	136.16
66	PRIMA1	228.311	1.94173	0.439972	4.41329	1.01809e-05	0.00266787	596.844	171.105	206.734	474.578	48.8019	101.902	128.182	98.3376
67	C25H1orf198	879.164	0.829704	0.187475	4.42567	9.61429e-06	0.00266787	1214.45	869.866	1038.84	1377.69	566.526	602.921	686.548	676.476
68	PDLIM3	2643.23	2.21995	0.500409	4.43627	9.15299e-06	0.00266787	8801.29	1757.89	2028.06	4821.9	544.247	843.878	1586.73	761.846
69	LOC114116356	33.8697	2.74342	0.634862	4.32129	1.55122e-05	0.00324457	97.744	15.2943	37.2121	85.5181	4.24364	14.8607	10.6818	5.40316
70	ITLN2_1	2368.55	-2.15997	0.497913	-4.33804	1.43756e-05	0.00324457	267.282	1255.09	1429.57	513.108	6534.15	3959.32	2264.54	2725.36
71	MYT1L	15.6123	2.24361	0.518439	4.32762	1.50726e-05	0.00324457	36.3296	24.8533	16.5387	25.3735	5.30456	7.43037	5.82644	3.2419
72	ANTXR1	328.563	2.0739	0.477558	4.34271	1.40734e-05	0.00324457	1057.02	289.637	271.855	505.59	95.482	65.8118	205.867	137.24
73	PNP	1850.56	-1.14426	0.264813	-4.32099	1.55328e-05	0.00324457	931.596	1187.22	1677.65	815.711	2748.82	2818.23	2776.3	1848.96
74	SALL2	51.698	1.93569	0.444659	4.35321	1.34156e-05	0.00324457	101.204	54.4861	44.4478	127.807	11.67	24.4141	30.1033	19.4514
75	SAMD4A	359.842	1.97168	0.456275	4.32125	1.55151e-05	0.00324457	1177.25	351.77	299.764	465.181	99.7256	102.964	234.028	148.047
76	RHOJ	239.465	1.58648	0.364178	4.35635	1.32251e-05	0.00324457	411.736	253.313	247.047	525.325	75.3247	96.5948	196.157	110.225
77	ST6GALNAC1	950.74	-4.71411	1.09099	-4.32096	1.5535e-05	0.00324457	157.428	32.5005	39.2794	49.8072	2030.58	1768.43	32.0454	3495.85
78	LOC114117268	16.2814	2.77057	0.638959	4.33607	1.4505e-05	0.00324457	33.7347	14.3384	17.5724	47.9277	2.12182	7.43037	3.88429	3.2419
79	SVIL	1413.57	2.0301	0.46788	4.33893	1.43178e-05	0.00324457	4795.51	901.41	1257.98	2129.49	382.989	566.831	802.106	472.237
80	EYA2	47.4193	2.40917	0.55397	4.34892	1.36807e-05	0.00324457	166.078	58.3097	58.9192	35.7108	15.9137	16.9837	5.82644	21.6127
81	DKK3	1156.46	1.96795	0.452677	4.34736	1.37789e-05	0.00324457	3107.05	638.539	1209.39	2413.3	340.552	603.983	634.11	304.738
82	LRRN1	29.4148	3.3026	0.762699	4.33014	1.49012e-05	0.00324457	128.019	9.55896	20.6734	55.4458	6.36547	4.24592	7.76858	3.2419
83	BICC1	123.052	1.05901	0.243628	4.34683	1.38121e-05	0.00324457	207.598	122.355	163.32	171.976	84.8729	68.9963	96.1362	69.1605
84	DNAH3	83.5268	1.26795	0.293641	4.31801	1.57439e-05	0.00324906	170.403	86.0307	108.535	107.133	39.2537	45.6437	58.2644	52.951
85	SNPH	60.9403	1.71622	0.398143	4.31057	1.62833e-05	0.00328222	159.158	68.8245	52.7172	93.0362	27.5837	28.66	35.9297	21.6127
86	LOC101118727	20.1042	-1.7025	0.394925	-4.31094	1.62564e-05	0.00328222	7.78492	12.4267	7.23569	10.3374	29.7055	28.66	30.1033	34.5803
87	MXRA7	1142.05	2.15217	0.500331	4.30149	1.69656e-05	0.00331037	3918.41	683.466	959.245	1897.37	275.837	513.757	612.747	275.561
88	TMEM82	500.702	-1.3336	0.31006	-4.30109	1.69958e-05	0.00331037	140.994	345.079	279.091	373.084	577.136	764.266	908.924	617.041
89	LOC101105731	383.095	5.58836	1.29908	4.30179	1.6942e-05	0.00331037	2541.34	324.049	121.973	15.0361	5.30456	9.55333	29.1322	18.3708
90	PALLD	2209.26	1.88941	0.44194	4.27527	1.90909e-05	0.00352065	5546.33	1506.49	1859.57	5005.16	665.191	1179.31	1299.3	612.719
91	SSPN	532.786	2.01365	0.470151	4.28298	1.84404e-05	0.00352065	1569.09	246.621	601.596	998.964	157.015	265.37	268.016	155.611
92	PCDH7	239.426	1.70828	0.398911	4.28236	1.84918e-05	0.00352065	467.095	169.194	328.707	501.831	75.3247	122.07	177.706	73.483
93	RALGPS2	508.871	0.864651	0.202147	4.27734	1.89138e-05	0.00352065	829.527	511.404	571.619	715.157	359.649	326.936	409.793	346.883
94	LOC105602100	168.829	-0.858284	0.200565	-4.27932	1.87463e-05	0.00352065	96.0141	133.825	134.377	116.53	205.817	235.649	244.71	183.708
95	LOC114115239	84.0395	-2.74807	0.643523	-4.27036	1.95161e-05	0.00356118	29.4097	26.7651	18.6061	12.2169	157.015	115.701	16.5082	296.093
96	LOC114112974	486.732	1.21584	0.285541	4.25804	2.06228e-05	0.00357305	809.632	382.359	847.609	682.265	262.045	389.564	243.739	276.642
97	LOC101113487	115.148	3.17282	0.745489	4.25603	2.08088e-05	0.00357305	137.534	43.9712	54.7845	592.988	15.9137	38.2133	29.1322	8.64506
98	FOXP2	193.592	2.20445	0.518057	4.25522	2.08844e-05	0.00357305	526.78	91.766	237.744	416.313	31.8273	114.64	76.7147	52.951
99	MMP16	60.8507	1.40565	0.33062	4.25154	2.12301e-05	0.00357305	120.234	76.4717	56.8518	99.6145	33.9492	24.4141	32.0454	43.2253
100	SHANK1	26.0801	2.14462	0.503224	4.26176	2.02821e-05	0.00357305	73.5243	28.6769	22.7407	45.1084	8.48729	13.7993	8.73965	7.56443
101	LOC101108781	126.33	-2.39205	0.562545	-4.2522	2.11682e-05	0.00357305	19.8948	85.0748	36.1784	20.6747	325.7	312.075	73.8015	137.24
102	ZBTB47	95.2802	2.76555	0.650145	4.25374	2.10227e-05	0.00357305	346.862	43.9712	66.1549	207.687	21.2182	10.6148	49.5247	16.2095
103	LOC114109544	18.9521	-3.38784	0.794706	-4.26301	2.01691e-05	0.00357305	1.72998	0	2.06734	9.39759	58.3501	35.0289	12.6239	32.419
104	LOC101117577	130.98	1.66986	0.39313	4.24761	2.16064e-05	0.00360142	267.282	99.4132	137.478	293.205	64.7156	53.0741	88.3676	44.3059
105	SLC6A17	17.2379	4.44333	1.05356	4.21744	2.47091e-05	0.0037936	70.9293	9.55896	8.26936	43.2289	0	1.06148	4.85536	0
106	BCHE	174.269	2.2674	0.537647	4.21726	2.4729e-05	0.0037936	539.755	92.7219	149.882	372.145	40.3146	65.8118	100.02	33.4996
107	LOC101107061	123.378	1.91078	0.452635	4.22145	2.42732e-05	0.0037936	343.402	105.149	106.468	224.602	24.401	63.6889	63.1197	56.1929
108	CCDC136	107.276	2.12439	0.502373	4.22872	2.35028e-05	0.0037936	329.562	122.355	102.333	143.783	36.071	72.1807	37.8718	14.0482
109	RFX2	84.7495	2.40302	0.569249	4.22139	2.42798e-05	0.0037936	327.832	43.9712	95.0976	103.374	19.0964	25.4755	43.6983	19.4514
110	TPM1	14929.7	2.01468	0.476249	4.23029	2.33387e-05	0.0037936	50595.9	11459.3	13605.2	20083.6	4992.65	8858.06	6909.18	2933.92
111	LOC101106024	686.448	-1.82328	0.432036	-4.22019	2.44093e-05	0.0037936	101.204	311.622	251.182	546	1058.79	1078.46	686.548	1457.77
112	JPH2	389.471	2.36829	0.560415	4.22596	2.37929e-05	0.0037936	1173.79	245.665	343.178	847.663	53.0456	214.419	179.648	58.3542
113	LOC101104012	12.8462	3.9374	0.93237	4.22301	2.41064e-05	0.0037936	29.4097	10.5149	11.3704	45.1084	4.24364	2.12296	0	0
114	LYZ	111.129	-1.58588	0.376416	-4.2131	2.51887e-05	0.00382699	32.0047	65.0009	43.4141	81.759	199.451	100.841	132.066	234.497
115	IFT27	139.111	1.43649	0.341393	4.20774	2.57935e-05	0.00382699	312.262	129.046	134.377	236.819	60.4719	94.4718	80.599	64.838
116	CES2	5231.87	-1.0286	0.244584	-4.2055	2.60504e-05	0.00382699	2073.38	3273.94	3940.35	4480.77	6959.58	6799.85	7978.33	6348.72
117	TUB	138.395	2.00287	0.47606	4.20718	2.58581e-05	0.00382699	430.766	88.8984	144.714	221.783	35.0101	52.0126	86.4255	47.5478
118	SH3GL3	70.6058	2.43865	0.57976	4.20632	2.59562e-05	0.00382699	233.548	34.4123	95.0976	113.711	22.2791	41.3978	13.595	10.8063
119	PLA1A	179.628	2.77002	0.658974	4.20354	2.62775e-05	0.00382791	606.359	139.561	156.084	351.47	24.401	59.4429	93.223	6.4838
120	TMEM252	90.3917	2.58799	0.616226	4.19975	2.67215e-05	0.00386014	224.033	41.1035	99.2323	255.614	18.0355	54.1355	22.3347	8.64506
121	LOC114108695	52.0736	-2.19934	0.523927	-4.1978	2.69519e-05	0.00386124	4.32496	19.1179	39.2794	12.2169	107.152	96.5948	61.1776	76.7249
122	LOC114114429	414.343	2.2004	0.525309	4.18877	2.80466e-05	0.00398515	1345.93	260.004	353.515	763.084	96.5429	183.636	241.797	70.2411
123	PTGIS	846.592	2.17153	0.521531	4.16376	3.13046e-05	0.00441191	3261.88	550.596	744.242	985.807	196.269	256.878	506.9	270.158
124	CAP2	395.316	2.21365	0.531906	4.16173	3.15845e-05	0.00441546	995.605	187.356	411.401	1007.42	82.7511	182.575	226.26	69.1605
125	DNAJB5	345.862	1.76204	0.424554	4.15034	3.31982e-05	0.00456738	1090.75	350.814	318.37	376.843	110.335	218.665	175.764	125.353
126	PIK3R5	453.16	-0.870532	0.209708	-4.15117	3.30778e-05	0.00456738	229.223	334.564	400.03	318.578	692.775	554.093	534.09	561.929
127	DNAH17	29.9072	1.75893	0.424245	4.14603	3.38293e-05	0.00461756	41.5196	71.6922	40.3131	31.0121	13.7918	12.7378	8.73965	19.4514
128	LOC114114896	82.3948	3.20076	0.773784	4.13651	3.52631e-05	0.00477567	430.766	21.9856	60.9865	80.8193	6.36547	22.2911	26.219	9.7257
129	PLSCR4	350.22	0.975684	0.236186	4.131	3.61192e-05	0.00481082	506.02	513.316	448.613	389.06	299.177	284.477	170.909	190.191
130	AOC1	344.629	-1.12055	0.271351	-4.1295	3.63552e-05	0.00481082	168.673	199.782	219.138	280.988	586.684	588.061	311.714	401.995
131	SH3PXD2A	993.712	1.56737	0.379355	4.13167	3.60133e-05	0.00481082	2555.18	813.468	1039.87	1535.57	347.979	384.256	734.131	539.236
132	THSD7A	84.5171	1.88025	0.456351	4.12018	3.78584e-05	0.00497179	223.168	46.8389	86.8283	174.795	30.7664	41.3978	38.8429	33.4996
133	CPT1A	2801.76	-0.540315	0.131443	-4.11064	3.94557e-05	0.00514259	2080.3	2379.23	2369.17	2304.29	3806.55	2991.25	3299.7	3183.54
134	ME1	200.601	1.74187	0.42422	4.10605	4.02481e-05	0.00520673	412.601	132.87	220.172	469.88	60.4719	116.763	127.211	64.838
135	FLNA	17316.7	2.24835	0.54843	4.09962	4.13832e-05	0.00531391	61270.8	11542.4	14879.7	26754	3339.75	9738.03	8489.12	2520.04
136	LOC101108034	96.6159	-2.35507	0.575886	-4.08948	4.32348e-05	0.00551085	10.3799	33.4564	64.0875	18.7952	212.182	262.186	57.2933	114.547
137	FGF10	74.5532	2.25082	0.551412	4.08191	4.46664e-05	0.00565177	281.987	72.6481	74.4242	63.9036	18.0355	16.9837	44.6693	23.7739
138	DYRK3	92.5341	2.17319	0.532843	4.07849	4.53298e-05	0.00565318	324.372	55.442	68.2222	157.88	23.34	36.0904	44.6693	30.2577
139	WDR17	64.9565	1.15926	0.284218	4.07875	4.52785e-05	0.00565318	114.179	67.8686	71.3232	105.253	41.3755	43.5207	33.9875	42.1447
140	AVPI1	263.345	0.882404	0.216531	4.07519	4.59768e-05	0.00569292	352.052	306.843	420.704	286.627	141.101	178.329	223.347	197.756
141	TMOD1	241.494	1.68761	0.41458	4.07065	4.68827e-05	0.00576392	525.915	182.576	290.461	475.518	92.2993	126.316	181.591	57.2735
142	PFN2	630.296	1.78384	0.439313	4.06053	4.89616e-05	0.00591284	1672.03	357.505	635.707	1242.36	175.05	283.415	394.255	282.045
143	DUOX2	68.759	2.77242	0.682673	4.06112	4.88374e-05	0.00591284	165.213	225.592	59.9528	29.1325	7.42638	5.30741	27.19	30.2577
144	ANKRD6	100.813	2.29807	0.566057	4.05979	4.91173e-05	0.00591284	297.557	43.9712	91.9966	236.819	20.1573	33.9674	58.2644	23.7739
145	FKBP10	292.598	1.62311	0.400136	4.0564	4.98347e-05	0.00595783	745.623	484.639	231.542	305.422	105.03	150.73	219.462	98.3376
146	TSPAN2	216.578	1.81727	0.448952	4.0478	5.17005e-05	0.00605895	608.089	150.076	254.283	337.374	74.2638	87.0415	163.14	58.3542
147	TFF3	7899.54	-1.38979	0.343191	-4.04961	5.13032e-05	0.00605895	3734.17	7684.45	3433.85	2603.13	11962.8	14405.4	11570.3	7802.17
148	ALOX5	207.89	-0.837795	0.206982	-4.04767	5.17292e-05	0.00605895	125.424	145.296	165.387	160.699	322.517	264.309	203.925	275.561
149	PRKAA2	111.022	2.44607	0.606023	4.03627	5.43072e-05	0.00627672	352.052	35.3682	107.502	255.614	19.0964	43.5207	53.409	21.6127
150	PPP1R14C	79.8469	2.75534	0.682649	4.03625	5.43125e-05	0.00627672	380.596	32.5005	67.1885	76.1205	16.9746	26.537	29.1322	9.7257
151	ROR2	267.442	1.8913	0.469069	4.03203	5.52981e-05	0.00634829	745.623	142.429	293.562	503.711	83.812	137.993	162.169	70.2411
152	LOC114115325	84.1297	-1.30019	0.322717	-4.0289	5.60395e-05	0.00639108	30.2747	49.7066	62.0202	52.6265	151.71	124.193	72.8304	129.676
153	VGLL3	30.6012	1.95043	0.485182	4.01999	5.81997e-05	0.0064888	85.6342	36.3241	34.1111	38.5301	8.48729	9.55333	21.3636	10.8063
154	SOX11	22.4158	2.95068	0.733989	4.02005	5.81847e-05	0.0064888	43.2496	14.3384	28.9428	72.3615	1.06091	9.55333	8.73965	1.08063
155	LOC105605823	358.4	-1.14441	0.284422	-4.02362	5.73107e-05	0.0064888	115.909	238.974	281.158	257.494	542.126	428.838	432.127	570.574
156	MRVI1	943.736	1.88216	0.468292	4.01921	5.83936e-05	0.0064888	2723.86	555.376	911.697	1747.95	244.01	513.757	578.759	274.481
157	PLEKHH2	187.641	1.74759	0.435216	4.01546	5.93289e-05	0.00650928	534.565	124.267	183.993	313.88	64.7156	89.1644	121.384	69.1605
158	LOC101112298	20.6083	-2.36517	0.5888	-4.01693	5.89602e-05	0.00650928	4.32496	7.64717	9.30303	5.63855	35.0101	66.8733	15.5372	20.532
159	FBXL22	123.634	2.34413	0.585227	4.00551	6.18837e-05	0.00672501	399.626	64.045	112.67	249.976	20.1573	76.4266	45.6404	20.532
160	FBXL7	225.778	1.24124	0.309937	4.0048	6.2071e-05	0.00672501	382.326	175.885	285.293	425.711	100.787	121.009	146.632	168.579
161	EPHB1	44.7246	1.73985	0.435038	3.99931	6.35287e-05	0.00682728	121.099	40.1476	56.8518	57.3253	20.1573	16.9837	30.1033	15.1289
162	MAP3K20	1128.35	1.55174	0.3881	3.99829	6.38027e-05	0.00682728	2988.55	837.365	953.043	1951.88	536.821	459.621	722.478	577.058
163	DISP1	484.674	0.838448	0.209881	3.99488	6.47271e-05	0.00684173	775.032	459.786	639.842	611.783	333.126	422.47	316.57	318.787
164	LOC114118399	185.74	2.0159	0.504615	3.99492	6.47159e-05	0.00684173	638.364	109.928	149.882	293.205	62.5938	72.1807	106.818	52.951
165	ADAMTSL1	66.5218	2.07147	0.518822	3.99265	6.53402e-05	0.00685823	135.804	47.7948	75.4579	171.036	15.9137	29.7215	45.6404	10.8063
166	MTSS2	689.676	1.3454	0.337192	3.99001	6.607e-05	0.00685823	1368.42	495.154	775.252	1320.36	281.141	478.728	433.098	365.254
167	LOC101115905	125.693	4.12022	1.03247	3.99062	6.59002e-05	0.00685823	769.842	103.237	49.6161	28.1928	10.6091	12.7378	19.4215	11.887
168	LOC101118851	203.299	2.6918	0.6754	3.98548	6.73432e-05	0.00686796	822.607	111.84	160.219	313.88	20.1573	78.5496	102.934	16.2095
169	CCN4	326.422	1.4645	0.367463	3.98545	6.73523e-05	0.00686796	775.032	303.019	338.01	500.892	123.066	166.653	272.871	131.837
170	TMEM150B	82.2085	-1.38094	0.346323	-3.98744	6.67902e-05	0.00686796	23.3548	60.2215	58.9192	40.4096	129.431	141.177	125.268	78.8862
171	SCN5A	117.292	4.01545	1.00792	3.98389	6.77968e-05	0.00687285	699.778	74.5599	86.8283	22.5542	12.7309	12.7378	19.4215	9.7257
172	THBS2	189.258	1.86204	0.467695	3.9813	6.85385e-05	0.00690764	493.91	118.531	154.017	421.012	58.3501	90.2259	117.5	60.5154
173	SLC18A1	60.3136	1.04967	0.263852	3.97826	6.94221e-05	0.00691926	95.1491	69.7804	78.5589	81.759	29.7055	36.0904	41.7561	49.7091
174	LOC105604613	131.569	2.57344	0.646893	3.97816	6.94521e-05	0.00691926	300.152	249.489	80.6262	270.651	18.0355	21.2296	9.71073	102.66
175	MRGPRF	397.727	2.12948	0.535547	3.97627	7.00049e-05	0.00693448	1265.48	301.107	342.145	681.325	80.6292	194.251	256.363	60.5154
176	TUBB6	647.05	1.7913	0.451072	3.9712	7.15104e-05	0.00704336	1733.44	460.742	619.168	1202.89	176.111	317.383	479.71	186.949
177	CILP	111.143	1.84477	0.465148	3.96598	7.3096e-05	0.00715886	363.296	82.2071	112.67	137.205	39.2537	68.9963	46.6115	38.9028
178	PDZD2	335.105	1.83162	0.462291	3.96205	7.43102e-05	0.0072369	915.161	153.899	334.909	688.843	106.091	153.915	176.735	151.289
179	LOC114112950	24.9517	-3.04901	0.771754	-3.95075	7.79056e-05	0.00739664	7.78492	0.955896	5.16835	7.51807	50.9237	43.5207	4.85536	78.8862
180	PHLDB2	777.726	1.6407	0.415346	3.95021	7.80839e-05	0.00739664	2179.78	555.376	749.41	1226.39	264.167	282.354	503.987	460.35
181	GNLY	1440.05	-1.45777	0.368898	-3.95168	7.76038e-05	0.00739664	341.672	534.346	1180.45	1018.7	2462.37	2521.02	1728.51	1733.34
182	DENND2A	331.63	1.17914	0.298355	3.95214	7.74562e-05	0.00739664	633.174	303.975	437.242	466.121	138.979	191.067	292.293	190.191
183	KCNMA1	1186.09	1.65929	0.419732	3.95322	7.7105e-05	0.00739664	3552.52	782.879	1071.92	1799.64	516.664	605.044	713.738	446.301
184	HOXA3	231.739	1.73438	0.439518	3.94609	7.94367e-05	0.00748389	549.27	137.649	236.71	501.831	85.9338	153.915	119.442	69.1605
185	LOC101109132	808.164	-0.6845	0.173661	-3.94158	8.09457e-05	0.00758483	518.995	625.156	755.613	580.771	944.211	1157.01	976.899	906.651
186	WWTR1	873.221	1.71434	0.435335	3.93798	8.21706e-05	0.00761505	2095.87	567.802	942.707	1747.95	273.715	303.584	713.738	340.399
187	LOC105603392	175.403	2.25195	0.572037	3.93671	8.26062e-05	0.00761505	461.905	74.5599	178.825	444.506	38.1928	99.7792	80.599	24.8546
188	ZCCHC24	988.036	1.64797	0.418701	3.93591	8.2883e-05	0.00761505	2194.48	581.185	1011.96	2204.67	329.943	536.048	671.011	374.98
189	ITGB1BP2	14.7137	3.22909	0.820503	3.9355	8.30253e-05	0.00761505	56.2244	10.5149	12.404	27.253	2.12182	5.30741	3.88429	0
190	SPARCL1	3161.99	1.74536	0.443786	3.93289	8.39302e-05	0.00761743	8717.38	2032.24	3019.35	5715.62	981.343	1045.56	2355.82	1428.6
191	RBPMS2	2470.72	2.28898	0.581976	3.93311	8.38522e-05	0.00761743	7125.8	1256.05	2348.5	5678.02	423.304	1386.29	1271.13	276.642
192	VLDLR	150.711	0.990675	0.252183	3.92839	8.55151e-05	0.00771967	272.472	151.032	190.195	187.952	96.5429	122.07	80.599	104.821
193	FIBIN	86.7912	2.0089	0.511537	3.92718	8.59473e-05	0.00771967	281.987	42.0594	81.6599	150.361	29.7055	41.3978	36.9008	30.2577
194	ROBO1	367.254	0.804039	0.205483	3.91293	9.11846e-05	0.00775142	571.759	479.86	376.256	439.807	260.984	218.665	262.19	328.512
195	PGM5	2476.94	1.9913	0.507612	3.92287	8.74987e-05	0.00775142	6407.86	1353.55	2134.53	5937.4	611.085	1406.46	1445.93	518.704
196	VRK2	310.415	0.722405	0.184237	3.92108	8.81545e-05	0.00775142	403.951	346.99	320.438	474.578	255.68	212.296	235.971	233.417
197	CREB3L3	6452.36	-1.21679	0.310851	-3.91438	9.06352e-05	0.00775142	2139.12	4794.78	4046.82	4547.49	9648.99	9331.48	11709.2	5401
198	CC2D2A	38.604	1.53794	0.392981	3.91352	9.09599e-05	0.00775142	56.2244	33.4564	51.6835	88.3374	13.7918	24.4141	20.3925	20.532
199	FLRT2	128.773	1.82409	0.466091	3.9136	9.09302e-05	0.00775142	410.006	163.458	99.2323	130.627	46.6801	68.9963	77.6858	33.4996
200	LOC101112335	714.843	1.40348	0.357649	3.92417	8.70294e-05	0.00775142	1697.98	627.068	671.885	1153.08	285.385	330.121	564.193	389.028
201	LOC101120093	285.587	0.735558	0.187986	3.91283	9.12195e-05	0.00775142	336.482	447.359	309.067	334.554	190.964	240.956	224.318	200.998
202	CCDC8	122.267	1.50088	0.383484	3.91379	9.08589e-05	0.00775142	280.257	120.443	110.603	211.446	48.8019	84.9185	80.599	41.064
203	LOC101117107	1024.59	-1.42664	0.364386	-3.91518	9.03362e-05	0.00775142	262.957	501.846	759.747	698.241	1246.57	1079.53	1276.96	2370.91
204	LOC114110288	147.596	0.821642	0.209762	3.91703	8.96471e-05	0.00775142	198.083	137.649	209.835	208.627	98.6647	113.578	111.673	102.66
205	RBFOX2	763.001	0.997905	0.255211	3.91012	9.225e-05	0.00776964	1400.42	664.348	835.205	1167.18	453.009	579.569	533.119	471.156
206	DACT1	257.294	1.50227	0.384221	3.90991	9.23303e-05	0.00776964	540.62	153.899	309.067	517.807	110.335	116.763	184.504	125.353
207	TGFB2	107.157	2.0545	0.525732	3.90788	9.31083e-05	0.00779726	329.562	57.3538	77.5252	226.482	27.5837	43.5207	56.3222	38.9028
208	PPP1R12B	504.461	1.96303	0.502637	3.90546	9.40455e-05	0.00783788	1556.98	262.871	354.549	1037.49	146.406	205.927	294.235	177.224
209	TMEM47	515.413	1.85916	0.476283	3.90347	9.48219e-05	0.00786477	1443.67	267.651	513.734	1007.42	170.807	171.96	371.921	176.143
210	WASF3	287.566	1.77161	0.454262	3.89996	9.6208e-05	0.00794174	732.648	138.605	293.562	614.602	107.152	124.193	180.62	109.144
211	ARHGAP10	819.028	1.09971	0.282239	3.89637	9.76446e-05	0.00802213	1413.4	657.657	1005.76	1390.84	399.963	573.2	646.734	464.672
212	RIMS1	148.625	2.43343	0.624932	3.89392	9.8638e-05	0.00806552	359.836	59.2656	183.993	400.337	35.0101	57.32	83.5122	9.7257
213	ND2	94335.9	0.589169	0.151472	3.88963	0.000100398	0.00817087	113027	95711	118041	126561	69202.2	82773.2	67159.4	82212.4
214	WDR35	87.4841	1.06153	0.273128	3.88659	0.000101663	0.00817718	160.888	85.0748	107.502	119.349	64.7156	54.1355	46.6115	61.5961
215	LOC114113810	34.3298	1.95177	0.502251	3.88605	0.00010189	0.00817718	83.0392	23.8974	47.5488	63.9036	10.6091	13.7993	24.2768	7.56443
216	FES	332.656	-0.636581	0.163774	-3.88695	0.000101513	0.00817718	224.898	248.533	279.091	289.446	370.258	452.191	369.979	426.85
217	NFATC4	180.047	1.48297	0.382052	3.88159	0.000103777	0.0082522	413.466	142.429	179.859	325.157	70.0201	105.087	133.037	71.3218
218	HECTD2	102.448	1.34873	0.347446	3.88184	0.000103668	0.0082522	216.248	73.604	132.31	166.337	45.6192	58.3815	70.8883	56.1929
219	ENAH	2857.98	1.77257	0.457086	3.87799	0.000105324	0.00833695	10158.5	2147.9	2405.35	2975.28	1101.23	1159.14	1552.75	1363.76
220	SPEG	587.132	2.3024	0.594332	3.87393	0.000107095	0.0084386	2179.78	292.504	475.488	957.615	84.8729	319.506	283.553	103.741
221	RBPMS	1606.13	1.11392	0.287717	3.87158	0.000108134	0.0084819	2837.17	1322	1820.29	2808.94	759.612	1222.83	1167.23	910.973
222	TPBGL	92.4708	-0.914406	0.236345	-3.86895	0.000109304	0.00853505	48.4395	85.0748	63.0538	60.1446	111.396	131.624	123.326	116.708
223	LOC101102680	27.4493	2.35372	0.608942	3.86525	0.000110973	0.00862655	73.5243	17.2061	31.0101	62.0241	8.48729	10.6148	14.5661	2.16127
224	LOC114115287	657654	0.704941	0.182498	3.86274	0.000112123	0.00863173	814087	679587	840002	927148	485495	587086	387054	540775
225	PRSS22	31.85	3.54136	0.917011	3.86185	0.000112534	0.00863173	145.319	51.6184	20.6734	16.9157	1.06091	1.06148	1.94215	16.2095
226	LOC114111048	256.448	1.54012	0.398654	3.8633	0.000111867	0.00863173	518.13	177.797	279.091	551.639	85.9338	181.513	160.227	97.257
227	AEBP1	334.353	0.765563	0.198532	3.85612	0.000115202	0.0087548	492.18	443.536	323.539	424.771	230.218	280.231	272.871	207.482
228	CNKSR3	321.996	0.969565	0.251498	3.85516	0.000115653	0.0087548	597.709	341.255	342.145	423.831	183.538	183.636	236.942	266.916
229	RAI2	177.178	1.85936	0.482131	3.85656	0.000114994	0.0087548	454.121	106.104	179.859	371.205	40.3146	92.3489	119.442	54.0316
230	KCNB1	128.046	2.17574	0.564937	3.8513	0.000117492	0.00885533	273.337	63.0892	171.589	330.795	25.4619	81.734	62.1486	16.2095
231	PDZRN4	310.986	2.3186	0.602272	3.84975	0.000118236	0.008869	735.243	144.34	377.289	815.711	72.142	149.669	171.88	21.6127
232	CDK14	332.126	1.54233	0.400729	3.8488	0.000118697	0.008869	914.296	207.429	382.458	473.639	123.066	185.759	194.215	176.143
233	BEST4	192.362	-1.47524	0.384171	-3.84007	0.000122999	0.00907983	44.1146	85.0748	145.747	132.506	315.091	393.81	191.301	231.255
234	P3H2	191.992	1.52958	0.398341	3.83989	0.00012309	0.00907983	445.471	143.384	158.151	393.759	79.5683	99.7792	127.211	88.6119
235	MYOM1	199.84	2.52908	0.658554	3.84035	0.000122857	0.00907983	772.437	60.2215	155.05	374.964	38.1928	95.5333	79.628	22.6933
236	ATP6V1C2	254.222	0.595679	0.155293	3.83584	0.000125135	0.00911436	326.102	294.416	264.619	338.313	203.695	206.989	193.243	206.401
237	LOC114117470	78.09	1.2617	0.328899	3.83612	0.000124992	0.00911436	141.859	61.1774	93.0303	144.723	39.2537	44.5822	51.4668	48.6285
238	AHNAK	4906.06	1.32146	0.344474	3.83617	0.000124966	0.00911436	10246.7	4269.03	5689.32	7827.25	2043.31	2366.04	4598.03	2208.81
239	LOC114114046	85.1576	-1.06881	0.279	-3.83087	0.000127691	0.00918478	63.1444	48.7507	62.0202	46.0482	135.797	132.685	120.413	72.4024
240	LOC101111962	12.6162	3.50391	0.914235	3.83262	0.000126787	0.00918478	50.1695	6.69127	23.7744	12.2169	1.06091	0	4.85536	2.16127
241	PRKG1	584.442	1.38282	0.360878	3.83183	0.000127196	0.00918478	1211.85	366.108	671.885	1129.59	259.923	424.592	316.57	295.013
242	SCUBE2	254.345	1.86081	0.485873	3.82984	0.000128227	0.00918516	552.73	114.708	254.283	673.807	76.3856	139.054	142.748	81.0475
243	COL27A1	234.156	1.39265	0.364565	3.82004	0.000133429	0.0093676	544.945	159.635	296.663	355.229	85.9338	156.038	140.806	133.998
244	GPR63	93.3016	1.58067	0.413665	3.82113	0.000132844	0.0093676	153.968	70.7363	83.7272	250.916	37.1319	46.7052	52.4379	50.7897
245	LOC114117319	68.203	2.13196	0.55793	3.82118	0.000132812	0.0093676	87.3641	122.355	191.229	43.2289	35.0101	42.4592	7.76858	16.2095
246	ZEB1	777.662	1.43214	0.374911	3.81996	0.000133475	0.0093676	1775.83	457.874	881.72	1423.74	338.431	412.916	533.119	397.673
247	DACT3	334.865	2.05433	0.537619	3.82117	0.000132821	0.0093676	778.492	190.223	328.707	861.759	66.8374	211.235	185.475	56.1929
248	ARMC9	100.323	0.979025	0.25651	3.81672	0.000135238	0.00937741	176.458	100.369	120.939	134.386	56.2283	71.1192	63.1197	79.9668
249	AKAP12	724.724	1.49476	0.391592	3.81712	0.000135018	0.00937741	1556.98	526.699	771.118	1424.67	333.126	377.887	583.615	223.691
250	DQA	2560.3	-1.29019	0.337896	-3.81831	0.000134367	0.00937741	834.717	2002.6	1507.09	1600.41	2572.71	2318.27	4829.14	4817.46
251	CCDC160	17.3062	3.79063	0.993516	3.81537	0.000135979	0.0093912	94.2841	20.0738	7.23569	7.51807	3.18273	0	2.91322	3.2419
252	DUOXA2	96.1273	4.52535	1.18758	3.81058	0.00013864	0.00953703	128.019	532.434	67.1885	9.39759	1.06091	4.24592	12.6239	14.0482
253	MAMDC2	252.034	2.23227	0.586008	3.80929	0.000139367	0.00954914	558.784	84.1189	290.461	729.253	62.5938	104.025	152.458	34.5803
254	BNC2	263.878	1.8668	0.49067	3.80459	0.000142038	0.00965583	615.874	132.87	271.855	636.217	72.142	163.468	150.516	68.0799
255	LTBP1	1294.91	1.31218	0.344873	3.80481	0.000141913	0.00965583	2763.65	1163.33	1334.47	2123.86	494.385	605.044	1133.24	741.314
256	LOC101109655	126.816	-0.82754	0.217628	-3.80254	0.000143218	0.00969796	81.3092	71.6922	108.535	104.313	157.015	186.821	142.748	162.095
257	LOC101116442	39.476	1.9619	0.516359	3.79949	0.000144996	0.00978019	128.019	25.8092	37.2121	60.1446	18.0355	15.9222	15.5372	15.1289
258	PPP1R12A	2767.24	1.04689	0.275802	3.79582	0.000147158	0.00988754	5341.32	2099.15	3343.92	4133.06	1624.25	2055.03	1868.34	1672.82
259	TCF7L1	164.99	1.44312	0.380529	3.79239	0.000149204	0.00998632	296.692	141.473	195.364	331.735	63.6547	90.2259	145.661	55.1123
260	KIF5C	118.199	2.43887	0.643421	3.79048	0.000150359	0.0100249	404.816	34.4123	105.434	253.735	36.071	47.7667	51.4668	11.887
261	PRICKLE1	233.735	1.46604	0.387163	3.78661	0.000152714	0.0101429	529.375	179.708	189.162	474.578	93.3602	139.054	144.69	119.95
262	VCL	1672.7	1.22279	0.32307	3.78492	0.000153758	0.0101733	3835.37	1892.67	1574.28	2065.59	834.937	772.758	1451.75	954.199
263	TP53INP2	368.793	1.32616	0.350701	3.78146	0.000155912	0.0102766	941.111	387.138	392.794	388.121	170.807	175.144	294.235	200.998
264	FREM2	104.843	1.30041	0.343996	3.78031	0.000156633	0.010285	245.658	124.267	124.04	102.434	50.9237	45.6437	67.9751	77.8056
265	SLIT2	129.766	1.06992	0.28319	3.77811	0.000158025	0.0103132	192.028	152.943	127.141	231.181	65.7765	93.4103	109.731	65.9186
266	LOC101102254	68.8617	2.32764	0.616145	3.77775	0.000158252	0.0103132	13.8399	120.443	143.68	181.374	33.9492	22.2911	12.6239	22.6933
267	NCS1	295.725	2.0158	0.534251	3.77313	0.000161211	0.0104666	640.094	173.017	312.168	771.542	63.6547	210.173	147.603	47.5478
268	LOC101108006	463.764	0.613896	0.162837	3.77001	0.000163243	0.0105285	566.569	560.155	481.69	635.277	391.476	404.424	359.297	311.222
269	SETD7	779.495	1.03314	0.274056	3.7698	0.000163379	0.0105285	1326.9	758.026	744.242	1359.83	440.278	423.531	652.561	530.591
270	SVEP1	162.324	1.05488	0.28013	3.76569	0.000166093	0.0106568	281.122	173.973	159.185	262.193	103.969	73.2422	118.471	126.434
271	GC	9.11097	5.83114	1.54881	3.76492	0.000166599	0.0106568	55.3595	12.4267	3.10101	0.939759	1.06091	0	0	0
272	C13H20orf194	333.217	1.24612	0.331119	3.76337	0.000167641	0.010684	749.948	262.871	325.606	536.602	180.355	171.96	223.347	215.046
273	PLIN4	37.1425	3.04471	0.811119	3.75371	0.000174235	0.0109831	112.449	26.7651	32.0438	93.9759	1.06091	7.43037	22.3347	1.08063
274	RYR3	106.097	1.76918	0.471247	3.75424	0.000173867	0.0109831	275.067	51.6184	131.276	198.289	40.3146	63.6889	58.2644	30.2577
275	RINL	380.616	-1.03534	0.275724	-3.75498	0.000173354	0.0109831	138.399	265.739	309.067	285.687	555.917	459.621	415.619	614.88
276	CLMP	429.479	1.99639	0.532462	3.74936	0.000177289	0.0111351	1136.6	309.71	482.724	818.53	70.0201	146.484	377.747	94.0151
277	FRRS1L	115.174	1.68079	0.448414	3.7483	0.000178036	0.0111417	301.017	65.0009	121.973	214.265	39.2537	44.5822	65.0619	70.2411
278	HSPB8	618.298	2.01183	0.537945	3.73984	0.000184135	0.0114819	1536.22	399.565	568.518	1459.45	132.614	316.321	441.838	91.8538
279	LOC101102047	251.786	-1.66936	0.446621	-3.73775	0.000185671	0.0114872	116.774	108.016	97.1649	159.759	673.679	474.482	261.219	123.192
280	LOC105610137	80.0043	-1.18043	0.315875	-3.73703	0.000186207	0.0114872	46.7095	29.6328	53.7508	65.7831	109.274	107.21	79.628	148.047
281	RAPSN	19.969	4.17313	1.11645	3.73785	0.000185604	0.0114872	127.154	17.2061	4.13468	2.81928	3.18273	2.12296	0.971073	2.16127
282	LOC101118441	2337.59	-1.09408	0.293018	-3.73382	0.000188601	0.0115936	839.042	1393.7	1869.91	1863.54	2784.89	2568.78	4395.07	2985.79
283	BEND6	19.129	1.85537	0.497129	3.73217	0.00018984	0.011614	38.0596	13.3825	29.9764	38.5301	8.48729	7.43037	10.6818	6.4838
284	GLP1R	391.261	2.25908	0.605392	3.73159	0.000190273	0.011614	1815.62	294.416	297.697	181.374	148.528	109.333	143.719	139.402
285	SYNPO2	5198.26	2.76124	0.740141	3.73069	0.000190953	0.0116146	19397.4	2583.79	4691.83	9567.69	824.328	1922.34	2128.59	470.075
286	LOC114117356	189.059	1.47527	0.395729	3.72799	0.000193015	0.011699	433.361	127.134	209.835	342.072	70.0201	125.255	129.153	75.6443
287	NOVA1	94.7256	1.03468	0.277678	3.72616	0.000194417	0.0117429	187.703	110.884	102.333	108.072	63.6547	70.0578	62.1486	52.951
288	GLIS3	162.4	2.12101	0.570137	3.72019	0.000199076	0.0119411	648.744	113.752	182.96	110.892	28.6446	57.32	84.4833	72.4024
289	SDK2	35.6383	1.63818	0.440329	3.72035	0.000198946	0.0119411	76.1193	33.4564	31.0101	75.1807	11.67	18.0452	22.3347	17.2901
290	TMEM41A	569.302	-0.572614	0.153994	-3.71841	0.000200481	0.0119839	391.841	411.991	525.104	502.771	717.176	655.995	671.982	677.557
291	LOC101122242	143.652	1.31565	0.354096	3.7155	0.000202798	0.0120606	331.292	170.15	111.636	206.747	64.7156	78.5496	112.644	73.483
292	CD68	563.484	-0.856766	0.23062	-3.71506	0.000203156	0.0120606	267.282	358.461	467.219	511.229	791.44	736.668	747.726	627.848
293	HSPB7	314.984	3.37174	0.908276	3.71224	0.000205434	0.0121543	1536.22	154.855	163.32	443.566	20.1573	68.9963	106.818	25.9352
294	THBS4	65.4404	2.36315	0.636826	3.71082	0.000206589	0.0121725	214.518	28.6769	47.5488	147.542	12.7309	40.3363	21.3636	10.8063
295	TANC2	33.2625	1.99005	0.536488	3.7094	0.000207748	0.0121725	101.204	22.9415	53.7508	34.7711	9.5482	9.55333	21.3636	12.9676
296	EFNB3	41.6442	1.76462	0.475731	3.70928	0.00020785	0.0121725	87.3641	32.5005	34.1111	103.374	12.7309	18.0452	22.3347	22.6933
297	ZMAT1	15.4811	2.13609	0.576299	3.70657	0.000210087	0.0122622	41.5196	14.3384	18.6061	26.3133	3.18273	5.30741	4.85536	9.7257
298	RAI14	1203.6	1.13524	0.306692	3.70158	0.000214265	0.012464	2543.94	893.763	1276.58	1902.07	681.105	716.5	791.424	823.442
299	HEPACAM2	413.514	-0.93147	0.251782	-3.69951	0.000216017	0.0125239	350.322	226.547	339.044	221.783	615.328	514.818	386.487	653.783
300	DDR2	132.781	1.56703	0.423744	3.69806	0.000217257	0.0125538	330.427	86.9866	166.421	210.506	50.9237	50.9511	108.76	57.2735
301	THPO	30.5629	-1.66116	0.449513	-3.69547	0.000219479	0.0125855	14.7049	8.60307	17.5724	17.8554	54.1065	73.2422	28.1611	30.2577
302	TYROBP	327.858	-1.12602	0.304738	-3.69505	0.000219842	0.0125855	107.259	233.239	173.657	310.121	484.836	461.744	398.14	453.866
303	SEMA7A	217.543	-0.739154	0.200048	-3.69489	0.000219984	0.0125855	151.374	123.311	172.623	204.867	284.324	265.37	284.524	253.949
304	ROBO2	131.395	1.24431	0.337425	3.68767	0.000226318	0.012863	237.873	83.163	196.397	221.783	73.2029	67.9348	95.1651	75.6443
305	TMTC2	489.111	0.70771	0.191872	3.68846	0.000225619	0.012863	688.533	548.684	635.707	553.518	387.233	334.367	299.09	465.753
306	KCNQ4	91.7589	1.89207	0.513922	3.68163	0.000231747	0.0130011	224.898	43.9712	95.0976	214.265	23.34	61.5659	41.7561	29.1771
307	SLITRK3	26.4858	3.3407	0.907271	3.68214	0.000231287	0.0130011	115.909	8.60307	6.20202	62.0241	4.24364	6.36889	0.971073	7.56443
308	ARHGEF40	526.025	1.75019	0.475097	3.68386	0.000229726	0.0130011	1440.21	371.844	441.377	990.506	155.954	355.596	326.28	126.434
309	SMTN	3370.41	1.74901	0.47505	3.68175	0.000231642	0.0130011	8854.05	2487.24	3306.71	6132.87	931.48	2501.91	2060.62	688.363
310	SPTSSB	123.036	2.4893	0.676412	3.68015	0.000233098	0.0130347	344.267	81.2512	76.4916	333.614	19.0964	54.1355	68.9462	6.4838
311	P3H3	173.192	1.01803	0.27676	3.67841	0.000234695	0.0130818	280.257	192.135	169.522	285.687	86.9947	127.378	149.545	94.0151
312	A4GALT	79.0329	2.00334	0.545058	3.67546	0.000237417	0.0131853	301.882	61.1774	52.7172	90.2169	30.7664	33.9674	38.8429	22.6933
313	SYT12	27.1965	1.57902	0.429692	3.67476	0.000238074	0.0131853	32.8697	31.5446	60.9865	37.5904	8.48729	13.7993	10.6818	21.6127
314	ITGA5	1299.28	1.82597	0.497008	3.67393	0.000238852	0.0131863	4690.85	1789.44	832.104	795.036	499.689	608.229	680.722	498.172
315	LOC114114510	82.7946	1.69674	0.462543	3.66829	0.000244177	0.0134375	225.763	50.6625	87.8619	141.904	33.9492	49.8896	48.5536	23.7739
316	LOC101106372	344.716	1.65184	0.450798	3.66425	0.000248063	0.0136082	625.389	180.664	366.953	919.084	138.979	185.759	235	105.902
317	CFD	1841.44	-0.899704	0.245601	-3.66327	0.000249016	0.0136173	946.301	1264.65	1175.28	1754.53	2471.92	3094.22	2171.32	1853.29
318	CYBB	639.603	-0.74133	0.202437	-3.66203	0.000250224	0.0136403	371.081	468.389	507.532	568.554	967.551	640.073	816.672	776.975
319	LOC114113596	34.0168	1.29814	0.354691	3.65993	0.000252285	0.0136964	57.9544	43.0153	42.3805	49.8072	15.9137	25.4755	11.6529	25.9352
320	LOC101113279	284.233	-1.86109	0.508583	-3.65937	0.000252833	0.0136964	41.5196	125.222	124.04	200.169	636.547	700.578	263.161	182.627
321	MLLT11	253.165	1.79289	0.490187	3.65755	0.000254635	0.0137511	883.156	191.179	240.845	256.554	73.2029	135.87	160.227	84.2894
322	EPM2A	91.7958	1.45903	0.399188	3.655	0.000257182	0.0138455	211.058	51.6184	129.209	146.602	46.6801	50.9511	58.2644	39.9834
323	DTNA	259.449	1.61381	0.441869	3.65223	0.000259973	0.0139524	603.764	151.032	274.956	534.723	113.517	163.468	166.053	68.0799
324	KLHL42	874.823	1.39044	0.381016	3.64928	0.000262977	0.0140461	2435.82	673.907	729.771	1226.39	501.811	503.142	473.883	453.866
325	GDNF	58.2895	1.98227	0.543246	3.64893	0.000263338	0.0140461	204.138	40.1476	51.6835	76.1205	11.67	27.5985	30.1033	24.8546
326	FADS3	176.606	1.25816	0.344948	3.6474	0.000264911	0.0140866	320.047	139.561	176.758	359.928	85.9338	124.193	124.297	82.1281
327	PROB1	91.0771	1.348	0.369721	3.64598	0.00026637	0.0141209	224.033	79.3394	109.569	109.952	41.3755	44.5822	49.5247	70.2411
328	CACNB2	78.907	2.11657	0.581237	3.6415	0.000271059	0.0142983	228.358	30.5887	105.434	148.482	26.5228	57.32	19.4215	15.1289
329	WFDC2	438.67	5.949	1.6338	3.6412	0.000271367	0.0142983	3071.58	329.784	46.5151	5.63855	2.12182	2.12296	40.785	10.8063
330	ZNF503	232.855	1.55431	0.426983	3.64021	0.00027242	0.0143103	383.191	144.34	242.912	619.301	81.6901	142.238	157.314	91.8538
331	PARD3B	440.961	1.02389	0.281514	3.63707	0.000275753	0.0143119	717.078	360.373	656.38	630.578	253.558	357.719	202.954	349.044
332	PLXDC2	178.925	0.780453	0.214539	3.63781	0.000274963	0.0143119	224.898	183.532	262.552	234	112.457	108.271	154.401	151.289
333	MPPED2	38.4589	1.43579	0.394662	3.63801	0.000274748	0.0143119	55.3595	44.9271	55.8182	68.6024	21.2182	7.43037	26.219	28.0965
334	CACNA1H	706.201	1.40342	0.385859	3.63712	0.000275705	0.0143119	1396.1	471.257	727.703	1504.55	238.705	528.618	370.95	411.721
335	SPIB	503.05	-0.971502	0.267207	-3.63577	0.000277153	0.0143416	220.573	317.358	362.818	458.602	722.48	767.451	465.144	709.976
336	DCBLD2	123.13	1.15806	0.318598	3.63485	0.000278147	0.0143502	243.063	130.958	100.266	205.807	77.4465	62.6274	90.3098	74.5637
337	TPD52L1	36.9933	3.70315	1.01966	3.63176	0.000281495	0.0144645	195.488	60.2215	15.505	3.75904	1.06091	3.18444	14.5661	2.16127
338	LOC101112520	250.941	0.959518	0.264238	3.63127	0.00028203	0.0144645	451.526	226.547	281.158	366.506	147.467	146.484	211.694	176.143
339	NMNAT2	189.935	1.06474	0.293807	3.62394	0.000290146	0.0148368	358.971	152.943	250.148	265.952	90.1774	128.439	148.574	124.273
340	LOC114113010	45.0862	-1.14413	0.315981	-3.62089	0.000293591	0.0149688	24.2198	27.721	24.8081	35.7108	42.4364	62.6274	81.5701	61.5961
341	STON1	126.522	1.83549	0.507558	3.61631	0.000298827	0.0151467	242.198	71.6922	107.502	369.325	38.1928	35.0289	84.4833	63.7573
342	FOXP1	1552.49	0.583923	0.161446	3.61683	0.000298238	0.0151467	2091.55	1453.92	1926.76	1977.25	1180.79	1261.04	1169.17	1359.44
343	RAB6B	81.3755	2.03519	0.563286	3.61306	0.000302605	0.0151822	187.703	50.6625	65.1212	219.904	18.0355	49.8896	45.6404	14.0482
344	INHBA	265.893	1.60995	0.445912	3.61046	0.000305659	0.0151822	599.439	251.401	309.067	442.627	86.9947	117.824	259.276	60.5154
345	NIPAL4	26.6381	2.0023	0.554545	3.6107	0.000305367	0.0151822	65.7394	25.8092	20.6734	58.2651	7.42638	19.1067	10.6818	5.40316
346	GEM	459.332	2.05065	0.567756	3.61185	0.000304024	0.0151822	1476.54	244.709	377.289	861.759	116.7	195.313	332.107	70.2411
347	LOC101110521	44.8271	1.67518	0.463801	3.61184	0.00030403	0.0151822	96.0141	26.7651	73.3905	77.0603	11.67	20.1681	33.0165	20.532
348	BFSP1	67.1544	2.51032	0.694711	3.61347	0.000302123	0.0151822	144.454	21.9856	85.7946	204.867	12.7309	35.0289	29.1322	3.2419
349	RBMS3	264.112	1.13854	0.315169	3.61246	0.000303303	0.0151822	437.686	181.62	331.808	501.831	132.614	169.837	193.243	164.256
350	ABI3BP	444.93	1.33772	0.370929	3.60641	0.000310465	0.0152127	755.138	368.02	485.825	941.639	183.538	259.001	402.024	164.256
351	LOC101115527	105.919	2.66267	0.737822	3.60882	0.000307591	0.0152127	565.704	31.5446	83.7272	50.747	29.7055	32.9059	28.1611	24.8546
352	SOBP	114.558	1.82638	0.506654	3.60478	0.000312415	0.0152127	353.782	62.1333	115.771	183.253	31.8273	57.32	76.7147	35.6609
353	DIP2C	489.2	1.06449	0.295264	3.60521	0.000311899	0.0152127	919.486	371.844	507.532	848.603	298.116	337.551	331.136	299.335
354	MAML2	391.764	1.21199	0.335914	3.60803	0.000308526	0.0152127	815.687	253.313	555.081	564.795	196.269	278.108	194.215	276.642
355	CD6	602.571	-1.11036	0.307959	-3.60555	0.000311487	0.0152127	219.708	332.652	374.188	599.566	904.957	994.608	624.4	770.491
356	DMD	698.845	0.989498	0.274384	3.60626	0.000310645	0.0152127	1465.3	614.641	732.872	904.988	443.461	478.728	470.97	479.801
357	LOC101122398	1554.5	0.908077	0.252278	3.59951	0.000318814	0.0152881	2324.23	1382.23	1725.19	2681.13	919.81	901.198	1326.49	1175.73
358	KIRREL1	306.973	1.2807	0.355811	3.5994	0.000318956	0.0152881	672.098	281.034	322.505	464.241	126.248	145.423	286.466	157.772
359	ARHGEF17	268.211	1.47521	0.40954	3.60212	0.000315629	0.0152881	596.844	177.797	248.081	555.398	105.03	161.345	194.215	106.983
360	CNTN3	14.7668	3.07881	0.855428	3.59915	0.000319256	0.0152881	66.6043	10.5149	23.7744	4.6988	2.12182	3.18444	2.91322	4.32253
361	CCR3	23.4	-2.20307	0.612101	-3.59919	0.000319215	0.0152881	1.72998	14.3384	5.16835	12.2169	64.7156	35.0289	19.4215	34.5803
362	CD5	353.816	-0.964712	0.268029	-3.59928	0.000319099	0.0152881	143.589	240.886	233.609	341.133	486.958	539.232	449.607	395.512
363	CPED1	104.319	1.55023	0.430912	3.59756	0.000321211	0.0153394	215.383	63.0892	142.646	201.108	30.7664	40.3363	79.628	61.5961
364	LOC101104661	87.3125	1.17472	0.326754	3.59511	0.000324251	0.015442	186.838	123.311	89.9293	83.6386	55.1674	49.8896	42.7272	66.9992
365	CLDN18	73.1138	4.01343	1.11987	3.58383	0.000338594	0.0158872	429.901	70.7363	45.4815	4.6988	7.42638	6.36889	11.6529	8.64506
366	TNC	905.136	1.76804	0.493321	3.58395	0.000338434	0.0158872	2412.46	989.353	576.788	1619.21	300.238	317.383	822.498	203.159
367	EHBP1	986.418	0.823363	0.22982	3.58264	0.000340139	0.0158872	1627.91	833.542	1165.98	1414.34	684.288	624.151	745.784	795.346
368	LOC105613366	15.1234	-1.8217	0.50852	-3.58237	0.000340495	0.0158872	2.59497	6.69127	6.20202	11.2771	28.6446	23.3526	18.4504	23.7739
369	LOC101102754	26.1594	-2.11235	0.589138	-3.5855	0.000336433	0.0158872	1.72998	7.64717	23.7744	6.57831	48.8019	36.0904	44.6693	39.9834
370	RGMA	411.5	1.94418	0.542126	3.58621	0.000335524	0.0158872	912.566	311.622	371.087	1017.76	110.335	304.645	217.52	46.4672
371	EFEMP2	243.367	1.11607	0.311252	3.58574	0.000336118	0.0158872	450.661	266.695	221.205	393.759	115.639	183.636	202.954	112.386
372	DACH2	54.2898	1.25345	0.349927	3.58203	0.000340931	0.0158872	89.0941	46.8389	113.704	56.3855	35.0101	31.8444	30.1033	31.3384
373	LOC101110467	119.668	2.51777	0.703323	3.57982	0.000343825	0.0159714	543.215	186.4	50.6498	34.7711	33.9492	21.2296	51.4668	35.6609
374	GSDME	185.294	1.43731	0.401699	3.57807	0.000346136	0.0159714	480.935	101.325	261.518	238.699	92.2993	91.2874	103.905	112.386
375	SH3D19	2558.4	0.887412	0.248019	3.57801	0.000346226	0.0159714	4462.49	2156.5	2684.44	3981.76	1756.87	1713.23	2002.35	1709.56
376	LOC114110057	5.82179	-3.53338	0.987568	-3.57786	0.000346422	0.0159714	2.59497	0	0	0.939759	12.7309	8.49185	7.76858	14.0482
377	HOXA2	47.1138	1.7756	0.49647	3.57644	0.000348303	0.0160155	93.4191	21.0297	57.8855	119.349	16.9746	24.4141	23.3057	20.532
378	TPPP	1067.12	0.788088	0.220462	3.57471	0.00035062	0.0160794	1686.73	1065.82	1456.44	1197.25	593.049	728.176	914.75	894.764
379	KCNIP4	140.268	2.05696	0.575703	3.57296	0.000352963	0.0161016	378.001	43.9712	275.99	206.747	29.7055	101.902	53.409	32.419
380	LOC105603754	890.119	-1.09783	0.307225	-3.57339	0.000352392	0.0161016	258.632	740.82	702.895	565.735	1396.16	1092.26	1177.91	1186.53
381	PPM1E	17.7579	2.54592	0.7132	3.56972	0.000357364	0.0162596	58.8194	8.60307	23.7744	30.0723	5.30456	9.55333	4.85536	1.08063
382	CAVIN1	3171.18	1.33679	0.374648	3.56812	0.000359548	0.0163161	8435.4	2398.34	2812.62	4527.76	1446.02	1908.54	2201.42	1639.32
383	GPR153	118.787	1.3763	0.386392	3.56192	0.000368158	0.0166632	279.392	80.2953	126.108	200.169	49.8628	73.2422	79.628	61.5961
384	MYLK	19070.9	2.67731	0.752218	3.55923	0.000371947	0.0166865	65594	13160.8	16459.1	36726.7	2451.77	7114.05	9574.78	1485.87
385	FRZB	333.786	2.1478	0.603792	3.55719	0.000374845	0.0166865	769.842	130.958	319.404	958.554	66.8374	193.19	189.359	42.1447
386	C1QA	1315	-1.07643	0.302521	-3.5582	0.000373409	0.0166865	508.615	773.32	827.969	1274.31	1961.62	1900.05	2099.46	1174.65
387	PTPRS	273.701	1.21763	0.342388	3.55628	0.000376136	0.0166865	521.59	200.738	286.326	522.506	119.883	194.251	195.186	149.127
388	RSPO3	71.9422	2.00131	0.562252	3.55945	0.000371639	0.0166865	233.548	27.721	93.0303	106.193	21.2182	43.5207	33.0165	17.2901
389	FMOD	530.062	1.98233	0.557532	3.55555	0.000377191	0.0166865	1565.63	300.151	388.66	1129.59	146.406	382.133	244.71	83.2087
390	TGFB1I1	613.855	1.61582	0.454285	3.55685	0.000375327	0.0166865	1736.04	467.433	551.98	947.277	159.137	425.654	413.677	209.643
391	PRIMPOL	580.892	-0.783039	0.219909	-3.56074	0.000369816	0.0166865	334.752	528.611	391.761	452.964	892.226	823.709	595.267	627.848
392	ND1	71640.3	0.54709	0.153874	3.55545	0.000377335	0.0166865	79855.1	76292.9	91706.1	92399	53158	58463.2	51797	69451.2
393	PRSS35	17.8105	2.4864	0.699462	3.55473	0.00037836	0.0166893	66.6043	29.6328	13.4377	11.2771	5.30456	4.24592	8.73965	3.2419
394	CROT	1072.28	-0.649584	0.182836	-3.55282	0.000381125	0.0167413	717.943	741.775	917.899	962.313	1404.65	1028.58	1439.13	1365.92
395	INPP5A	1170.25	1.39553	0.392821	3.55258	0.000381471	0.0167413	2632.17	800.085	1066.75	2284.55	459.374	767.451	854.544	497.091
396	NDRG2	1026.91	1.62779	0.458651	3.54908	0.000386587	0.0169229	3323.3	710.231	719.434	1453.81	407.39	572.138	620.515	408.479
397	SORBS2	7565.51	2.73527	0.771357	3.54605	0.000391048	0.0170751	29379.4	4628.45	6764.33	11849.4	1220.05	3369.14	2690.84	622.445
398	PDE4D	988.118	0.709683	0.20028	3.54345	0.000394934	0.0172014	1324.3	876.557	1427.5	1277.13	639.729	868.292	736.073	755.362
399	PPP1R12C	1044.08	1.40987	0.398079	3.54169	0.000397566	0.0172727	2804.3	741.775	1026.43	1496.1	430.73	788.681	630.226	434.414
400	EMP2	736.501	1.20936	0.341666	3.53958	0.000400759	0.0173679	1593.31	582.141	723.569	1214.17	320.395	482.974	587.499	387.947
401	LOC114113243	102.328	-5.7615	1.62915	-3.53651	0.00040545	0.0174944	0	7.64717	7.23569	0	308.725	336.49	2.91322	155.611
402	LOC105608584	61.3629	2.4999	0.706983	3.536	0.00040623	0.0174944	261.227	21.0297	36.1784	98.6747	13.7918	32.9059	18.4504	8.64506
403	CHRDL2	107.184	1.99277	0.563615	3.53569	0.000406705	0.0174944	237.873	250.445	25.8417	171.036	28.6446	67.9348	37.8718	37.8221
404	ARNTL2	23.9498	1.75933	0.497847	3.53387	0.000409518	0.0175284	66.6043	17.2061	32.0438	31.9518	11.67	9.55333	10.6818	11.887
405	MTCL1	136.042	1.66789	0.471911	3.53432	0.000408819	0.0175284	386.651	91.766	123.007	226.482	46.6801	62.6274	106.818	44.3059
406	DCLK2	90.5053	2.03424	0.576095	3.53108	0.000413874	0.0176712	322.642	43.0153	74.4242	141.904	18.0355	39.2748	53.409	31.3384
407	LOC114113240	67.189	1.06218	0.301053	3.52823	0.000418349	0.0178184	120.234	106.104	57.8855	78.9398	41.3755	41.3978	40.785	50.7897
408	PLCB4	419.841	1.14828	0.325543	3.52726	0.000419881	0.0178398	849.422	319.269	382.458	763.084	255.68	281.293	242.768	264.755
409	NRP2	817.203	1.64996	0.468108	3.52475	0.000423881	0.0179657	2010.24	414.859	766.983	1765.81	308.725	461.744	575.846	233.417
410	LOC114112438	91.0789	1.31659	0.374018	3.52014	0.000431322	0.0182365	161.753	65.9568	183.993	108.072	40.3146	64.7504	37.8718	65.9186
411	SMARCD3	267.443	1.68602	0.479063	3.51941	0.000432502	0.0182419	780.222	150.076	226.374	475.518	88.0556	184.698	142.748	91.8538
412	ANO6	748.772	0.596674	0.169592	3.51828	0.000434349	0.0182421	1114.11	795.306	826.936	869.277	576.075	539.232	674.895	594.348
413	LTF	7540.2	5.54238	1.57538	3.51812	0.000434612	0.0182421	48868.6	9695.66	421.737	68.6024	130.492	91.2874	906.982	138.321
414	DDIT4L	47.8618	2.41389	0.686657	3.51542	0.00043906	0.01834	114.179	14.3384	35.1448	158.819	6.36547	14.8607	26.219	12.9676
415	CRYAB	661.709	2.88601	0.820847	3.51589	0.00043828	0.01834	2998.06	661.48	327.673	675.687	83.812	285.538	201.983	59.4348
416	FZD8	147.781	1.36579	0.388712	3.51363	0.000442035	0.0184199	382.326	159.635	141.613	168.217	59.411	65.8118	125.268	79.9668
417	TREM2	12.0625	-2.01709	0.574419	-3.51154	0.000445524	0.0185208	2.59497	1.91179	7.23569	7.51807	15.9137	25.4755	17.4793	18.3708
418	LOC105607350	10.3293	4.22478	1.20583	3.50363	0.000458966	0.0187646	56.2244	4.77948	5.16835	12.2169	1.06091	3.18444	0	0
419	MPDZ	203.885	1.51368	0.431957	3.50425	0.000457898	0.0187646	540.62	108.972	208.801	349.59	88.0556	93.4103	137.892	103.741
420	LARGE1	539.459	0.969531	0.276653	3.5045	0.000457468	0.0187646	922.081	387.138	813.498	733.952	324.639	333.305	361.239	439.818
421	DNM3	66.0356	1.2086	0.344925	3.50395	0.000458412	0.0187646	136.669	55.442	103.367	73.3012	40.3146	31.8444	49.5247	37.8221
422	CSRP1	7143.58	1.83313	0.522765	3.5066	0.000453864	0.0187646	22070.3	5323.39	6013.89	11217	1773.84	5546.24	3910.51	1293.52
423	DPEP2	141.666	-1.17221	0.334282	-3.50666	0.000453763	0.0187646	56.2244	130.002	112.67	49.8072	183.538	179.39	189.359	232.336
424	NPAS3	46.4691	1.56242	0.445661	3.50585	0.000455145	0.0187646	99.474	25.8092	75.4579	77.0603	18.0355	18.0452	33.0165	24.8546
425	LOC101109747	7395.22	-1.16925	0.333852	-3.50229	0.000461286	0.018815	1960.07	3927.78	5782.35	6539.78	11227.6	8573.58	10743	10407.6
426	EPB41L1	945.65	0.668027	0.19082	3.50083	0.000463815	0.0188296	1409.07	977.882	1063.65	1192.55	663.069	663.426	914.75	680.799
427	FHL1	2538.09	1.80408	0.515277	3.50118	0.0004632	0.0188296	9064.25	1595.39	2167.61	2957.42	781.891	709.069	1885.82	1143.31
428	LOC101111596	25.6052	3.50602	1.00233	3.49788	0.000468977	0.0189504	64.8744	2.86769	116.805	3.75904	2.12182	3.18444	5.82644	5.40316
429	RIC3	50.5226	2.44975	0.70031	3.49809	0.000468596	0.0189504	160.023	14.3384	63.0538	104.313	10.6091	23.3526	25.2479	3.2419
430	DGKG	67.6001	2.61767	0.74904	3.4947	0.000474586	0.0189999	294.097	31.5446	44.4478	94.9157	24.401	30.783	18.4504	2.16127
431	WASF1	74.3046	2.49551	0.714039	3.49493	0.000474193	0.0189999	198.083	14.3384	85.7946	206.747	12.7309	38.2133	32.0454	6.4838
432	ALPK3	272.755	1.65846	0.474322	3.49649	0.000471422	0.0189999	815.687	147.208	212.936	481.157	92.2993	127.378	147.603	157.772
433	AKAP6	263.862	1.74063	0.497994	3.49528	0.000473562	0.0189999	743.893	146.252	243.946	490.554	129.431	181.513	122.355	52.951
434	RBMS1	663.306	0.822304	0.235614	3.49004	0.000482945	0.0192769	1082.1	538.17	833.138	936	426.486	444.761	519.524	526.268
435	SNAP25	141.826	1.62507	0.46569	3.48961	0.000483729	0.0192769	268.147	99.4132	174.69	314.819	35.0101	71.1192	128.182	43.2253
436	TRIM9	51.8249	1.43805	0.412256	3.48824	0.000486207	0.0193312	139.264	50.6625	63.0538	49.8072	25.4619	26.537	34.9586	24.8546
437	FGF11	145.527	1.359	0.389683	3.48745	0.000487649	0.0193442	302.747	120.443	123.007	291.325	55.1674	114.64	84.4833	72.4024
438	LOC114113716	27.8774	-1.29481	0.371665	-3.4838	0.000494342	0.0195649	13.8399	18.162	17.5724	15.0361	51.9846	46.7052	26.219	33.4996
439	ZFPM2	58.844	1.51614	0.435379	3.48235	0.00049704	0.0196268	118.504	31.5446	76.4916	122.169	22.2791	38.2133	29.1322	32.419
440	NACC2	735.4	1.43654	0.412923	3.47896	0.000503373	0.0198317	1773.23	519.052	632.606	1371.11	310.847	525.433	499.131	251.787
441	FAM102B	202.372	0.726338	0.208922	3.47661	0.000507801	0.0198342	318.317	195.003	263.586	232.121	142.162	142.238	169.938	155.611
442	ARHGEF25	386.569	1.59624	0.459203	3.47612	0.00050873	0.0198342	950.626	225.592	344.212	803.494	117.761	272.801	240.826	137.24
443	RGL3	29.1686	2.02624	0.582967	3.47573	0.000509461	0.0198342	105.529	33.4564	23.7744	24.4337	8.48729	13.7993	8.73965	15.1289
444	AFAP1	59.5184	1.82865	0.526187	3.47529	0.000510301	0.0198342	192.893	48.7507	44.4478	85.5181	18.0355	23.3526	43.6983	19.4514
445	SHISA4	186.84	1.88357	0.541815	3.47641	0.000508183	0.0198342	476.61	132.87	134.377	432.289	44.5583	97.6563	141.777	34.5803
446	XCR1	161.594	-1.13851	0.327456	-3.47683	0.000507377	0.0198342	52.7645	101.325	136.444	113.711	291.751	237.772	208.781	150.208
447	LMOD1	728.855	2.06476	0.594486	3.47318	0.000514339	0.0199019	1639.16	297.284	653.279	2116.34	147.467	462.806	410.764	103.741
448	TEX28	13.4136	2.17356	0.625738	3.4736	0.000513528	0.0199019	33.7347	16.2502	14.4714	23.494	2.12182	2.12296	9.71073	5.40316
449	MFSD4A	325.749	3.73682	1.0768	3.47031	0.000519866	0.020071	1812.16	412.947	154.017	45.1084	33.9492	16.9837	95.1651	35.6609
450	DAAM1	341.362	1.16267	0.335413	3.4664	0.000527486	0.0203199	800.982	287.725	321.471	477.398	177.172	202.743	260.247	203.159
451	ANKRD23	150.271	2.00984	0.580468	3.46244	0.000535293	0.020575	634.904	123.311	81.6599	123.108	47.741	67.9348	73.8015	49.7091
452	FCGBP	22286.6	-1.49161	0.43119	-3.4593	0.000541585	0.0206792	11099.6	22489.4	8709.7	4472.31	50008.2	28543.2	26463.7	26506.8
453	MUSTN1	955.646	1.50121	0.433961	3.45933	0.000541525	0.0206792	2416.79	682.51	812.464	1737.61	311.908	777.004	553.511	353.367
454	LOC114112620	34.234	-1.35647	0.392068	-3.45977	0.000540636	0.0206792	8.64991	20.0738	27.9091	20.6747	45.6192	62.6274	50.4958	37.8221
455	EHD2	1098.64	1.18345	0.343067	3.44962	0.00056137	0.0213876	2391.7	974.058	961.313	1775.21	515.603	772.758	889.502	508.978
456	ERC1	379.146	0.784375	0.227639	3.4457	0.000569588	0.0216531	670.368	405.3	382.458	460.482	273.715	238.833	286.466	315.545
457	MNS1	119.897	1.40121	0.406829	3.44423	0.000572695	0.0217235	252.578	68.8245	138.512	235.88	51.9846	68.9963	88.3676	54.0316
458	ARHGAP24	438.521	1.32742	0.385869	3.44007	0.000581561	0.021774	1149.57	260.96	571.619	526.265	207.939	238.833	270.929	282.045
459	TGFB3	82.432	1.41106	0.41018	3.44009	0.000581518	0.021774	188.568	71.6922	83.7272	135.325	33.9492	55.197	65.0619	25.9352
460	FRMD1	65.3729	-0.9873	0.286961	-3.44053	0.000580569	0.021774	30.2747	57.3538	35.1448	52.6265	102.908	88.1029	77.6858	78.8862
461	RRAD	69.4449	1.97225	0.572964	3.44219	0.000577028	0.021774	264.687	43.9712	46.5151	87.3976	19.0964	28.66	25.2479	39.9834
462	HSPB6	3652.01	2.59024	0.752797	3.44082	0.000579961	0.021774	11106.5	4112.27	2774.37	7062.29	490.141	2237.6	1197.33	235.578
463	LOC101105315	1312.23	-1.26351	0.367099	-3.44188	0.000577683	0.021774	378.866	1243.62	978.885	485.855	1804.61	1615.57	1564.4	2426.02
464	SLC2A2	31.7962	-1.83453	0.533644	-3.43773	0.000586611	0.0218686	6.05494	11.4708	6.20202	31.9518	60.4719	37.1518	52.4379	48.6285
465	LRG1	263.943	4.5333	1.31865	3.43784	0.00058638	0.0218686	1720.47	233.239	62.0202	8.45783	18.0355	16.9837	43.6983	8.64506
466	KL	101.311	1.63286	0.475259	3.43574	0.000590947	0.021938	243.063	65.9568	97.1649	206.747	25.4619	38.2133	77.6858	56.1929
467	ZNF853	65.7003	1.71854	0.500198	3.43571	0.000591003	0.021938	148.779	34.4123	63.0538	156.94	24.401	31.8444	45.6404	20.532
468	MOV10	1074.11	-0.459392	0.133739	-3.43499	0.000592573	0.0219493	778.492	897.587	919.966	1022.46	1305.98	1196.29	1239.09	1233
469	BOC	121.647	1.46473	0.426611	3.43342	0.000596022	0.0220187	254.307	73.604	127.141	259.374	47.741	72.1807	91.2808	47.5478
470	TKTL1	24.3523	1.54423	0.449822	3.43298	0.000596988	0.0220187	43.2496	28.6769	18.6061	54.506	12.7309	11.6763	14.5661	10.8063
471	MAP1B	575.168	1.46916	0.428084	3.43194	0.00059928	0.0220544	1438.48	368.976	648.111	924.723	207.939	498.896	317.541	196.675
472	RBM24	155.59	2.32239	0.676806	3.43139	0.000600502	0.0220544	468.825	60.2215	154.017	354.289	28.6446	102.964	66.0329	9.7257
473	LOC101112460	159.512	-1.09427	0.318994	-3.43039	0.000602708	0.0220887	43.2496	120.443	117.838	125.928	208.999	219.727	219.462	220.449
474	MOB1B	1089.85	0.769106	0.224249	3.4297	0.000604245	0.0220983	1891.74	1077.3	1263.14	1262.1	706.567	723.93	803.077	990.94
475	TNFRSF19	43.6468	2.45738	0.716624	3.42911	0.000605571	0.0221001	200.678	37.28	42.3805	15.0361	9.5482	7.43037	18.4504	18.3708
476	EPHA7	79.3956	2.13464	0.62333	3.42458	0.00061575	0.022284	104.664	48.7507	77.5252	286.627	19.0964	27.5985	61.1776	9.7257
477	DUSP3	1514.25	1.00301	0.292763	3.42602	0.000612489	0.022284	3004.98	1142.3	1597.02	2337.18	894.348	977.624	1155.58	1004.99
478	GZMA	306.479	-1.11222	0.324702	-3.42536	0.000613974	0.022284	89.9591	219.856	247.047	218.964	378.745	429.9	319.483	547.881
479	KCNK17	44.3332	-0.979102	0.285893	-3.42471	0.000615445	0.022284	28.5447	36.3241	31.0101	23.494	59.411	52.0126	51.4668	72.4024
480	RBMS2	972.204	0.693447	0.202594	3.42285	0.000619688	0.0222869	1518.93	939.646	1207.33	1139.93	639.729	658.118	871.052	802.91
481	TMEM200A	81.3414	1.68465	0.492162	3.42296	0.000619431	0.0222869	272.472	73.604	70.2895	79.8795	29.7055	27.5985	48.5536	48.6285
482	SVOP	41.2871	2.21746	0.647721	3.42348	0.000618247	0.0222869	141.859	23.8974	39.2794	66.7229	10.6091	31.8444	10.6818	5.40316
483	LOC101119545	348.947	-1.31998	0.386246	-3.41746	0.000632079	0.0226855	243.063	116.619	173.657	265.012	343.735	388.502	910.866	350.125
484	TNFSF18	21.4595	-1.92975	0.564868	-3.41629	0.000634798	0.022736	4.32496	10.5149	14.4714	6.57831	63.6547	25.4755	17.4793	29.1771
485	SEMA4A	166.843	-0.782092	0.229204	-3.4122	0.000644403	0.0230319	126.289	108.016	102.333	154.121	202.634	186.821	271.9	182.627
486	MEIS1	450.658	1.56576	0.458945	3.41165	0.000645718	0.0230319	981.765	192.135	439.31	1081.66	165.502	270.678	260.247	213.965
487	MYZAP	329.069	1.32163	0.387495	3.41071	0.000647946	0.023064	676.423	313.534	358.683	531.904	162.319	158.161	332.107	99.4182
488	LOC114113862	226.075	-1.78741	0.524517	-3.40772	0.000655076	0.0231278	25.0848	139.561	53.7508	187.952	308.725	330.121	532.148	231.255
489	FLNC	2802.15	2.98282	0.875189	3.4082	0.000653926	0.0231278	12721.4	2980.48	1419.23	2778.87	274.776	1009.47	1063.32	169.659
490	GAS8	32.6206	1.43098	0.419764	3.40901	0.000651985	0.0231278	76.9842	25.8092	42.3805	45.1084	19.0964	20.1681	18.4504	12.9676
491	LOC101103612	11.5546	-3.09761	0.908987	-3.40775	0.000654999	0.0231278	0	0.955896	4.13468	4.6988	38.1928	26.537	13.595	4.32253
492	LOC114117326	168.055	0.570767	0.167558	3.40639	0.00065828	0.0231937	191.163	191.179	218.104	202.988	145.345	125.255	122.355	148.047
493	SHF	374.801	1.4653	0.430917	3.40043	0.000672796	0.0236091	922.946	255.224	326.64	696.362	116.7	274.924	245.681	159.934
494	RUNX1T1	75.7083	1.63661	0.481246	3.40078	0.000671951	0.0236091	205.003	36.3241	90.9629	125.928	22.2791	42.4592	42.7272	39.9834
495	NAV3	86.5785	1.23964	0.364676	3.39929	0.000675609	0.0236123	213.653	79.3394	91.9966	101.494	42.4364	48.8281	64.0908	50.7897
496	HOXA4	140.997	1.66239	0.488999	3.39959	0.000674881	0.0236123	319.182	78.3835	125.074	334.554	44.5583	97.6563	86.4255	42.1447
497	LURAP1	73.0101	1.45094	0.427375	3.395	0.000686284	0.0239011	184.243	69.7804	59.9528	113.711	30.7664	27.5985	60.2065	37.8221
498	PTMS	1916.48	0.817773	0.240885	3.39486	0.000686632	0.0239011	2894.26	1799	2048.73	3040.12	1121.38	1739.77	1504.19	1184.37
499	ZNF532	213.264	1.42322	0.419701	3.39103	0.000696312	0.0241895	548.405	158.679	195.364	340.193	67.8983	97.6563	146.632	151.289
500	PBX1	1335.19	0.987248	0.2912	3.39028	0.000698212	0.024207	2648.6	956.852	1627	1867.3	777.648	913.935	860.37	1029.84
501	SOD3	296.668	0.621093	0.183246	3.38939	0.000700488	0.0242374	320.047	337.431	338.01	442.627	232.34	272.801	210.723	219.368
502	LOC114117899	30.6486	-1.55815	0.46018	-3.38596	0.0007093	0.0244934	7.78492	26.7651	15.505	12.2169	59.411	33.9674	30.1033	59.4348
503	MSANTD3	61.3223	1.69255	0.500207	3.38369	0.000715189	0.0245922	169.538	38.2359	69.2559	97.735	19.0964	31.8444	47.5826	17.2901
504	LOC105602949	95.1392	1.56133	0.461441	3.3836	0.000715411	0.0245922	237.008	51.6184	110.603	169.157	43.4974	74.3037	44.6693	30.2577
505	ST8SIA2	16.9307	2.01532	0.595681	3.38322	0.000716416	0.0245922	48.4395	27.721	15.505	16.9157	4.24364	3.18444	9.71073	9.7257
506	SI	556.794	-1.5606	0.461613	-3.38075	0.000722874	0.0246592	85.6342	421.55	170.555	450.145	855.094	650.688	1170.14	650.541
507	SYNC	238.462	1.45803	0.431172	3.38156	0.000720766	0.0246592	733.513	180.664	199.498	284.747	116.7	158.161	125.268	109.144
508	CCL5	1681.24	-1.36645	0.404274	-3.38002	0.000724805	0.0246592	340.807	831.63	923.067	1663.37	2440.1	3302.27	2048.96	1899.75
509	DST	1290.07	1.14334	0.338246	3.38019	0.000724369	0.0246592	3125.21	1012.29	1354.11	1612.63	778.709	643.258	1001.18	793.184
510	PWWP3B	40.4012	1.59879	0.473122	3.37923	0.000726902	0.0246592	93.4191	25.8092	49.6161	74.241	14.8528	21.2296	31.0743	12.9676
511	LOC114112480	12.6938	2.34698	0.694522	3.37927	0.000726776	0.0246592	39.7896	14.3384	6.20202	24.4337	5.30456	4.24592	2.91322	4.32253
512	ELN	323.517	1.32903	0.393392	3.3784	0.000729098	0.0246854	900.456	349.858	293.562	307.301	134.736	220.788	230.144	151.289
513	HAAO	60.0416	-1.72837	0.511805	-3.377	0.000732798	0.0247623	10.3799	26.7651	32.0438	42.2892	137.918	116.763	32.0454	82.1281
514	KCNIP1	46.2473	1.42845	0.423102	3.37613	0.000735132	0.0247928	88.2291	39.1917	46.5151	95.8554	16.9746	32.9059	33.0165	17.2901
515	TULP3	77.7707	0.886919	0.262928	3.37323	0.000742911	0.0248368	134.939	81.2512	98.1986	89.2771	48.8019	46.7052	59.2354	63.7573
516	FAM184A	45.8225	2.19773	0.651568	3.37298	0.000743599	0.0248368	192.893	22.9415	36.1784	48.8675	11.67	10.6148	17.4793	25.9352
517	WTIP	114.352	1.64465	0.487593	3.373	0.000743528	0.0248368	297.557	75.5158	88.8956	231.181	29.7055	68.9963	78.6569	44.3059
518	DAAM2	1490.82	1.89819	0.562625	3.37382	0.000741334	0.0248368	3740.22	631.847	1471.95	3559.81	302.36	913.935	1025.45	280.965
519	SRF	1053.64	0.960719	0.284794	3.37338	0.000742515	0.0248368	2072.52	964.499	954.077	1576.92	623.816	752.59	853.573	631.09
520	LIMS2	751.534	1.91411	0.567806	3.37106	0.000748789	0.024962	2724.72	408.168	520.97	1097.64	167.624	511.634	401.053	180.466
521	BDKRB1	35.4276	1.37595	0.40823	3.37052	0.000750274	0.0249635	88.2291	40.1476	41.3468	34.7711	21.2182	15.9222	22.3347	19.4514
522	XRCC6	602.953	-0.60404	0.179465	-3.36577	0.000763295	0.0253088	420.386	390.006	548.879	555.398	742.638	743.037	784.627	638.654
523	LOC101112356	30.5658	1.24356	0.369485	3.36567	0.00076357	0.0253088	64.8744	38.2359	32.0438	36.6506	15.9137	18.0452	20.3925	18.3708
524	ARHGEF10L	182.883	1.29145	0.383917	3.36387	0.000768571	0.0253789	466.23	146.252	148.848	277.229	86.9947	113.578	122.355	101.579
525	LOC114116722	88.8761	-0.842382	0.250421	-3.36386	0.000768615	0.0253789	58.8194	65.9568	50.6498	78.9398	127.309	137.993	95.1651	96.1763
526	SLC6A2	19.1667	2.76456	0.822453	3.36136	0.000775604	0.025561	85.6342	27.721	16.5387	3.75904	4.24364	6.36889	5.82644	3.2419
527	MYO1G	246.997	-0.924834	0.275185	-3.36078	0.000777236	0.0255662	90.8241	181.62	185.027	224.602	315.091	323.752	295.206	359.851
528	LOC114113678	75.9147	-1.44896	0.431436	-3.35846	0.000783787	0.0256842	17.2998	28.6769	69.2559	47.9277	133.675	107.21	66.0329	137.24
529	LOC114114996	1877.47	-1.55644	0.463392	-3.35879	0.000782851	0.0256842	864.991	796.262	1029.53	1120.19	1025.9	1175.06	4284.37	4723.45
530	IL2RB	1112.11	-0.982694	0.29325	-3.35105	0.000805067	0.0260987	398.761	685.378	751.478	1154.02	1620.01	1419.2	1378.92	1489.11
531	PPP1R9A	92.1486	1.2056	0.359757	3.35115	0.000804773	0.0260987	156.563	55.442	118.872	183.253	58.3501	54.1355	54.3801	56.1929
532	LOC114114490	93.3557	2.05538	0.612924	3.3534	0.000798246	0.0260987	230.088	33.4564	126.108	212.386	23.34	67.9348	42.7272	10.8063
533	FBXO30	125.248	1.48741	0.443882	3.35091	0.000805468	0.0260987	365.891	118.531	107.502	146.602	67.8983	36.0904	90.3098	69.1605
534	OVAR-DRB1	3691.97	-1.09155	0.325679	-3.35162	0.000803389	0.0260987	1169.47	2008.34	2842.59	3413.21	5429.74	3472.1	5559.39	5640.9
535	SGCZ	30.6533	2.76406	0.824489	3.35246	0.000800971	0.0260987	153.103	8.60307	34.1111	17.8554	10.6091	12.7378	3.88429	4.32253
536	SCPEP1	1137.44	-0.630063	0.188095	-3.3497	0.000808994	0.026164	793.197	718.834	974.75	1085.42	1421.62	1266.35	1604.21	1235.16
537	PCP4L1	456.801	2.66779	0.797127	3.34676	0.000817626	0.0261988	1557.85	234.195	383.491	982.048	65.7765	199.558	199.07	32.419
538	OSR1	116.601	1.44671	0.432024	3.34867	0.000811997	0.0261988	296.692	73.604	115.771	196.41	50.9237	62.6274	90.3098	46.4672
539	JMY	756.813	1.06858	0.319235	3.3473	0.000816014	0.0261988	1473.95	517.14	782.488	1326	426.486	484.035	503.016	541.397
540	MTUS2	121.735	2.40754	0.719227	3.34741	0.000815719	0.0261988	276.797	49.7066	141.613	351.47	13.7918	58.3815	76.7147	5.40316
541	ATP2B4	338.394	1.39055	0.415486	3.34681	0.000817467	0.0261988	978.305	263.827	252.215	465.181	183.538	149.669	215.578	198.836
542	LOC105606870	22.4086	1.67603	0.500944	3.34574	0.000820622	0.0262463	61.4144	26.7651	23.7744	24.4337	6.36547	11.6763	9.71073	15.1289
543	DMPK	2672.35	1.89111	0.565458	3.34439	0.000824642	0.0263263	7158.67	1549.51	2400.18	5730.65	616.389	2284.31	1256.57	382.544
544	LOC101110727	566.917	-0.74932	0.224157	-3.34283	0.000829276	0.0264256	349.457	422.506	401.064	518.747	653.521	520.126	763.263	906.651
545	ATP1A2	231.391	1.84765	0.553328	3.33916	0.000840334	0.0267288	589.924	90.8101	229.475	538.482	75.3247	143.3	142.748	41.064
546	QPCT	33.4255	3.00951	0.901674	3.3377	0.00084476	0.0268204	179.918	7.64717	16.5387	33.8313	4.24364	2.12296	15.5372	7.56443
547	CLOCK	518.047	0.538455	0.161518	3.33372	0.000856931	0.027157	711.023	517.14	606.764	619.301	394.659	386.379	437.954	471.156
548	CLCA1	8257.47	-1.61746	0.485794	-3.32951	0.000869984	0.0275204	5888	5537.51	3892.8	919.084	20374.8	8422.85	9109.63	11915.1
549	DES	40801.7	3.16904	0.952012	3.32878	0.000872269	0.0275424	184733	28897.7	33988.1	46135.6	3072.4	15146.3	12957	1483.71
550	CDC42BPA	985.107	0.868427	0.261017	3.3271	0.000877562	0.0276591	1711.82	855.527	1066.75	1457.57	588.806	573.2	787.54	839.652
551	STUM	39.5572	1.57609	0.474073	3.32456	0.000885578	0.0278368	92.5541	28.6769	43.4141	72.3615	26.5228	16.9837	26.219	9.7257
552	CLCN5	117.416	0.730118	0.219631	3.3243	0.00088641	0.0278368	159.158	146.252	172.623	108.072	79.5683	92.3489	88.3676	92.9344
553	DGKB	64.3249	1.82847	0.550221	3.32316	0.000890034	0.0279001	161.753	25.8092	109.569	104.313	31.8273	48.8281	18.4504	14.0482
554	LOC105612006	43.5481	1.33245	0.401083	3.32212	0.00089336	0.0279538	105.529	47.7948	43.4141	52.6265	19.0964	23.3526	34.9586	21.6127
555	LOC101107122	25.5767	1.25023	0.37657	3.32005	0.000900025	0.0281116	44.9796	22.9415	40.3131	35.7108	16.9746	14.8607	12.6239	16.2095
556	GUCA2A	1255.7	-1.63089	0.491412	-3.31879	0.000904091	0.0281878	139.264	354.638	1085.35	873.036	1765.36	2042.29	1636.26	2149.38
557	SSC5D	63.7487	2.34116	0.705544	3.31824	0.000905871	0.0281926	296.692	31.5446	41.3468	56.3855	12.7309	10.6148	36.9008	23.7739
558	TNFRSF13C	92.3056	-0.930259	0.280483	-3.31663	0.000911108	0.0283048	37.1946	71.6922	71.3232	74.241	102.908	131.624	106.818	142.644
559	CDKL2	22.3599	1.67753	0.50599	3.31535	0.000915283	0.0283836	64.8744	25.8092	24.8081	20.6747	8.48729	12.7378	10.6818	10.8063
560	ETV4	287.797	2.0533	0.619535	3.31426	0.000918875	0.0284441	802.712	708.319	119.906	224.602	67.8983	101.902	235.971	41.064
561	TYRO3	79.9561	1.48925	0.449421	3.31371	0.000920669	0.0284488	230.088	80.2953	68.2222	93.0362	29.7055	49.8896	59.2354	29.1771
562	LARP6	41.7302	1.8033	0.544397	3.31248	0.000924738	0.0285237	84.7692	20.0738	37.2121	117.47	14.8528	20.1681	25.2479	14.0482
563	RAB34	199.389	1.06482	0.321743	3.30952	0.00093455	0.0287752	377.136	216.033	209.835	276.289	82.7511	161.345	177.706	94.0151
564	EGLN3	1245.93	1.1034	0.333515	3.30841	0.000938276	0.0288387	2566.43	989.353	1117.4	2128.55	622.755	834.324	1023.51	685.121
565	LOC105612077	35.8435	2.13063	0.644191	3.30745	0.000941489	0.0288429	74.3893	16.2502	50.6498	92.0964	5.30456	30.783	9.71073	7.56443
566	RNF150	363.502	0.968057	0.292696	3.30738	0.00094174	0.0288429	631.444	246.621	446.545	599.566	224.913	235.649	256.363	266.916
567	ZFHX4	40.0479	2.82265	0.853641	3.30661	0.000944338	0.0288714	165.213	8.60307	48.5825	58.2651	6.36547	25.4755	6.79751	1.08063
568	HS3ST2	16.7088	2.55499	0.77292	3.30563	0.000947639	0.0289213	59.6844	28.6769	6.20202	19.7349	3.18273	6.36889	8.73965	1.08063
569	CEMIP	37.3716	1.92757	0.583292	3.30465	0.000950961	0.0289717	91.6891	45.883	38.2458	61.0843	10.6091	20.1681	29.1322	2.16127
570	CALD1	14546.5	2.61764	0.792326	3.30375	0.000954022	0.029014	59277.9	8385.12	12608.7	19796	2361.59	6873.09	5189.41	1880.3
571	ZYG11B	1247.73	0.631098	0.191054	3.30325	0.000955713	0.0290145	1990.35	1278.99	1240.4	1555.3	987.708	905.443	1028.37	995.263
572	LOC101119460	69.1941	-0.902725	0.273381	-3.30207	0.000959725	0.0290711	44.9796	53.5302	58.9192	35.7108	117.761	79.6111	87.3965	75.6443
573	TPPP2	18.515	2.78639	0.844788	3.29834	0.000972599	0.0290711	83.9042	6.69127	12.404	26.3133	1.06091	4.24592	4.85536	8.64506
574	CD74	27578.4	-1.11087	0.336712	-3.29917	0.000969701	0.0290711	7392.22	15340.2	20622.7	26469.3	38583.2	42217.2	36509.4	33493.1
575	FGF5	8.08966	3.54388	1.07441	3.29844	0.000972253	0.0290711	32.0047	2.86769	14.4714	10.3374	0	2.12296	2.91322	0
576	LOC114108594	275.418	-0.75936	0.230026	-3.30119	0.00096275	0.0290711	186.838	273.386	152.983	204.867	417.999	356.658	315.599	295.013
577	TSHZ3	100.663	1.51726	0.45997	3.29862	0.000971626	0.0290711	166.078	79.3394	114.737	236.819	29.7055	71.1192	81.5701	25.9352
578	PDGFD	334.51	1.67821	0.508442	3.3007	0.000964446	0.0290711	1062.21	205.518	234.643	536.602	105.03	106.148	247.624	178.304
579	MAPK4	42.6664	1.75604	0.532206	3.29955	0.00096839	0.0290711	88.2291	18.162	51.6835	105.253	18.0355	28.66	19.4215	11.887
580	HAGHL	47.971	1.51626	0.459708	3.29831	0.000972671	0.0290711	121.099	38.2359	51.6835	73.3012	16.9746	38.2133	29.1322	15.1289
581	DPT	1344.04	0.944476	0.286488	3.29674	0.000978151	0.0291846	2533.56	959.72	1758.27	1824.07	814.78	1044.5	1036.13	781.298
582	LOC101103602	94.9472	-1.30691	0.396612	-3.29518	0.000983574	0.0292457	62.2794	39.1917	79.5926	37.5904	148.528	167.714	58.2644	166.417
583	MCAM	676.457	1.46666	0.445063	3.29541	0.00098279	0.0292457	1806.97	451.183	587.124	1128.65	225.974	300.399	590.412	320.948
584	PLD4	206.043	-1.01896	0.309298	-3.29442	0.000986253	0.0292752	69.1993	133.825	154.017	187.952	252.497	222.911	286.466	341.48
585	MATN2	199.16	0.801232	0.243253	3.29383	0.000988334	0.0292868	294.097	198.826	200.532	318.578	138.979	182.575	131.095	128.595
586	PKD2	531.617	1.27341	0.387037	3.29014	0.00100136	0.0296221	1198.01	328.828	533.374	948.217	237.644	278.108	436.983	291.771
587	COL6A3	2565.66	1.10584	0.336271	3.28855	0.00100704	0.0296564	4651.92	2580.92	2897.38	3884.02	1162.76	1575.24	2744.25	1028.76
588	FETUB	103.331	-1.88429	0.572849	-3.28933	0.00100426	0.0296564	30.2747	89.8542	49.6161	6.57831	192.025	208.05	157.314	92.9344
589	DPEP3	68.1903	-0.806964	0.245445	-3.28775	0.0010099	0.0296564	63.1444	47.7948	49.6161	37.5904	90.1774	94.4718	80.599	82.1281
590	FXYD1	212.421	1.6227	0.493476	3.28831	0.00100791	0.0296564	660.853	129.046	169.522	323.277	68.9592	160.284	110.702	76.7249
591	TACR2	190.521	2.06177	0.627168	3.28743	0.00101107	0.0296564	407.411	82.2071	149.882	590.169	57.2892	129.501	89.3387	18.3708
592	FRMD6	279.072	0.918394	0.279565	3.28508	0.00101952	0.0298537	479.205	231.327	316.303	433.229	181.416	147.546	244.71	198.836
593	LOC105606593	78.7324	1.39379	0.424568	3.28284	0.00102768	0.030042	164.348	58.3097	99.2323	134.386	19.0964	57.32	58.2644	38.9028
594	CAVIN2	942.419	1.48523	0.45274	3.28053	0.00103612	0.0302377	2545.67	480.816	948.909	1579.74	399.963	323.752	733.16	527.349
595	MYH11	31601.5	2.68629	0.819184	3.27922	0.00104093	0.030327	126318	20632.1	29301.4	42564.5	4144.98	14902.1	12294.8	2654.03
596	CERS3	65.0107	2.32354	0.709075	3.27687	0.00104967	0.0305301	138.399	24.8533	254.283	15.9759	22.2791	22.2911	20.3925	21.6127
597	LOC101120103	24.6736	-1.65961	0.506733	-3.27511	0.00105619	0.0306685	19.8948	9.55896	9.30303	8.45783	57.2892	48.8281	21.3636	22.6933
598	MAP7D1	784.434	1.25577	0.383942	3.27074	0.00107268	0.0310953	1596.77	454.051	852.777	1519.59	349.04	549.847	591.383	362.012
599	PRDM8	119.507	2.10563	0.643879	3.27022	0.00107463	0.0310996	140.994	41.1035	101.3	492.434	24.401	73.2422	53.409	29.1771
600	KLF15	53.0197	1.62911	0.498483	3.26814	0.00108258	0.0312775	122.829	25.8092	60.9865	110.892	19.0964	37.1518	30.1033	17.2901
601	LOC114112309	23.4231	-1.39173	0.426145	-3.26586	0.00109133	0.031478	15.5698	11.4708	13.4377	11.2771	21.2182	32.9059	53.409	28.0965
602	NES	364.738	1.11959	0.343123	3.26294	0.00110262	0.0317312	794.927	256.18	422.771	524.386	175.05	229.28	307.83	207.482
603	VIT	22.1618	2.49463	0.764694	3.26226	0.00110527	0.0317312	95.1491	12.4267	28.9428	14.0964	2.12182	9.55333	10.6818	4.32253
604	SCLT1	160.801	0.724089	0.221965	3.26218	0.0011056	0.0317312	260.362	177.797	197.431	165.398	118.822	107.21	114.587	144.805
605	COL8A2	49.4322	1.08012	0.331219	3.26105	0.00111	0.0317573	68.3343	69.7804	83.7272	46.988	30.7664	25.4755	46.6115	23.7739
606	MANEAL	37.1949	1.08066	0.331531	3.25961	0.00111567	0.0317573	61.4144	36.3241	40.3131	63.9036	25.4619	21.2296	26.219	22.6933
607	PPP2R3A	559.252	0.935431	0.286966	3.25973	0.00111519	0.0317573	1025.01	517.14	765.949	629.639	324.639	267.493	424.359	519.784
608	LOXL4	78.783	1.31368	0.402992	3.25981	0.00111487	0.0317573	194.623	72.6481	112.67	69.5422	36.071	54.1355	59.2354	31.3384
609	LOC105605487	42.4473	1.3602	0.417207	3.26026	0.00111311	0.0317573	86.4991	31.5446	43.4141	82.6988	20.1573	25.4755	18.4504	31.3384
610	METTL7B	7.68554	-3.9526	1.21352	-3.25714	0.00112539	0.0319228	0.864991	0.955896	0	1.87952	7.42638	8.49185	40.785	1.08063
611	CAND2	65.0109	1.67336	0.513814	3.25674	0.00112701	0.0319228	118.504	36.3241	67.1885	173.855	18.0355	54.1355	27.19	24.8546
612	LOC101103878	6.50423	-2.76187	0.847981	-3.257	0.00112597	0.0319228	0.864991	0.955896	3.10101	1.87952	7.42638	5.30741	18.4504	14.0482
613	RGS4	82.2194	1.49625	0.459786	3.25423	0.00113699	0.0320484	164.348	73.604	69.2559	178.554	22.2791	32.9059	75.7437	41.064
614	LOC101119842	3345.78	-0.807164	0.247985	-3.25488	0.00113438	0.0320484	1800.91	2490.11	3327.38	2116.34	4388.99	4207.71	5331.19	3103.58
615	ANOS1	9.80125	2.41318	0.741548	3.25425	0.00113692	0.0320484	32.8697	9.55896	11.3704	12.2169	2.12182	5.30741	3.88429	1.08063
616	GUCY1B1	303.481	1.38501	0.425797	3.25275	0.00114295	0.0321154	627.119	175.885	287.36	665.349	125.188	137.993	254.421	154.53
617	EXOC3L4	1259.51	-0.597781	0.183779	-3.25272	0.00114307	0.0321154	929.866	1018.99	1035.74	1024.34	1460.87	1988.15	1228.41	1389.69
618	LOC101117062	8.29379	-4.0259	1.23875	-3.24997	0.00115417	0.0323747	0.864991	0.955896	2.06734	0	42.4364	15.9222	1.94215	2.16127
619	PTPRU	35.3916	1.92068	0.591506	3.2471	0.00116586	0.0326496	126.289	20.0738	25.8417	51.6868	13.7918	19.1067	15.5372	10.8063
620	CPT2	1655.52	-0.7834	0.241624	-3.24222	0.00118601	0.0328403	773.302	1477.82	1461.61	1154.96	2396.6	1702.62	2297.56	1979.72
621	GOLIM4	1021.36	1.16851	0.360452	3.24179	0.00118782	0.0328403	2389.97	759.938	1021.27	1483.88	572.892	441.576	868.139	633.251
622	PCOLCE2	102.069	1.43831	0.443404	3.2438	0.00117945	0.0328403	289.772	99.4132	77.5252	129.687	36.071	68.9963	71.8594	43.2253
623	A4GNT	33.4813	3.34354	1.03049	3.2446	0.00117614	0.0328403	207.598	22.9415	11.3704	1.87952	4.24364	3.18444	5.82644	10.8063
624	ACSL3	914.515	0.492993	0.152073	3.24181	0.00118771	0.0328403	1153.9	1161.41	998.525	963.253	749.003	643.258	843.862	802.91
625	LRRC26	185.498	-0.745763	0.23004	-3.24188	0.00118745	0.0328403	132.344	110.884	178.825	132.506	200.512	245.202	195.186	288.529
626	PRDM6	16.8771	2.4626	0.759254	3.24345	0.00118091	0.0328403	12.9749	14.3384	26.8754	60.1446	6.36547	8.49185	5.82644	0
627	STK3	404.336	0.522455	0.161046	3.24413	0.00117811	0.0328403	511.21	437.8	492.027	466.121	297.055	286.6	369.979	373.899
628	LHFPL6	243.11	1.00134	0.30893	3.24132	0.00118977	0.0328419	423.846	231.327	269.788	372.145	142.162	100.841	234.028	170.74
629	RRAS	583.265	1.48408	0.458027	3.24016	0.00119461	0.032891	1719.6	488.463	454.815	774.362	207.939	494.65	335.02	191.272
630	RILPL1	229.301	1.31252	0.405099	3.23999	0.00119534	0.032891	468.825	140.517	208.801	489.615	102.908	171.96	143.719	108.063
631	ME3	70.599	1.4872	0.459235	3.23843	0.0012019	0.0329667	159.158	36.3241	71.3232	149.422	33.9492	46.7052	39.814	28.0965
632	AP5Z1	172.802	-0.832146	0.256951	-3.23853	0.00120146	0.0329667	104.664	130.958	119.906	141.904	182.477	289.784	259.276	153.45
633	MYADM	983.682	0.983285	0.303783	3.2368	0.00120879	0.0331034	2179.78	996.044	1060.55	989.566	552.735	580.63	857.457	652.702
634	C18H14orf28	170.37	1.2601	0.389464	3.23548	0.00121438	0.033204	443.741	154.855	156.084	206.747	67.8983	88.1029	132.066	113.466
635	EVA1A	65.2862	0.869555	0.268802	3.23492	0.00121675	0.0332162	82.1742	77.4276	82.6936	94.9157	47.741	52.0126	29.1322	56.1929
636	ACTA2	3854.74	1.00694	0.311439	3.23319	0.00122415	0.0333195	7882.67	3967.93	3603.37	5137.66	1930.86	2644.15	3695.9	1975.4
637	FGFR1	446.042	1.08793	0.336493	3.23314	0.00122438	0.0333195	965.33	395.741	371.087	694.482	228.096	253.694	376.776	283.126
638	LRRC72	14.0387	3.61976	1.12112	3.2287	0.00124354	0.0337378	42.3846	2.86769	13.4377	45.1084	0	7.43037	0	1.08063
639	USP28	364.442	0.683024	0.211549	3.22868	0.00124364	0.0337378	605.494	380.447	362.818	447.325	274.776	254.755	278.698	311.222
640	KCNH1	46.5346	0.941408	0.291693	3.22739	0.00124925	0.0338031	66.6043	77.4276	51.6835	48.8675	31.8273	32.9059	26.219	36.7415
641	CSPG4	234.116	1.30909	0.405639	3.22723	0.00124994	0.0338031	618.469	194.047	262.552	259.374	94.4211	154.976	196.157	92.9344
642	ZSCAN22	8.44575	3.61248	1.12046	3.22409	0.00126372	0.0341224	41.5196	7.64717	2.06734	11.2771	1.06091	0	2.91322	1.08063
643	SHC2	17.8784	1.6732	0.519211	3.22258	0.00127044	0.0342504	44.1146	21.0297	15.505	28.1928	4.24364	10.6148	10.6818	8.64506
644	ZG16	447.798	-1.30806	0.406084	-3.22116	0.00127672	0.0343663	344.267	339.343	260.485	86.4578	706.567	389.564	851.631	604.074
645	AK4	30.8214	2.20386	0.685426	3.21532	0.00130301	0.0347504	121.964	15.2943	26.8754	38.5301	8.48729	11.6763	19.4215	4.32253
646	EBF2	10.3085	2.94981	0.917198	3.21611	0.0012994	0.0347504	39.7896	4.77948	22.7407	5.63855	1.06091	4.24592	0.971073	3.2419
647	COL5A2	954.085	0.837298	0.260399	3.21545	0.00130241	0.0347504	1581.2	1096.41	1090.52	1125.83	648.217	488.281	1008.94	593.267
648	LOC101119989	8.54545	2.68589	0.834932	3.2169	0.00129585	0.0347504	31.1397	11.4708	7.23569	9.39759	1.06091	2.12296	4.85536	1.08063
649	KLF10	1492.91	-0.615469	0.191306	-3.21719	0.00129453	0.0347504	973.115	1142.3	1151.51	1450.05	1796.12	1449.98	1827.56	2152.62
650	LANCL3	45.3383	1.06076	0.329782	3.21656	0.00129736	0.0347504	78.7142	63.0892	39.2794	63.9036	33.9492	20.1681	30.1033	33.4996
651	TACR1	26.9545	2.27849	0.708891	3.21416	0.00130826	0.0348366	38.0596	15.2943	26.8754	98.6747	3.18273	13.7993	16.5082	3.2419
652	CREB5	54.2779	1.55732	0.48477	3.2125	0.00131587	0.0348502	166.943	45.883	65.1212	46.0482	16.9746	27.5985	31.0743	34.5803
653	EFNA5	154.612	1.72126	0.535739	3.21287	0.00131415	0.0348502	568.299	91.766	129.209	159.759	63.6547	82.7955	97.1073	44.3059
654	NR3C2	606.163	0.648214	0.201762	3.21276	0.00131466	0.0348502	762.922	528.611	855.878	812.892	419.06	486.158	436.983	546.8
655	LOC114109557	40.6714	8.72827	2.71715	3.21229	0.00131681	0.0348502	35.4647	0	139.545	150.361	0	0	0	0
656	TPPP3	249.021	1.43267	0.446114	3.21144	0.00132073	0.0349007	556.19	213.165	408.3	276.289	60.4719	109.333	259.276	109.144
657	TMC8	343.538	-0.684552	0.213349	-3.2086	0.00133383	0.0351931	219.708	294.416	222.239	317.639	445.583	518.003	352.499	378.221
658	LOC105605903	107.613	1.40311	0.437784	3.20504	0.00135046	0.0355778	235.278	91.766	194.33	103.374	36.071	31.8444	79.628	88.6119
659	TMEM17	86.2101	1.19784	0.373891	3.2037	0.00135672	0.0356886	161.753	78.3835	77.5252	162.578	33.9492	42.4592	66.0329	66.9992
660	GYG1	766.495	0.908335	0.283928	3.19917	0.00137824	0.0360903	1600.23	733.172	679.121	987.687	491.202	559.401	579.73	501.414
661	KLHL41	33.3682	2.85482	0.892277	3.19947	0.00137678	0.0360903	189.433	17.2061	6.20202	21.6145	13.7918	5.30741	5.82644	7.56443
662	SLC16A9	47.5845	-1.37658	0.430228	-3.19965	0.00137595	0.0360903	20.7598	12.4267	35.1448	37.5904	55.1674	67.9348	44.6693	106.983
663	LOC105613179	12.3057	2.5319	0.791614	3.1984	0.00138193	0.0361324	46.7095	4.77948	15.505	16.9157	2.12182	6.36889	3.88429	2.16127
664	LOC101109746	985.014	-0.998561	0.312291	-3.19753	0.00138609	0.0361865	320.047	589.788	797.993	920.964	1304.92	1578.42	1060.41	1307.57
665	SCD5	99.785	1.46632	0.458647	3.19705	0.0013884	0.0361923	200.678	59.2656	95.0976	231.181	31.8273	54.1355	79.628	46.4672
666	NEXMIF	17.1582	1.31083	0.410188	3.19569	0.00139497	0.036309	25.9497	23.8974	21.7071	26.3133	11.67	7.43037	11.6529	8.64506
667	LOC105613004	18.7222	-1.89332	0.592614	-3.19487	0.00139894	0.0363577	1.72998	6.69127	10.3367	13.1566	35.0101	18.0452	19.4215	45.3866
668	DSTN	10547.1	0.902871	0.282762	3.19304	0.00140783	0.0364311	21239	9430.87	11140.9	13164.1	6840.75	8537.49	8540.58	5483.13
669	DIXDC1	476.139	1.4471	0.453114	3.19367	0.00140478	0.0364311	1411.67	243.754	413.468	717.976	214.304	233.526	310.743	263.674
670	LOC101121379	880.229	-0.732661	0.229459	-3.19299	0.00140807	0.0364311	486.99	755.158	753.545	650.313	994.074	1488.2	998.263	915.296
671	PPP1R14A	299.066	1.63393	0.512005	3.19125	0.0014166	0.0365973	863.262	201.694	251.182	493.374	81.6901	227.157	203.925	70.2411
672	NSMF	921.925	-0.618873	0.194172	-3.18724	0.00143637	0.0370431	586.464	606.038	802.128	914.386	994.074	1232.38	1122.56	1117.37
673	PLAT	442.195	1.14798	0.36022	3.18689	0.00143813	0.0370431	800.117	487.507	528.205	622.121	187.781	208.05	514.668	189.111
674	TNFRSF17	322.617	-0.90722	0.284757	-3.18594	0.00144283	0.037109	147.914	276.254	301.832	171.976	460.435	391.687	317.541	513.301
675	LOC101116640	37.4485	-2.01818	0.633586	-3.18533	0.0014459	0.0371328	5.18995	31.5446	11.3704	11.2771	92.2993	95.5333	24.2768	28.0965
676	LOC106991047	8.40376	2.81611	0.885071	3.1818	0.00146365	0.0374777	29.4097	4.77948	12.404	12.2169	1.06091	5.30741	0.971073	1.08063
677	PTPN14	85.8973	1.12369	0.353159	3.18184	0.00146344	0.0374777	198.083	91.766	79.5926	101.494	46.6801	59.4429	67.9751	42.1447
678	IFT57	273.298	0.932254	0.293117	3.18049	0.00147027	0.03754	418.656	197.871	314.236	503.711	179.294	163.468	195.186	213.965
679	C1H3orf70	159.66	0.920668	0.289533	3.17984	0.00147357	0.03754	211.923	133.825	230.508	259.374	100.787	85.98	97.1073	157.772
680	LOC101106719	638.309	1.27697	0.401608	3.17964	0.00147456	0.03754	1409.07	406.256	525.104	1274.31	299.177	428.838	471.941	291.771
681	FAM120C	401.244	0.559559	0.175984	3.17961	0.00147475	0.03754	551.865	377.579	459.983	522.506	331.004	318.444	295.206	353.367
682	HOXB2	133.367	1.36458	0.429314	3.17851	0.00148035	0.0376275	182.513	102.281	121.973	361.807	46.6801	87.0415	101.963	62.6767
683	TMTC1	94.0882	1.35729	0.427536	3.17468	0.00150004	0.0379937	205.003	46.8389	114.737	174.795	38.1928	53.0741	66.0329	54.0316
684	CD300LB	10.1586	-2.00524	0.631704	-3.17433	0.00150185	0.0379937	0.864991	4.77948	3.10101	7.51807	16.9746	20.1681	11.6529	16.2095
685	LOC105606280	10.1145	2.32003	0.731046	3.17358	0.00150572	0.0379937	5.18995	27.721	18.6061	15.9759	1.06091	3.18444	4.85536	4.32253
686	LOC780772	492.067	-1.05715	0.333083	-3.17384	0.00150437	0.0379937	147.049	501.846	272.889	356.169	701.262	590.184	611.776	755.362
687	IFIT1	182.421	1.61044	0.507337	3.17429	0.00150203	0.0379937	316.587	113.752	133.343	535.663	70.0201	45.6437	123.326	121.031
688	LOC114110114	9.44159	5.12819	1.61631	3.17278	0.00150988	0.0380434	58.8194	11.4708	3.10101	0	1.06091	0	0	1.08063
689	TRNP1	46.8937	1.37112	0.432381	3.17111	0.0015186	0.0381341	106.394	30.5887	52.7172	80.8193	22.2791	32.9059	31.0743	18.3708
690	SLIT3	226.91	0.827911	0.261103	3.17082	0.00152008	0.0381341	276.797	279.122	252.215	353.349	134.736	115.701	236.942	166.417
691	FOXF2	213.971	1.54761	0.488074	3.17085	0.00151992	0.0381341	365.891	114.708	269.788	525.325	71.081	93.4103	207.81	63.7573
692	SOX5	64.5787	1.32795	0.419008	3.16927	0.00152822	0.0381725	165.213	43.9712	87.8619	72.3615	38.1928	26.537	44.6693	37.8221
693	NR2F1	132.328	0.874568	0.275937	3.16945	0.0015273	0.0381725	215.383	100.369	163.32	205.807	92.2993	102.964	94.194	84.2894
694	CHRDL1	190.025	1.44429	0.455683	3.16949	0.00152704	0.0381725	345.997	97.5014	187.094	481.157	107.152	100.841	138.863	61.5961
695	ACP5	993.53	-0.42311	0.13355	-3.16819	0.00153391	0.0382596	802.712	767.585	864.148	961.374	1070.46	1101.82	1230.35	1149.79
696	SLC2A4	264.957	1.51998	0.480798	3.16137	0.00157027	0.03911	432.496	179.708	300.798	658.771	67.8983	205.927	204.896	69.1605
697	SERTAD4	284.495	1.30449	0.412857	3.15966	0.00157952	0.0392839	461.04	173.973	333.875	651.253	116.7	221.85	214.607	102.66
698	GJC1	103.1	1.14023	0.361043	3.15817	0.00158764	0.0394294	186.838	75.5158	98.1986	206.747	50.9237	61.5659	74.7726	70.2411
699	RCAN1	1113.74	1.20242	0.38087	3.15703	0.00159384	0.0395267	2789.6	1619.29	1029.53	772.482	576.075	509.511	871.052	742.395
700	ANTXR2	1729.21	1.22273	0.387525	3.15523	0.00160373	0.0397152	3683.13	975.97	1823.39	3201.76	765.978	951.087	1447.87	984.456
701	CXCR4	163.868	-0.561465	0.177995	-3.15439	0.00160835	0.0397727	121.964	162.502	121.973	123.108	189.903	201.681	194.215	195.595
702	MFSD2B	44.6671	0.939014	0.297926	3.15183	0.00162249	0.0400083	64.8744	59.2656	49.6161	61.0843	22.2791	24.4141	36.9008	38.9028
703	DYNC1I1	105.613	2.07868	0.659514	3.15184	0.00162247	0.0400083	253.443	42.0594	120.939	266.892	23.34	52.0126	78.6569	7.56443
704	OLFML2B	203.569	1.88007	0.596993	3.14923	0.00163702	0.0400927	147.049	130.002	217.071	786.578	60.4719	150.73	100.992	35.6609
705	ABI2	726.397	0.703101	0.223278	3.149	0.00163831	0.0400927	1110.65	718.834	783.522	986.747	516.664	413.978	620.515	660.267
706	PROM2	9.29627	3.45734	1.09801	3.14874	0.00163979	0.0400927	48.4395	10.5149	8.26936	0.939759	1.06091	2.12296	1.94215	1.08063
707	PPFIBP1	717.173	0.963171	0.30584	3.14927	0.0016368	0.0400927	1452.32	529.567	800.06	1010.24	478.471	409.732	611.776	445.221
708	VSTM4	135.462	0.984754	0.31258	3.1504	0.00163044	0.0400927	223.168	111.84	162.286	222.723	74.2638	65.8118	125.268	98.3376
709	TACC1	1655.14	0.97018	0.308034	3.14959	0.00163501	0.0400927	3137.32	1246.49	1545.34	2837.13	1026.96	1051.93	1348.82	1047.13
710	PTGFRN	1597.4	0.6934	0.220496	3.14473	0.0016624	0.0405313	2513.67	1655.61	1508.12	2218.77	1084.25	1136.85	1519.73	1142.23
711	PYGM	193.848	1.50499	0.478555	3.14487	0.00166161	0.0405313	619.334	142.429	130.242	254.675	73.2029	113.578	133.037	84.2894
712	LRRC3	35.0382	1.82214	0.57969	3.14331	0.0016705	0.0405575	112.449	26.7651	35.1448	44.1687	6.36547	23.3526	22.3347	9.7257
713	CDNF	37.6346	1.36438	0.43396	3.14402	0.00166646	0.0405575	67.4693	30.5887	47.5488	71.4217	12.7309	21.2296	34.9586	15.1289
714	C5AR1	324.561	-0.861885	0.27419	-3.14338	0.00167007	0.0405575	128.884	281.989	256.35	254.675	483.775	454.314	320.454	416.044
715	CBX6	633.552	0.992095	0.315746	3.14207	0.00167757	0.0406723	1269.81	419.638	786.623	896.53	331.004	485.097	439.896	439.818
716	MAP4	3503.39	0.739801	0.235505	3.14134	0.00168177	0.0407171	5959.79	3267.25	3276.73	5025.83	2545.13	2375.59	2962.74	2614.05
717	SLC35F1	101.305	1.53899	0.490456	3.13787	0.0017018	0.0410517	261.227	61.1774	88.8956	191.711	28.6446	56.2585	82.5412	39.9834
718	LOC114118253	18.3527	-1.45983	0.465313	-3.13731	0.00170506	0.0410517	4.32496	11.4708	10.3367	13.1566	19.0964	25.4755	26.219	36.7415
719	MITF	435.565	0.833202	0.265558	3.13755	0.00170364	0.0410517	635.769	319.269	533.374	743.349	312.969	272.801	333.078	333.916
720	PIEZO2	67.5764	0.837083	0.266769	3.13786	0.00170188	0.0410517	104.664	72.6481	81.6599	87.3976	41.3755	40.3363	46.6115	65.9186
721	MTURN	271.869	1.1121	0.354597	3.13624	0.00171126	0.0410596	538.89	161.546	361.784	424.771	123.066	159.222	206.838	198.836
722	FSTL3	174.944	1.34304	0.428362	3.13528	0.00171688	0.0410596	435.091	225.592	168.488	174.795	56.2283	115.701	163.14	60.5154
723	C15H11orf96	477.593	1.34494	0.428978	3.13522	0.00171723	0.0410596	1063.07	363.241	345.246	969.831	213.243	413.978	283.553	168.579
724	TTC6	98.7577	1.76744	0.563652	3.13569	0.00171453	0.0410596	373.676	90.8101	98.1986	47.9277	45.6192	28.66	54.3801	50.7897
725	LTBP3	391	1.05251	0.335555	3.13664	0.00170898	0.0410596	719.673	323.093	363.852	703.88	172.928	272.801	343.76	228.014
726	TFF2	19954.2	4.51686	1.44163	3.13317	0.00172927	0.0411206	119634	31118.2	1786.18	414.434	686.409	455.375	5068.03	471.156
727	ZNF385B	63.5542	1.93346	0.616958	3.13385	0.00172528	0.0411206	245.658	47.7948	86.8283	22.5542	29.7055	20.1681	23.3057	32.419
728	PRKD1	138.123	1.46771	0.468313	3.13404	0.00172416	0.0411206	434.226	74.5599	156.084	146.602	72.142	73.2422	85.4544	62.6767
729	RAB33A	31.7162	-1.08072	0.344913	-3.13332	0.00172841	0.0411206	18.1648	15.2943	21.7071	26.3133	40.3146	32.9059	41.7561	57.2735
730	LOC114117957	220.793	0.807637	0.257901	3.13157	0.00173872	0.0412886	330.427	260.004	182.96	350.53	131.553	143.3	180.62	186.949
731	PAPSS2	1810.99	-0.631339	0.201676	-3.13046	0.00174535	0.0413869	1093.35	1748.33	1299.32	1543.08	2426.3	1802.4	2492.74	2082.38
732	TACC2	1076.27	0.632623	0.202111	3.13007	0.00174763	0.0413869	1649.54	992.22	1205.26	1387.08	755.369	790.803	1002.15	827.765
733	ADAMTS17	63.3777	1.13784	0.363872	3.12703	0.00176581	0.0417604	128.884	53.5302	77.5252	88.3374	31.8273	48.8281	26.219	51.8704
734	ITGB3	62.1682	1.24189	0.397301	3.12582	0.00177311	0.0418758	116.774	51.6184	82.6936	98.6747	33.9492	21.2296	62.1486	30.2577
735	LOC101123113	23.3769	-1.22601	0.392342	-3.12485	0.00177896	0.0419393	12.9749	12.4267	16.5387	14.0964	32.8882	23.3526	27.19	47.5478
736	KLHL32	212.734	0.887385	0.284002	3.12457	0.00178063	0.0419393	436.821	208.385	211.902	247.157	149.588	139.054	134.979	173.982
737	CACNA2D1	392.681	1.31295	0.420351	3.12345	0.00178743	0.0420423	1081.24	261.916	436.209	460.482	154.893	171.96	307.83	266.916
738	CRYBB1	124.35	-1.29811	0.415867	-3.12147	0.00179951	0.042269	63.1444	54.4861	70.2895	99.6145	189.903	318.444	85.4544	113.466
739	GTL2	682.313	1.32213	0.423658	3.12074	0.00180394	0.0423158	1957.48	422.506	747.343	771.542	370.258	550.909	327.251	311.222
740	LOC105603234	23.7843	-2.11702	0.678471	-3.12028	0.0018068	0.0423255	6.05494	9.55896	2.06734	17.8554	27.5837	24.4141	18.4504	84.2894
741	C1QC	4131.86	-0.957992	0.30707	-3.11979	0.00180981	0.0423388	1576.01	2478.64	2720.62	4458.22	5507.19	5819.04	6397.43	4097.76
742	ACTG2	19663.3	3.12327	1.00183	3.11757	0.0018235	0.042487	92830.9	21129.1	10980.7	16171.4	1853.41	7946.25	5894.41	500.333
743	LOC105615773	69.2391	0.988496	0.317053	3.11776	0.00182231	0.042487	120.234	65.9568	88.8956	93.0362	37.1319	33.9674	46.6115	68.0799
744	LOC101121644	19989.3	6.02348	1.93177	3.11812	0.00182011	0.042487	125614	25820.7	5920.86	138.145	22.2791	1.06148	2185.88	211.804
745	FOLR2	247.848	-0.859528	0.275805	-3.11643	0.00183053	0.0425936	138.399	111.84	203.633	250.916	341.613	285.538	361.239	289.61
746	ADAM33	451.007	1.34737	0.432426	3.11584	0.0018342	0.0426217	1147.84	243.754	550.946	647.494	180.355	386.379	271.9	179.385
747	MMUT	1686.21	-0.560065	0.179846	-3.11413	0.00184486	0.042812	1224.83	1384.14	1609.42	1233.9	2185.48	1554.01	2047.99	2249.88
748	LOC105608615	25.3338	-1.3711	0.440438	-3.11304	0.00185172	0.0429139	10.3799	20.0738	19.6397	6.57831	37.1319	37.1518	25.2479	46.4672
749	COL5A1	1242.19	1.10817	0.356318	3.11006	0.00187048	0.0432727	2933.19	1249.36	1200.09	1405.88	629.12	795.049	1186.65	538.155
750	SCIN	1617.4	-0.67917	0.218422	-3.10944	0.00187441	0.0432727	859.802	1219.72	1509.16	1386.14	2109.09	1599.65	1962.54	2293.1
751	BTC	142.721	1.44798	0.465678	3.1094	0.00187469	0.0432727	327.832	76.4717	133.343	297.904	45.6192	89.1644	108.76	62.6767
752	NACAD	45.5237	1.33948	0.431138	3.10685	0.0018909	0.0434732	110.719	36.3241	44.4478	69.5422	19.0964	27.5985	35.9297	20.532
753	PRXL2A	1158.39	0.808101	0.260046	3.10753	0.00188658	0.0434732	2048.3	1321.05	1347.91	1181.28	691.714	747.283	1201.22	728.347
754	LOC114111237	19.3556	-2.3249	0.748285	-3.10697	0.00189017	0.0434732	5.18995	6.69127	8.26936	5.63855	48.8019	31.8444	1.94215	46.4672
755	LGALS1	1099.83	1.48214	0.477495	3.10399	0.00190928	0.0437795	3434.02	1014.21	756.646	1274.31	403.146	940.472	632.168	343.641
756	GLI3	200.268	0.966061	0.311207	3.10424	0.00190767	0.0437795	268.147	151.988	244.98	394.699	125.188	146.484	167.996	102.66
757	LOXL1	415.783	0.914671	0.294746	3.10325	0.0019141	0.0438321	821.742	422.506	463.084	466.121	224.913	290.846	406.879	230.175
758	KCNE4	33.5495	1.9647	0.633667	3.10052	0.0019318	0.0440541	19.8948	26.7651	39.2794	127.807	11.67	18.0452	18.4504	6.4838
759	LOC114114576	626.829	-0.92425	0.298212	-3.0993	0.00193975	0.0440541	232.683	564.935	372.121	561.036	671.557	733.483	894.358	984.456
760	LOC114115898	20.457	2.27336	0.733666	3.09864	0.00194412	0.0440541	79.5792	10.5149	35.1448	10.3374	8.48729	9.55333	6.79751	3.2419
761	CCR10	359.144	-1.12616	0.363397	-3.099	0.00194178	0.0440541	93.4191	338.387	305.966	165.398	491.202	446.884	489.421	542.478
762	CD55	237.722	1.53743	0.496024	3.0995	0.00193849	0.0440541	768.977	323.093	196.397	125.928	106.091	80.6726	151.487	149.127
763	SPATA17	12.3021	1.55728	0.502488	3.09914	0.00194082	0.0440541	22.4898	13.3825	20.6734	16.9157	4.24364	7.43037	6.79751	6.4838
764	AMOTL1	988.875	1.09955	0.354726	3.09971	0.0019371	0.0440541	1286.24	660.524	1097.76	2349.4	572.892	733.483	724.42	486.285
765	CDKN1C	197.845	0.994908	0.321008	3.09933	0.0019396	0.0440541	382.326	150.076	194.33	327.036	105.03	147.546	145.661	130.757
766	FNDC5	42.7868	1.92017	0.620373	3.09519	0.00196686	0.044453	117.639	19.1179	38.2458	95.8554	7.42638	19.1067	33.0165	11.887
767	IGF2	120.483	1.00548	0.324829	3.0954	0.00196544	0.044453	238.738	98.4573	120.939	185.133	70.0201	64.7504	96.1362	89.6925
768	FAT4	174.98	1.32899	0.429427	3.09479	0.00196954	0.0444557	379.731	111.84	170.555	339.253	65.7765	78.5496	161.198	92.9344
769	KCNAB1	511.437	1.28928	0.416843	3.09296	0.0019817	0.044672	785.412	280.078	567.485	1270.55	251.436	399.117	341.818	195.595
770	TENT5B	263.52	1.79083	0.579275	3.0915	0.00199146	0.0448037	781.952	212.209	221.205	420.072	63.6547	256.878	116.529	35.6609
771	STXBP6	472.677	0.530581	0.171636	3.09132	0.00199271	0.0448037	545.81	505.669	549.912	633.398	424.364	314.198	442.809	365.254
772	NEK11	171.958	1.0616	0.343587	3.08977	0.00200312	0.0449793	325.237	123.311	282.192	199.229	75.3247	108.271	109.731	152.369
773	LOC101111190	3015.99	-0.654854	0.212061	-3.08804	0.00201483	0.0451837	1819.08	2283.64	2984.2	2285.49	4096.18	3906.25	2747.16	4005.91
774	FKBP5	2219.8	-0.819365	0.265502	-3.0861	0.002028	0.0454203	1445.4	1540.9	1671.44	1765.81	3889.3	3088.91	2782.12	1574.48
775	CD19	89.2461	-0.769036	0.249357	-3.08408	0.00204184	0.0456714	74.3893	73.604	53.7508	62.0241	149.588	99.7792	106.818	94.0151
776	SMYD1	133.85	2.85129	0.925189	3.08185	0.00205718	0.0457819	237.873	46.8389	71.3232	584.53	12.7309	40.3363	63.1197	14.0482
777	MEIS2	1191.24	0.931896	0.302285	3.08284	0.00205038	0.0457819	2153.83	733.172	1844.07	1521.47	770.221	821.586	892.416	793.184
778	RDH12	7.62304	-2.27992	0.739794	-3.08183	0.00205734	0.0457819	0.864991	5.73538	1.03367	2.81928	13.7918	10.6148	17.4793	8.64506
779	SLC26A7	21.6005	1.45407	0.471781	3.08209	0.00205553	0.0457819	47.5745	28.6769	23.7744	26.3133	8.48729	14.8607	5.82644	17.2901
780	NPTXR	60.9199	1.33477	0.433386	3.07986	0.00207096	0.0459316	166.943	54.4861	58.9192	68.6024	24.401	31.8444	47.5826	34.5803
781	B3GAT2	31.5961	1.6336	0.530382	3.08004	0.00206974	0.0459316	74.3893	13.3825	40.3131	62.9639	10.6091	16.9837	13.595	20.532
782	GUCY1A1	188.661	1.48244	0.481365	3.07965	0.00207244	0.0459316	193.758	143.384	134.377	639.976	79.5683	93.4103	114.587	110.225
783	KLHDC8B	197.116	1.36968	0.444797	3.07933	0.00207467	0.0459316	345.997	127.134	264.619	399.398	60.4719	140.116	178.677	60.5154
784	NTNG1	109.093	1.59124	0.516946	3.07816	0.00208282	0.0460533	132.344	59.2656	118.872	344.892	27.5837	63.6889	79.628	46.4672
785	SLAMF7	453.337	-0.998855	0.32461	-3.07709	0.00209031	0.0461012	131.479	285.813	419.67	373.084	619.572	523.31	615.66	658.105
786	SPRYD7	574.472	0.424263	0.137864	3.0774	0.00208814	0.0461012	646.149	676.775	679.121	631.518	502.872	547.724	492.334	419.286
787	CLIC6	32.1391	5.38815	1.75288	3.07388	0.00211292	0.0465406	192.028	46.8389	11.3704	0.939759	0	0	4.85536	1.08063
788	LOC105615954	15.5015	2.51739	0.81926	3.07276	0.00212086	0.0466562	60.5494	9.55896	18.6061	16.9157	3.18273	7.43037	7.76858	0
789	PTGES3L	36.941	1.73997	0.566734	3.07018	0.00213931	0.0468836	132.344	30.5887	26.8754	37.5904	13.7918	16.9837	23.3057	14.0482
790	LOC105605908	1081.64	-2.43045	0.79163	-3.07018	0.00213927	0.0468836	356.376	32.5005	548.879	416.313	2187.6	1704.74	694.317	2712.39
791	LOC114111321	12.2064	-1.95203	0.635654	-3.0709	0.00213415	0.0468836	3.45997	2.86769	7.23569	6.57831	32.8882	23.3526	12.6239	8.64506
792	ST3GAL6	360.032	0.815645	0.265828	3.06832	0.00215263	0.0470512	688.533	325.961	336.976	484.916	257.801	251.571	271.9	262.594
793	CYS1	221.049	1.42046	0.463047	3.06763	0.00215764	0.0470512	444.606	95.5896	260.485	486.795	77.4465	149.669	164.111	89.6925
794	GRIK5	45.8517	1.65827	0.54048	3.06813	0.00215401	0.0470512	113.314	28.6769	35.1448	101.494	13.7918	24.4141	35.9297	14.0482
795	ISLR	200.06	0.922524	0.300732	3.06759	0.00215791	0.0470512	322.642	157.723	235.677	331.735	97.6038	156.038	174.793	124.273
796	NEK10	59.4435	1.26233	0.411553	3.06723	0.00216053	0.0470512	140.129	65.9568	89.9293	39.4699	27.5837	33.9674	32.0454	46.4672
797	YAP1	2302.41	0.665813	0.217264	3.06454	0.00218007	0.0472985	3804.23	2352.46	2458.07	2683.01	1651.84	1446.8	2167.43	1855.45
798	FAT3	26.7919	2.27451	0.742095	3.06498	0.00217682	0.0472985	105.529	11.4708	26.8754	33.8313	2.12182	8.49185	18.4504	7.56443
799	MLXIPL	215.763	-1.04905	0.342303	-3.06469	0.00217895	0.0472985	84.7692	156.767	97.1649	223.663	305.542	390.625	223.347	244.223
800	LOC105613870	425.711	-1.5149	0.494568	-3.06308	0.00219069	0.0473746	62.2794	227.503	471.353	122.169	600.476	496.773	634.11	791.023
801	SNCAIP	60.0511	1.58054	0.516021	3.06294	0.00219178	0.0473746	205.868	45.883	52.7172	55.4458	26.5228	23.3526	34.9586	35.6609
802	MAP4K1	506.479	-0.838743	0.273832	-3.06298	0.00219142	0.0473746	199.813	390.006	381.424	482.096	719.298	733.483	543.801	601.912
803	LOC114113709	988.974	-1.43246	0.467762	-3.06237	0.00219592	0.047405	428.171	332.652	699.794	678.506	1047.12	534.987	3027.8	1162.76
804	METTL24	108.745	1.44771	0.47295	3.06102	0.00220587	0.0475606	204.138	79.3394	113.704	239.639	33.9492	42.4592	114.587	42.1447
805	ATP6V1B1	6.69364	4.04017	1.32093	3.05858	0.00222391	0.0478901	32.8697	10.5149	6.20202	0.939759	0	0	1.94215	1.08063
806	LOC101102726	15.555	1.46915	0.480415	3.05809	0.00222754	0.0479087	32.0047	21.9856	19.6397	17.8554	8.48729	8.49185	11.6529	4.32253
807	CPZ	28.9931	3.01063	0.985345	3.0554	0.00224757	0.0482512	125.424	69.7804	9.30303	1.87952	6.36547	7.43037	10.6818	1.08063
808	APOA4	4325.88	-1.58787	0.519726	-3.05521	0.00224903	0.0482512	1062.21	2879.16	3276.73	1420.92	6072.65	5982.51	12262.7	1650.13
809	ASB1	749.645	0.387778	0.126965	3.0542	0.00225659	0.0482939	852.017	758.982	835.205	952.916	654.582	653.872	657.416	632.17
810	LAMB1	1100.92	1.03967	0.340393	3.05431	0.00225578	0.0482939	1888.28	1005.6	1509.16	1522.41	504.994	460.683	1242.97	673.234
811	RSPH9	81.3645	1.05447	0.345339	3.05342	0.0022625	0.0483607	186.838	88.8984	70.2895	93.0362	57.2892	47.7667	49.5247	57.2735
812	PAK3	196.194	0.848215	0.278003	3.0511	0.00228003	0.0486752	395.301	191.179	199.498	222.723	157.015	144.361	133.037	126.434
813	C24H16orf54	276.683	-0.828193	0.271659	-3.04865	0.00229874	0.0490143	116.774	227.503	202.599	250.916	290.69	326.936	349.586	448.463
814	NCF2	125.466	-0.853235	0.279932	-3.04801	0.00230363	0.0490582	64.8744	75.5158	96.1313	121.229	205.817	131.624	129.153	179.385
815	LOC114109030	945.638	-1.40227	0.460125	-3.04759	0.00230682	0.0490658	225.763	321.181	587.124	942.578	1703.82	2117.65	846.775	820.2
816	DQX1	713.426	-0.494472	0.162339	-3.04592	0.00231972	0.049127	523.32	595.523	696.693	554.458	762.795	751.529	871.052	952.038
817	HACD3	829.603	-0.709322	0.232843	-3.04635	0.00231636	0.049127	467.095	764.717	774.219	513.108	1281.58	1008.41	897.271	930.425
818	GNB5	164.271	1.24622	0.409066	3.04649	0.00231528	0.049127	379.731	108.972	141.613	294.145	82.7511	87.0415	138.863	81.0475
819	BPIFB2	32.0885	5.63308	1.84994	3.04501	0.00232669	0.049127	211.058	34.4123	6.20202	0	1.06091	1.06148	2.91322	0
820	CARMIL2	175.565	-0.74089	0.243259	-3.04569	0.0023215	0.049127	89.0941	144.34	127.141	165.398	228.096	264.309	188.388	197.756
821	LYPD5	99.1572	1.00733	0.33079	3.04524	0.00232498	0.049127	125.424	130.002	173.657	100.554	45.6192	59.4429	50.4958	108.063
822	GLI2	45.1752	1.34866	0.442991	3.04445	0.0023311	0.0491601	67.4693	33.4564	50.6498	108.072	16.9746	23.3526	39.814	21.6127
823	LOC114110581	1913.17	-0.677079	0.222521	-3.04277	0.00234414	0.049375	1873.57	1618.33	1237.3	1159.66	1910.7	2711.02	2739.4	2055.36
824	LOX	209.914	1.54638	0.508504	3.04103	0.0023577	0.0496004	661.718	260.004	170.555	158.819	79.5683	59.4429	195.186	94.0151
825	PRR16	108.337	1.01971	0.335378	3.04048	0.002362	0.0496307	148.779	135.737	189.162	107.133	42.4364	57.32	112.644	73.483
826	MAP4K4	639.263	0.813785	0.26773	3.03957	0.00236917	0.049721	1218.77	654.789	606.764	779.06	399.963	382.133	502.045	570.574
827	TXNDC5	5051.81	-0.795197	0.261651	-3.03916	0.0023724	0.0497287	2353.64	4720.22	4876.85	2824.92	7006.26	6783.93	5760.4	6088.29
828	PRKCE	344.27	0.501975	0.165366	3.03554	0.00240105	0.0502683	417.791	343.167	422.771	430.41	275.837	251.571	278.698	333.916
829	SERPING1	8365.62	-1.0502	0.346066	-3.03468	0.00240792	0.0503514	3090.61	5689.49	7015.52	5998.48	13221.1	16788.4	6234.29	8887.12
830	GSN	2977.69	0.651154	0.214636	3.03376	0.00241523	0.0503827	4305.93	3039.75	3659.19	3549.47	1921.31	2211.07	3173.47	1961.35
831	RAB31	1061.44	0.889146	0.293073	3.03387	0.00241441	0.0503827	1492.98	835.453	1117.4	2068.41	605.78	661.303	923.49	786.701
832	NEK1	239.825	0.646081	0.213034	3.03276	0.00242325	0.0504287	326.967	277.21	284.259	281.928	193.086	132.685	182.562	239.9
833	EVC	158.069	1.00109	0.330058	3.03307	0.0024208	0.0504287	318.317	171.105	202.599	151.301	91.2383	66.8733	148.574	114.547
834	SLC2A12	31.8336	1.60109	0.528076	3.03194	0.00242991	0.0505067	83.9042	16.2502	33.0774	58.2651	10.6091	13.7993	20.3925	18.3708
835	LAMA4	766.741	1.23043	0.40593	3.03114	0.0024363	0.0505787	1981.7	585.964	790.757	942.578	371.319	304.645	740.928	416.044
836	LOC114117254	279.641	1.1662	0.384898	3.02988	0.00244648	0.0507294	684.208	212.209	235.677	415.374	151.71	129.501	230.144	178.304
837	EGFR	716.492	0.526372	0.173826	3.02816	0.00246047	0.0509584	962.736	752.29	923.067	745.229	591.988	489.343	682.664	584.622
838	LOC101121419	41.3711	-1.35187	0.446531	-3.02749	0.00246591	0.0510102	12.9749	19.1179	20.6734	40.4096	51.9846	47.7667	40.785	97.257
839	SYDE1	132.558	1.1335	0.374604	3.02585	0.00247933	0.0512267	246.523	99.4132	135.411	247.157	56.2283	94.4718	117.5	63.7573
840	IL7R	666.844	-0.868891	0.287268	-3.02467	0.00248905	0.0513664	269.877	390.006	576.788	651.253	982.404	721.807	779.771	962.844
841	LOC101118495	447.909	0.940309	0.311034	3.02317	0.00250143	0.0515389	929.866	342.211	527.172	556.337	308.725	341.797	353.47	223.691
842	SOX12	405.341	0.812555	0.268797	3.02293	0.00250336	0.0515389	589.059	325.961	485.825	665.349	218.548	368.334	309.772	279.884
843	LOC114118882	7783.94	-1.46495	0.484749	-3.02208	0.00251044	0.0516233	1853.68	8121.29	3582.7	3001.59	8858.61	7576.85	6903.36	22373.4
844	OCA2	40.0135	1.4582	0.482701	3.02092	0.00252007	0.0516416	60.5494	18.162	72.3569	83.6386	19.0964	30.783	20.3925	15.1289
845	LOC105610561	5.59326	2.93944	0.97315	3.02054	0.00252324	0.0516416	16.4348	2.86769	6.20202	14.0964	1.06091	1.06148	1.94215	1.08063
846	C2	2133.16	-1.45046	0.480127	-3.021	0.00251944	0.0516416	603.764	1942.38	933.404	1092	4562.98	4926.33	1099.25	1905.16
847	ASCL2	215.807	-0.828298	0.274209	-3.02068	0.0025221	0.0516416	119.369	178.753	132.31	191.711	234.461	372.58	304.917	192.353
848	GRIK1	9.04911	5.09023	1.68567	3.01971	0.00253017	0.0517223	62.2794	0	6.20202	1.87952	1.06091	0	0.971073	0
849	NKAIN2	57.4806	1.86719	0.618434	3.01921	0.00253431	0.0517459	132.344	21.0297	60.9865	146.602	15.9137	40.3363	33.9875	8.64506
850	CYTH4	466.864	-0.869235	0.288098	-3.01715	0.00255167	0.0520391	179.053	298.24	377.289	467.06	636.547	510.572	577.788	688.363
851	EDNRA	276.323	0.822509	0.272721	3.01594	0.00256183	0.0521311	371.081	258.092	312.168	470.819	151.71	154.976	248.595	243.142
852	MID2	106.196	1.04431	0.346268	3.0159	0.0025622	0.0521311	179.918	68.8245	136.444	187.012	64.7156	53.0741	89.3387	70.2411
853	KRT7	126.056	2.13921	0.709447	3.01532	0.00256712	0.05217	593.384	140.517	47.5488	40.4096	33.9492	39.2748	67.9751	45.3866
854	ARAP3	418.745	-0.417161	0.138397	-3.01424	0.00257623	0.0521717	345.132	362.285	349.38	377.783	519.846	497.835	481.652	416.044
855	LGALS15	6955	3.07034	1.01845	3.01473	0.00257208	0.0521717	14512.8	12969.6	21936.5	301.663	863.582	787.619	1200.25	3067.92
856	LDB3	169.011	3.90802	1.29643	3.01444	0.00257456	0.0521717	865.856	146.252	51.6835	203.928	11.67	21.2296	51.4668	0
857	TMEM107	167.72	0.970706	0.32213	3.0134	0.00258337	0.0522126	368.486	187.356	161.252	171.036	97.6038	94.4718	114.587	146.966
858	PLCE1	136.03	1.31233	0.435513	3.0133	0.00258427	0.0522126	403.086	104.193	161.252	107.133	78.5074	64.7504	79.628	89.6925
859	LOC105610169	31.7975	1.01737	0.337836	3.01143	0.00260023	0.0524737	56.2244	31.5446	38.2458	44.1687	20.1573	24.4141	22.3347	17.2901
860	RDX	524.271	1.07361	0.356596	3.01072	0.00260633	0.0525357	1220.5	336.475	585.057	701.06	281.141	290.846	383.574	395.512
861	SERPINA1	146.425	-1.86118	0.618322	-3.01006	0.00261198	0.0525885	60.5494	150.076	18.6061	23.494	369.197	303.584	109.731	136.16
862	CNTN1	161.063	1.13129	0.376088	3.00805	0.00262928	0.0528753	261.227	101.325	246.013	276.289	60.4719	96.5948	151.487	95.0957
863	PPT1	1998.83	-0.391398	0.130252	-3.00494	0.00265637	0.0533583	1597.64	1811.42	1677.65	1830.65	2584.38	2092.18	2129.56	2267.17
864	ZNF516	351.842	0.493536	0.16428	3.00422	0.00266259	0.0534212	452.391	329.784	423.805	439.807	279.02	277.047	314.628	298.255
865	BEX4	118.513	0.843512	0.280856	3.00336	0.00267014	0.0535109	204.138	91.766	165.387	147.542	84.8729	74.3037	99.0494	81.0475
866	COL9A1	34.2011	1.70794	0.569671	2.99812	0.00271655	0.0543781	115.044	46.8389	26.8754	20.6747	10.6091	18.0452	20.3925	15.1289
867	ARHGAP20	122.953	1.10922	0.370114	2.99696	0.00272683	0.0544827	139.264	78.3835	193.296	261.253	70.0201	58.3815	92.2519	90.7732
868	NKX6-3	177.967	-0.594248	0.198292	-2.99683	0.00272806	0.0544827	160.888	110.884	170.555	124.988	218.548	217.604	201.983	218.288
869	SLMAP	2230.63	1.21435	0.405279	2.99634	0.00273238	0.054506	6565.29	1639.36	1946.4	2319.33	1321.9	1178.24	1388.63	1485.87
870	DOK5	248.816	0.613192	0.204729	2.99514	0.00274316	0.0546583	307.937	340.299	262.552	293.205	177.172	187.882	258.305	163.176
871	PHLDA3	604.559	0.992607	0.331606	2.99333	0.00275953	0.0547954	1307	637.583	410.367	863.639	358.588	450.068	461.259	347.964
872	LOC101123578	338.689	-1.08741	0.363256	-2.99352	0.00275783	0.0547954	85.6342	197.871	325.606	258.434	388.293	395.932	480.681	577.058
873	RHOBTB1	221.086	1.25526	0.419325	2.99352	0.00275784	0.0547954	560.514	145.296	219.138	321.398	107.152	82.7955	147.603	184.788
874	MOGAT2	535.094	-1.09557	0.366152	-2.99212	0.00277044	0.0549492	121.099	409.124	427.939	406.916	694.897	597.614	947.767	675.396
875	LOC114113245	11.8839	-3.28734	1.09912	-2.99089	0.00278163	0.0551081	1.72998	0	7.23569	0	35.0101	30.783	1.94215	18.3708
876	LOC114114048	67.115	1.38726	0.464282	2.98797	0.00280834	0.0555737	139.264	24.8533	119.906	104.313	36.071	38.2133	31.0743	43.2253
877	VAT1L	82.2288	1.99655	0.668829	2.98514	0.00283448	0.0559632	258.632	62.1333	67.1885	138.145	24.401	47.7667	56.3222	3.2419
878	LOC101102259	7.07708	-2.15992	0.723502	-2.98538	0.00283231	0.0559632	2.59497	3.82359	1.03367	2.81928	16.9746	12.7378	5.82644	10.8063
879	LOC105602898	86.8164	2.01939	0.676581	2.98469	0.00283866	0.0559819	371.946	82.2071	78.5589	24.4337	31.8273	20.1681	57.2933	28.0965
880	PRR36	123.909	1.00305	0.336325	2.98237	0.00286022	0.0562889	168.673	143.384	87.8619	261.253	65.7765	94.4718	84.4833	85.37
881	TRIM44	310.746	0.745629	0.25002	2.98228	0.00286112	0.0562889	510.345	268.607	321.471	456.723	207.939	221.85	279.669	219.368
882	RGS7BP	106.639	1.60861	0.539446	2.98197	0.00286396	0.0562889	243.928	44.9271	107.502	246.217	33.9492	32.9059	96.1362	47.5478
883	GAS1	220.816	1.28367	0.430577	2.98127	0.00287054	0.0563542	311.397	118.531	227.407	594.868	93.3602	145.423	153.429	122.112
884	SLC22A3	101.625	1.51754	0.50919	2.98031	0.00287961	0.0564045	300.152	57.3538	90.9629	154.121	42.4364	56.2585	82.5412	29.1771
885	ACTA1	173.746	2.81084	0.943095	2.98044	0.00287833	0.0564045	855.477	197.871	80.6262	82.6988	35.0101	36.0904	90.3098	11.887
886	GPR1	44.2085	2.08567	0.700358	2.97801	0.00290125	0.0566365	134.074	17.2061	38.2458	96.7952	6.36547	25.4755	30.1033	5.40316
887	MZB1	1633.05	-1.07263	0.360118	-2.97855	0.00289611	0.0566365	416.926	1374.58	1540.17	878.675	2271.41	2652.64	1793.57	2136.41
888	LOC101108522	970.099	-3.43642	1.15391	-2.97806	0.00290081	0.0566365	53.6295	221.768	137.478	243.398	2951.45	3917.93	147.603	87.5313
889	FOXF1	357.706	1.12906	0.379321	2.97653	0.00291534	0.0568474	500.83	324.049	457.916	681.325	118.822	193.19	403.966	181.546
890	RAB23	702.427	1.07046	0.359743	2.97561	0.00292404	0.0569531	1761.99	525.743	601.596	917.205	460.435	453.252	487.478	411.721
891	GUCA2B	775.064	-1.40088	0.471239	-2.97276	0.00295131	0.0569653	125.424	261.916	656.38	659.711	861.46	1105	844.833	1685.79
892	LOC114112880	77.5009	-0.902722	0.303671	-2.97269	0.00295198	0.0569653	49.3045	55.442	34.1111	77.0603	88.0556	125.255	109.731	81.0475
893	DBN1	162.263	1.19896	0.403411	2.97206	0.0029581	0.0569653	368.486	156.767	148.848	230.241	56.2283	102.964	162.169	72.4024
894	RNASE13	37.8906	1.88188	0.632869	2.97356	0.00294362	0.0569653	115.044	11.4708	41.3468	70.4819	15.9137	27.5985	12.6239	8.64506
895	TP73	48.629	-1.03005	0.346514	-2.9726	0.00295286	0.0569653	17.2998	45.883	31.0101	33.8313	73.2029	74.3037	47.5826	65.9186
896	TTLL10	32.5228	1.93773	0.65161	2.97375	0.00294181	0.0569653	113.314	57.3538	19.6397	15.9759	8.48729	21.2296	15.5372	8.64506
897	ITGB1	5331.45	1.14191	0.383838	2.97498	0.00293011	0.0569653	14279.3	4397.12	5913.62	4760.82	2673.5	2575.15	4355.26	3696.84
898	LOC101123401	8.04366	-2.83774	0.954761	-2.9722	0.00295675	0.0569653	0	0.955896	6.20202	0.939759	16.9746	14.8607	3.88429	20.532
899	PDIA2	239.309	3.68573	1.24008	2.97217	0.00295703	0.0569653	1121.03	576.405	73.3905	5.63855	44.5583	20.1681	59.2354	14.0482
900	LOC105604676	15.5531	2.26147	0.760415	2.974	0.00293948	0.0569653	51.0345	13.3825	21.7071	16.9157	3.18273	8.49185	9.71073	0
901	TMEM100	99.4302	1.01243	0.340682	2.97178	0.00296081	0.0569653	184.243	88.8984	116.805	141.904	44.5583	46.7052	91.2808	81.0475
902	C21H11orf80	39.2277	1.20752	0.406584	2.96991	0.00297883	0.0572483	59.6844	22.9415	63.0538	73.3012	20.1573	21.2296	24.2768	29.1771
903	ARHGAP23	153.81	1.12747	0.379709	2.96929	0.00298484	0.0573003	341.672	129.046	137.478	235.88	57.2892	105.087	131.095	92.9344
904	LOC101104028	167.21	1.65196	0.556704	2.96739	0.00300336	0.0575922	294.097	86.9866	221.205	412.554	54.1065	142.238	104.876	21.6127
905	VEGFD	37.4576	1.15806	0.3904	2.96633	0.00301373	0.0577271	76.1193	46.8389	43.4141	40.4096	27.5837	32.9059	19.4215	12.9676
906	MYOCD	62.8715	1.80842	0.609865	2.96527	0.00302414	0.0578551	192.893	58.3097	53.7508	86.4578	8.48729	13.7993	61.1776	28.0965
907	LOC114111513	57.7607	0.767579	0.258903	2.96473	0.00302947	0.0578551	93.4191	61.1774	72.3569	63.9036	43.4974	44.5822	38.8429	44.3059
908	NHS	69.3801	1.03826	0.350215	2.96463	0.00303042	0.0578551	154.833	63.0892	63.0538	92.0964	42.4364	42.4592	49.5247	47.5478
909	BHLHA15	475.897	-0.850919	0.287076	-2.96409	0.00303577	0.0578933	269.877	464.566	389.693	234	705.506	790.803	463.202	489.527
910	MTMR9	235.168	0.621253	0.209648	2.96332	0.00304344	0.0579758	320.047	232.283	230.508	357.108	169.746	186.821	200.041	184.788
911	PTPN21	1243.32	0.592445	0.200017	2.96197	0.00305677	0.058054	1678.95	1234.06	1443	1623.9	915.566	844.939	895.329	1310.81
912	TMEM244	13.2689	2.54172	0.858256	2.9615	0.00306149	0.058054	33.7347	5.73538	14.4714	36.6506	2.12182	9.55333	3.88429	0
913	LCP1	1211.45	-0.933037	0.315086	-2.96121	0.00306429	0.058054	391.841	866.998	843.474	1229.2	1771.72	1275.9	1568.28	1744.14
914	LOC101110605	212.87	-0.648485	0.21898	-2.96139	0.00306252	0.058054	113.314	161.546	205.7	183.253	256.74	283.415	241.797	257.191
915	CIITA	238.084	-0.83672	0.282441	-2.96246	0.00305196	0.058054	98.609	149.12	198.465	237.759	292.811	333.305	256.363	338.238
916	BCL6	223.893	0.573286	0.193667	2.96017	0.00307473	0.0580954	336.482	253.313	225.34	255.614	164.441	171.96	178.677	205.32
917	PRKRA	75.5124	1.3118	0.44334	2.95891	0.00308732	0.0580954	188.568	43.0153	80.6262	118.41	33.9492	47.7667	58.2644	33.4996
918	SLC24A3	439.901	1.24526	0.420624	2.96051	0.00307126	0.0580954	696.318	266.695	435.175	1076.96	205.817	356.658	319.483	162.095
919	FOSB	29.1079	1.44376	0.487937	2.9589	0.00308737	0.0580954	60.5494	26.7651	56.8518	26.3133	14.8528	10.6148	27.19	9.7257
920	APBB1	185.011	1.06075	0.358449	2.95929	0.00308353	0.0580954	318.317	120.443	215.003	346.771	81.6901	131.624	159.256	106.983
921	ADAMTS12	55.3814	1.05908	0.357961	2.95865	0.00308993	0.0580954	85.6342	72.6481	55.8182	85.5181	27.5837	24.4141	61.1776	30.2577
922	LMAN1L	10.5158	2.80906	0.949195	2.95941	0.00308228	0.0580954	49.3045	15.2943	5.16835	3.75904	2.12182	3.18444	0.971073	4.32253
923	DCAF6	548.422	0.436218	0.147499	2.95743	0.00310211	0.0582083	642.689	635.671	643.976	600.506	460.435	388.502	480.681	534.913
924	HSPA12A	108.915	1.01032	0.341626	2.95738	0.00310265	0.0582083	226.628	96.5455	110.603	148.482	50.9237	71.1192	100.02	66.9992
925	PAIP2B	241.579	0.834445	0.282214	2.95678	0.0031087	0.0582587	466.23	261.916	211.902	297.904	180.355	130.562	190.33	193.433
926	LIX1L	392.605	1.10144	0.37281	2.95443	0.00313245	0.0585364	858.072	247.577	362.818	673.807	210.06	209.112	304.917	274.481
927	HABP4	90.0461	1.02845	0.348119	2.95431	0.0031337	0.0585364	188.568	84.1189	73.3905	137.205	50.9237	55.197	74.7726	56.1929
928	DNAH7	20.2471	1.58603	0.53701	2.95344	0.00314249	0.0585364	44.9796	21.0297	42.3805	13.1566	5.30456	10.6148	12.6239	11.887
929	CRY1	113.627	0.644347	0.218177	2.95332	0.00314378	0.0585364	175.593	113.752	132.31	132.506	83.812	98.7177	91.2808	81.0475
930	MINAR2	11.0658	2.48079	0.839771	2.95412	0.00313558	0.0585364	44.9796	5.73538	9.30303	15.0361	6.36547	1.06148	3.88429	2.16127
931	CINP	738.273	-0.622169	0.210633	-2.95381	0.0031388	0.0585364	410.006	669.127	633.639	613.663	875.252	1097.57	823.47	783.459
932	COL8A1	76.1032	1.18934	0.402867	2.95218	0.00315539	0.0586895	166.943	70.7363	78.5589	107.133	39.2537	29.7215	78.6569	37.8221
933	ROR1	100.09	1.27307	0.431448	2.95071	0.00317049	0.0588066	237.873	93.6778	123.007	111.831	30.7664	36.0904	86.4255	81.0475
934	DZIP1L	113.101	1.47071	0.498476	2.95041	0.00317353	0.0588066	387.516	109.928	93.0303	74.241	51.9846	62.6274	56.3222	69.1605
935	ITGB7	853.285	-0.75304	0.255262	-2.95007	0.003177	0.0588066	424.711	558.243	632.606	926.603	1096.98	1103.94	873.965	1209.23
936	COPZ2	418.441	0.600104	0.203389	2.95052	0.0031724	0.0588066	538.025	382.359	516.835	579.831	271.593	383.195	370.95	304.738
937	SH2D7	51.0479	-0.976815	0.331134	-2.94991	0.00317865	0.0588066	51.8995	24.8533	24.8081	35.7108	67.8983	61.5659	85.4544	56.1929
938	TTR	22.9099	2.7766	0.941773	2.94826	0.00319564	0.059058	118.504	15.2943	19.6397	6.57831	1.06091	2.12296	13.595	6.4838
939	IFFO2	75.182	0.988564	0.335436	2.9471	0.00320765	0.0591538	141.859	62.1333	97.1649	98.6747	30.7664	60.5044	56.3222	54.0316
940	SLC25A23	1152.96	0.93042	0.315692	2.94724	0.00320621	0.0591538	2188.43	947.293	1006.79	1906.77	711.871	1026.45	814.73	621.364
941	DIPK1B	40.3533	2.42368	0.822697	2.94602	0.00321891	0.0592774	68.3343	14.3384	26.8754	162.578	1.06091	26.537	15.5372	7.56443
942	XCL1	176.726	-1.20902	0.410497	-2.94526	0.00322684	0.0592774	44.9796	78.3835	94.0639	209.566	259.923	284.477	206.838	235.578
943	LST1	54.7718	-1.16552	0.39569	-2.94554	0.00322396	0.0592774	13.8399	30.5887	38.2458	52.6265	81.6901	92.3489	55.3511	73.483
944	ACTN2	139.332	3.68645	1.25171	2.94515	0.00322803	0.0592774	712.753	98.4573	56.8518	166.337	1.06091	26.537	50.4958	2.16127
945	ACP2	262.365	-0.819325	0.278312	-2.9439	0.00324101	0.0594528	153.968	300.151	152.983	152.241	370.258	315.26	380.66	273.4
946	LOC114114478	158.949	-0.606424	0.206072	-2.94278	0.00325284	0.0596068	119.369	92.7219	143.68	148.482	179.294	201.681	186.446	199.917
947	LOC114118856	20.1381	1.85725	0.631396	2.9415	0.00326624	0.059789	63.1444	12.4267	20.6734	30.0723	7.42638	9.55333	14.5661	3.2419
948	ND4L	19285.1	0.562223	0.191248	2.93976	0.00328465	0.0600627	26115.8	24026.5	18205	23635.9	17124.2	16968.8	11675.2	16529.4
949	SGCD	88.0391	1.93627	0.658915	2.93858	0.00329721	0.0602183	358.971	33.4564	79.5926	86.4578	31.8273	18.0452	68.9462	27.0158
950	GASK1A	40.569	1.20758	0.410978	2.93831	0.00330011	0.0602183	87.3641	43.9712	31.0101	63.9036	24.401	35.0289	19.4215	19.4514
951	CTSS	2218.78	-0.751044	0.255782	-2.93627	0.00332184	0.0604619	1077.78	1465.39	2132.46	1940.6	2959.94	2181.34	2542.27	3450.46
952	LZTS1	41.2018	1.76332	0.600724	2.93532	0.00333207	0.0604619	140.129	35.3682	22.7407	56.3855	16.9746	22.2911	28.1611	7.56443
953	AHI1	511.852	0.537192	0.183013	2.93527	0.00333258	0.0604619	655.664	485.595	631.572	651.253	346.918	411.855	412.706	499.252
954	CLEC14A	188.741	-0.559969	0.190803	-2.93481	0.00333756	0.0604619	165.213	114.708	160.219	170.096	219.609	204.866	241.797	233.417
955	CCDC102B	53.6785	0.922159	0.314074	2.93612	0.00332348	0.0604619	75.2543	50.6625	97.1649	58.2651	30.7664	40.3363	45.6404	31.3384
956	HK1	1227.08	0.956048	0.325765	2.93478	0.00333788	0.0604619	2592.38	1538.99	1321.03	1025.28	700.201	624.151	1213.84	800.749
957	LOC101108282	50.8968	1.44502	0.492254	2.93551	0.00333002	0.0604619	162.618	52.5743	38.2458	44.1687	30.7664	26.537	25.2479	27.0158
958	LOC114116607	26.4772	1.09682	0.373899	2.93348	0.00335184	0.0606515	49.3045	27.721	37.2121	30.0723	11.67	18.0452	19.4215	18.3708
959	LOC114108820	237.315	0.619565	0.211553	2.92865	0.00340443	0.0613469	384.921	264.783	249.114	250.916	172.928	168.776	203.925	203.159
960	NINL	131.607	0.606379	0.207035	2.92887	0.00340196	0.0613469	188.568	119.487	168.488	158.819	102.908	104.025	106.818	103.741
961	WSCD2	85.343	1.34635	0.459685	2.92886	0.00340208	0.0613469	205.003	60.2215	127.141	97.735	59.411	48.8281	66.0329	18.3708
962	PNCK	59.0723	2.34271	0.79982	2.92905	0.00340005	0.0613469	198.948	24.8533	50.6498	120.289	6.36547	49.8896	19.4215	2.16127
963	LOC114111218	29.464	-1.95573	0.668035	-2.92758	0.00341608	0.061493	6.91993	15.2943	19.6397	6.57831	61.5328	61.5659	5.82644	58.3542
964	SLC4A3	43.8006	1.64595	0.5624	2.92666	0.00342624	0.0616119	88.2291	38.2359	31.0101	108.072	10.6091	39.2748	25.2479	9.7257
965	FAM131B	75.7321	1.38044	0.47223	2.92324	0.00346406	0.0620564	185.973	39.1917	73.3905	139.084	33.9492	28.66	50.4958	55.1123
966	DYNC2H1	113.56	0.843491	0.288532	2.92339	0.00346243	0.0620564	197.218	125.222	132.31	128.747	73.2029	56.2585	115.558	79.9668
967	RASSF1	341.781	-0.589563	0.201645	-2.92377	0.00345819	0.0620564	217.978	341.255	242.912	289.446	401.024	468.113	346.673	426.85
968	FGFR2	491.409	0.754498	0.258113	2.92313	0.00346528	0.0620564	691.993	397.653	515.801	862.699	345.857	396.994	397.169	323.109
969	LUM	1261.45	0.84697	0.289849	2.92211	0.00347666	0.062196	2373.54	1143.25	1359.28	1609.81	716.115	698.455	1267.25	923.941
970	LOC105604928	11.9926	1.49611	0.512174	2.9211	0.00348794	0.0623335	14.7049	15.2943	25.8417	15.0361	6.36547	5.30741	5.82644	7.56443
971	GPR143	33.6624	2.09217	0.716396	2.92041	0.00349576	0.0624088	78.7142	59.2656	42.3805	37.5904	3.18273	7.43037	2.91322	37.8221
972	RBM38	574.438	1.13763	0.389652	2.9196	0.00350484	0.0625066	890.941	393.829	526.138	1348.55	286.446	497.835	401.053	250.707
973	LOC114113946	101.303	0.588574	0.20167	2.91851	0.0035171	0.0625276	121.964	107.06	136.444	121.229	78.5074	94.4718	71.8594	78.8862
974	STARD9	99.7165	1.05919	0.363	2.91789	0.00352405	0.0625276	172.998	58.3097	158.151	149.422	68.9592	54.1355	51.4668	84.2894
975	PCDH17	49.3518	1.91756	0.657147	2.918	0.0035228	0.0625276	211.923	24.8533	43.4141	31.9518	13.7918	19.1067	28.1611	21.6127
976	TRPC4	43.4028	1.84974	0.633802	2.91848	0.00351747	0.0625276	153.968	22.9415	52.7172	42.2892	9.5482	11.6763	37.8718	16.2095
977	LOC105602786	179.166	0.672649	0.230457	2.91876	0.00351423	0.0625276	269.877	221.768	224.306	164.458	159.137	152.853	105.847	135.079
978	CHN1	69.1515	1.31159	0.449577	2.91738	0.00352985	0.0625664	153.103	42.0594	91.9966	107.133	16.9746	46.7052	46.6115	48.6285
979	MTMR7	30.1523	1.5541	0.532839	2.91665	0.0035381	0.0626487	92.5541	16.2502	37.2121	33.8313	13.7918	14.8607	16.5082	16.2095
980	TP53I11	414.62	-0.465057	0.15947	-2.91627	0.00354244	0.0626615	364.161	377.579	316.303	335.494	440.278	479.789	570.02	433.334
981	JAKMIP2	25.8495	1.34087	0.460015	2.91484	0.00355868	0.0628117	44.1146	18.162	56.8518	29.1325	11.67	12.7378	13.595	20.532
982	SYNPO	540.962	1.01912	0.34968	2.91444	0.00356325	0.0628117	1238.67	452.139	519.936	686.964	271.593	269.616	445.722	443.059
983	CRYBA1	216.618	0.47147	0.161753	2.91475	0.00355968	0.0628117	256.902	240.886	239.811	268.771	173.989	186.821	158.285	207.482
984	LOC105608827	511.854	-0.626612	0.215016	-2.91425	0.00356543	0.0628117	286.312	424.418	453.781	445.446	593.049	755.775	504.958	631.09
985	MAP9	1601.44	0.671239	0.230372	2.91372	0.00357155	0.0628557	2430.63	1574.36	2320.59	1544.02	1046.06	1065.73	1274.05	1556.11
986	TGFBR3	630.033	0.894593	0.307086	2.91317	0.00357783	0.0629022	983.495	471.257	656.38	1166.24	367.075	355.596	559.338	480.882
987	DCN	2849.55	0.957169	0.328614	2.91275	0.00358266	0.0629234	5051.55	2166.06	3080.34	4748.6	1396.16	1477.58	2832.62	2043.48
988	DLC1	613.479	1.04478	0.358765	2.91217	0.00358931	0.0629765	1372.74	371.844	661.549	899.35	343.735	352.412	502.045	404.157
989	DLG4	101.912	0.828959	0.284839	2.91027	0.00361113	0.0632952	160.888	92.7219	112.67	155.06	55.1674	92.3489	62.1486	84.2894
990	PODN	236.265	0.741836	0.255001	2.90915	0.00362419	0.0633319	422.981	231.327	283.225	245.277	149.588	178.329	219.462	159.934
991	HTR1B	28.5836	4.93182	1.69511	2.90944	0.00362077	0.0633319	181.648	6.69127	2.06734	31.0121	0	5.30741	1.94215	0
992	COX1	450499	0.503963	0.173198	2.90975	0.00361723	0.0633319	549118	438192	527385	598873	339213	415825	310022	425361
993	GRN	2247.14	-0.4925	0.169354	-2.90811	0.0036362	0.0634779	1564.77	2182.31	1832.7	1889.86	2483.59	2614.43	3123.94	2285.54
994	EPDR1	10.4553	2.25937	0.777225	2.90696	0.00364955	0.0636468	34.5997	21.9856	4.13468	8.45783	3.18273	3.18444	4.85536	3.2419
995	LOC101123551	161.344	0.798667	0.274797	2.90639	0.00365623	0.0636992	274.202	152.943	156.084	235.88	108.213	123.132	92.2519	148.047
996	ACRBP	80.1832	-1.01188	0.348245	-2.90566	0.00366483	0.063785	28.5447	79.3394	59.9528	45.1084	125.188	129.501	97.1073	76.7249
997	SGCB	670.022	1.24501	0.428545	2.90521	0.00367007	0.063812	1313.92	344.123	714.266	1397.42	417.999	475.544	489.421	207.482
998	ZNF541	23.1787	-1.88667	0.649501	-2.9048	0.00367491	0.0638323	19.0298	2.86769	4.13468	13.1566	32.8882	35.0289	14.5661	63.7573
999	PARP2	882.134	-0.4912	0.169181	-2.9034	0.00369131	0.0639249	638.364	656.701	740.107	898.41	1081.07	999.915	908.924	1133.58
1000	ITGAM	109.313	-1.0544	0.363135	-2.90361	0.00368883	0.0639249	42.3846	52.5743	77.5252	111.831	180.355	113.578	103.905	192.353
1001	SLC38A5	99.1072	-0.599293	0.206385	-2.90376	0.00368708	0.0639249	67.4693	88.8984	86.8283	72.3615	124.127	132.685	114.587	105.902
1002	EMILIN1	642.671	1.01357	0.349168	2.90283	0.00369812	0.0639734	1127.08	722.658	512.7	1076.02	309.786	441.576	674.895	276.642
1003	SMURF1	251.043	0.625894	0.215637	2.90254	0.00370149	0.0639734	408.276	251.401	286.326	272.53	175.05	202.743	227.231	184.788
1004	FGD3	384.79	-0.778216	0.268366	-2.89983	0.00373366	0.0641799	185.108	308.754	248.081	391.88	519.846	456.437	373.863	594.348
1005	ADAMTS19	16.881	1.7976	0.619852	2.90005	0.003731	0.0641799	52.7645	9.55896	22.7407	19.7349	4.24364	7.43037	7.76858	10.8063
1006	MFAP4	972.615	1.09242	0.376739	2.89966	0.00373565	0.0641799	1564.77	766.629	936.505	2028.94	471.045	911.812	737.044	364.173
1007	RASL10B	139.444	1.89261	0.652532	2.90041	0.0037268	0.0641799	160.888	61.1774	135.411	521.566	22.2791	64.7504	121.384	28.0965
1008	FHOD3	202.736	1.61498	0.556726	2.90085	0.00372149	0.0641799	461.04	95.5896	194.33	471.759	86.9947	164.53	118.471	29.1771
1009	TRIP6	213.263	1.27158	0.438425	2.90034	0.00372753	0.0641799	459.31	138.605	179.859	428.53	62.5938	168.776	139.834	128.595
1010	LOC101111069	71.9077	-0.841159	0.290163	-2.89892	0.00374455	0.0642055	38.9246	55.442	52.7172	59.2048	122.005	91.2874	95.1651	60.5154
1011	SGTB	23.5311	1.4189	0.489434	2.89907	0.00374275	0.0642055	34.5997	21.9856	28.9428	51.6868	8.48729	11.6763	23.3057	7.56443
1012	ANO1	259.146	0.980951	0.338552	2.89749	0.0037616	0.0644341	537.16	191.179	290.461	357.108	117.761	158.161	211.694	209.643
1013	TRPC6	124.227	1.07653	0.371798	2.89548	0.00378575	0.0647198	156.563	79.3394	148.848	289.446	70.0201	71.1192	94.194	84.2894
1014	IQSEC2	245.966	0.732816	0.253082	2.89557	0.00378472	0.0647198	454.986	229.415	243.946	299.783	175.05	180.452	187.417	196.675
1015	PSD3	293.087	0.467281	0.161409	2.89501	0.00379151	0.0647546	348.592	325.005	374.188	312.94	251.436	280.231	243.739	208.562
1016	TPSB2	14.2205	-1.58997	0.549347	-2.8943	0.00380008	0.064837	7.78492	7.64717	7.23569	5.63855	27.5837	31.8444	8.73965	17.2901
1017	WWC3	195.743	0.993115	0.343347	2.89246	0.00382243	0.0651542	380.596	153.899	178.825	328.916	102.908	105.087	170.909	144.805
1018	ZBTB10	103.731	1.10251	0.381227	2.89201	0.00382786	0.0651827	237.008	75.5158	121.973	131.566	45.6192	54.1355	78.6569	85.37
1019	LOC114114537	178.999	-1.10878	0.38346	-2.89151	0.00383398	0.0652229	44.1146	86.9866	129.209	193.59	245.07	235.649	236.942	260.433
1020	LOC114108603	605.962	2.97916	1.03053	2.8909	0.00384136	0.0652843	1309.6	1054.35	1917.46	20.6747	74.2638	99.7792	106.818	264.755
1021	KIF21B	512.867	-0.758876	0.262715	-2.88859	0.00386978	0.0657028	217.113	469.345	398.996	438.868	659.887	765.328	533.119	620.283
1022	GKN1	280.808	7.04602	2.43989	2.88785	0.00387887	0.0657928	1966.99	176.841	85.7946	0	0	0	13.595	3.2419
1023	DOCK1	2001.21	0.479785	0.166251	2.88591	0.00390288	0.0661352	2815.55	2300.84	2306.12	1901.13	1629.56	1480.77	1811.05	1764.67
1024	CD1D	206.429	-0.879358	0.30478	-2.88522	0.00391137	0.0661981	122.829	151.032	139.545	168.217	233.4	149.669	282.582	404.157
1025	PPP1R1B	4676.11	-0.754418	0.261516	-2.88479	0.00391678	0.0661981	2490.31	3941.16	3405.94	4085.13	6271.05	8264.69	4523.26	4427.35
1026	ARHGEF1	1175.35	-0.460742	0.15972	-2.88469	0.00391804	0.0661981	774.167	1086.85	989.222	1107.04	1408.89	1358.7	1263.37	1414.55
1027	SLC16A7	142.978	1.04908	0.363863	2.88316	0.00393707	0.0662167	358.106	157.723	117.838	137.205	95.482	83.857	94.194	99.4182
1028	LYL1	78.5629	-0.752699	0.261076	-2.88307	0.00393824	0.0662167	44.9796	56.3979	53.7508	78.9398	102.908	90.2259	83.5122	117.789
1029	RGCC	323.802	-0.555753	0.192744	-2.88337	0.00393446	0.0662167	216.248	288.681	323.539	220.843	392.537	426.715	354.441	367.415
1030	LOC101123244	102.186	-0.649597	0.225293	-2.88335	0.00393469	0.0662167	61.4144	99.4132	81.6599	76.1205	114.578	112.517	138.863	132.918
1031	CSGALNACT1	248.133	0.966166	0.33505	2.88364	0.00393102	0.0662167	366.756	198.826	230.508	516.868	116.7	182.575	201.012	171.821
1032	CD53	555.395	-0.857825	0.297711	-2.8814	0.00395911	0.066503	205.868	357.505	455.848	561.036	788.257	577.446	713.738	783.459
1033	DUOXA1	7.18695	4.11994	1.43	2.88107	0.00396323	0.0665079	14.7049	33.4564	6.20202	0	0	0	0.971073	2.16127
1034	RGS5	4019.84	1.31795	0.457906	2.8782	0.00399951	0.066996	9413.7	2365.84	3631.28	7541.57	1338.87	1384.17	3327.87	3155.45
1035	PCDH20	37.7631	4.30811	1.49683	2.87816	0.00400005	0.066996	232.683	23.8974	31.0101	0	6.36547	3.18444	3.88429	1.08063
1036	STYXL1	31.8004	1.15632	0.401824	2.87769	0.00400602	0.0670312	54.4945	25.8092	35.1448	60.1446	24.401	19.1067	22.3347	12.9676
1037	FAM13C	185.428	1.02792	0.357329	2.87667	0.00401895	0.0671828	344.267	145.296	167.454	338.313	105.03	88.1029	172.851	122.112
1038	PDE6A	208.303	0.623073	0.216647	2.87599	0.00402765	0.0672633	281.122	281.034	265.653	182.313	179.294	161.345	133.037	182.627
1039	CASQ1	35.0005	1.38489	0.481847	2.87413	0.00405147	0.0674661	89.9591	22.9415	44.4478	45.1084	10.6091	19.1067	26.219	21.6127
1040	LOC105607326	1109.41	0.61874	0.215274	2.8742	0.00405054	0.0674661	1649.54	993.176	1213.53	1518.65	903.896	710.131	1038.08	848.297
1041	TNXB	586.018	0.876013	0.304751	2.87452	0.00404643	0.0674661	1097.67	548.684	666.717	721.735	323.578	315.26	634.11	380.383
1042	FZD7	626.375	0.512919	0.178503	2.87345	0.00406021	0.0675468	831.257	606.994	667.751	840.145	468.923	462.806	578.759	554.365
1043	LOC114116393	5.82365	2.98809	1.04008	2.87295	0.00406663	0.0675887	19.0298	1.91179	7.23569	13.1566	0	2.12296	0.971073	2.16127
1044	SMO	217.295	1.05565	0.367555	2.87208	0.00407785	0.0676454	408.276	152.943	215.003	397.518	91.2383	141.177	197.128	135.079
1045	HRK	14.2987	2.49034	0.86703	2.87227	0.00407536	0.0676454	25.9497	2.86769	18.6061	49.8072	2.12182	4.24592	9.71073	1.08063
1046	COL6A1	4151.38	0.722154	0.251603	2.87022	0.0041019	0.0679794	6374.99	4948.67	4313.5	5039.93	2290.51	3264.05	4505.78	2473.57
1047	EIF4G3	1617.76	0.524991	0.182935	2.86983	0.00410696	0.0679982	2195.35	1497.89	1641.47	2300.53	1384.49	1271.65	1303.18	1347.55
1048	CYTH3	282.604	0.894024	0.311689	2.86832	0.00412663	0.0682587	540.62	262.871	259.451	406.916	148.528	167.714	274.814	199.917
1049	TOGARAM1	483.984	1.0086	0.351677	2.86797	0.00413118	0.0682688	1153.9	357.505	502.363	572.313	298.116	262.186	312.685	412.802
1050	TMEM43	1093.45	0.451389	0.15754	2.86523	0.00416701	0.0687953	1365.82	1044.79	1202.16	1439.71	920.871	840.693	1022.54	910.973
1051	CDON	180.285	0.983185	0.343258	2.86427	0.00417969	0.0689391	209.328	163.458	204.667	380.602	97.6038	111.456	185.475	89.6925
1052	LOC101120462	17.9939	-1.17486	0.410255	-2.86373	0.00418682	0.068991	11.2449	14.3384	7.23569	11.2771	25.4619	19.1067	27.19	28.0965
1053	MAN2B1	2367.25	-0.479705	0.167682	-2.86081	0.00422562	0.0695643	1476.54	2106.8	2221.36	2105.06	2937.66	2631.41	2721.92	2737.24
1054	LOC101111541	27.078	-1.00592	0.3519	-2.85855	0.00425586	0.0699956	19.8948	16.2502	23.7744	12.2169	30.7664	42.4592	38.8429	32.419
1055	ANPEP	1300.23	-1.32039	0.462035	-2.85777	0.00426625	0.0700999	223.168	931.999	961.313	858	2617.27	2622.92	1197.33	989.86
1056	SASH3	846.137	-0.953002	0.333573	-2.85695	0.0042773	0.070215	238.738	561.111	668.784	837.325	1112.9	1046.62	1027.39	1276.23
1057	ANXA10	199.118	2.89586	1.01376	2.85656	0.00428257	0.070235	1102	181.62	86.8283	33.8313	26.5228	39.2748	69.9172	52.951
1058	GPSM3	1021.16	-0.51318	0.179724	-2.85537	0.00429861	0.0704314	749.083	776.188	819.7	1020.58	1174.43	1356.57	966.217	1306.49
1059	KATNAL1	163.988	0.889194	0.311473	2.85481	0.00430631	0.0704781	337.347	131.914	185.027	197.349	94.4211	113.578	110.702	141.563
1060	LOC105602517	39.884	1.34183	0.470114	2.85426	0.00431366	0.0704781	82.1742	25.8092	66.1549	54.506	22.2791	12.7378	16.5082	38.9028
1061	TTC23	298.416	1.04293	0.365369	2.85445	0.00431116	0.0704781	735.243	212.209	309.067	350.53	149.588	201.681	210.723	218.288
1062	APLP2	5931.67	0.515534	0.180818	2.85113	0.00435647	0.0710437	8615.32	6932.16	6787.07	5586.87	4530.09	4336.15	5680.77	4984.96
1063	MSMB	10.1013	4.19805	1.47235	2.85126	0.00435463	0.0710437	67.4693	1.91179	7.23569	0	0	1.06148	0.971073	2.16127
1064	CTDSPL	681.285	0.663981	0.233032	2.84931	0.00438145	0.0712715	1015.5	598.391	704.963	1022.46	439.217	488.281	619.544	561.929
1065	BAG2	1133.1	1.03869	0.364509	2.84955	0.00437811	0.0712715	2921.08	886.116	1006.79	1282.77	628.059	835.386	810.846	693.766
1066	DOK6	19.9949	1.39108	0.488234	2.84921	0.00438277	0.0712715	28.5447	13.3825	36.1784	37.5904	11.67	13.7993	5.82644	12.9676
1067	SSBP2	400.157	0.872411	0.306237	2.84881	0.00438828	0.0712941	786.277	314.49	430.007	539.422	217.487	240.956	331.136	341.48
1068	CAPRIN2	116.649	1.13534	0.398697	2.84763	0.00440463	0.0714928	267.282	73.604	118.872	181.374	47.741	77.4881	82.5412	84.2894
1069	CCDC191	166.168	0.511767	0.179757	2.847	0.00441336	0.0715674	181.648	190.223	224.306	185.133	147.467	141.177	114.587	144.805
1070	SLC5A5	6.52201	3.53141	1.24113	2.84533	0.00443655	0.0718762	36.3296	6.69127	3.10101	1.87952	0	2.12296	0.971073	1.08063
1071	CCDC149	147.3	0.769433	0.270545	2.84401	0.00445494	0.0720396	266.417	128.09	166.421	181.374	120.944	97.6563	93.223	124.273
1072	OXSM	200.804	-0.767674	0.269899	-2.8443	0.00445093	0.0720396	102.934	176.841	178.825	136.265	265.228	316.321	259.276	170.74
1073	DPYSL2	1103.65	0.893379	0.314467	2.84093	0.00449816	0.0726706	2202.27	717.878	1218.7	1600.41	701.262	693.147	880.763	814.797
1074	IL2RG	2038.57	-0.944237	0.332432	-2.84039	0.00450578	0.0727259	587.329	1683.33	1528.8	1778.02	2905.84	3334.11	2355.82	2135.33
1075	LOC101102001	272.905	-0.680695	0.239725	-2.83949	0.00451862	0.0728654	147.049	220.812	210.869	260.313	308.725	262.186	358.326	414.963
1076	LOC105609969	11.1707	2.11617	0.745709	2.8378	0.00454258	0.0731837	29.4097	5.73538	18.6061	18.7952	5.30456	8.49185	1.94215	1.08063
1077	PROC	27.5779	-1.35952	0.479339	-2.83624	0.00456479	0.0734731	18.1648	9.55896	24.8081	9.39759	51.9846	55.197	22.3347	29.1771
1078	LRRFIP1	1630.45	0.694754	0.245073	2.83489	0.00458418	0.0737169	2741.16	1343.03	1863.71	2114.46	1146.84	1014.78	1463.41	1356.19
1079	PRELP	1052.13	1.08885	0.384203	2.83405	0.00459622	0.0738419	1707.49	644.274	1179.42	2194.34	457.253	680.409	1025.45	528.429
1080	LOC101123672	4773.4	-0.879321	0.310459	-2.83233	0.00462105	0.0741721	2048.3	5128.38	2853.96	3417.9	7234.35	7412.32	3985.28	6106.66
1081	MOCS1	381.973	-1.27486	0.450176	-2.83191	0.00462711	0.0742007	220.573	320.225	233.609	119.349	500.75	394.871	1044.87	221.53
1082	LOC114114846	6.49852	-2.0254	0.715335	-2.8314	0.00463444	0.0742495	4.32496	2.86769	1.03367	1.87952	12.7309	12.7378	7.76858	8.64506
1083	NFIA	1921.66	0.609987	0.215512	2.83041	0.00464879	0.0744106	3081.96	1706.27	2084.91	2414.24	1456.63	1791.78	1342.99	1494.52
1084	LOC106990825	286.54	-0.745918	0.263574	-2.83001	0.00465465	0.0744357	203.273	262.871	240.845	149.422	302.36	508.449	311.714	313.384
1085	LOC114114000	140.232	0.971987	0.343693	2.82807	0.00468299	0.0748199	250.848	118.531	168.488	204.867	120.944	59.4429	67.9751	130.757
1086	SYT11	121.575	1.25097	0.442413	2.82761	0.00468969	0.074858	318.317	67.8686	121.973	176.675	60.4719	73.2422	100.02	54.0316
1087	CNTLN	71.2776	1.17225	0.41487	2.82559	0.00471929	0.0752612	118.504	33.4564	98.1986	144.723	40.3146	41.3978	41.7561	51.8704
1088	RTL6	367.083	0.640776	0.226842	2.82477	0.00473148	0.0753862	601.169	364.196	377.289	446.386	252.497	249.448	349.586	296.093
1089	EEA1	589.968	0.571904	0.20258	2.8231	0.00475613	0.0756801	861.532	610.818	760.781	588.289	458.314	386.379	478.739	574.897
1090	MRC2	378.941	0.919199	0.325618	2.82293	0.00475866	0.0756801	756.868	454.051	357.65	414.434	176.111	289.784	381.632	200.998
1091	DLG1	1074.37	0.437385	0.154994	2.82195	0.00477326	0.0758428	1363.23	1232.15	1218.7	1129.59	902.835	774.881	887.56	1086.04
1092	PIK3R3	117.758	1.02473	0.363172	2.82161	0.00477832	0.0758536	238.738	102.281	103.367	187.012	59.411	58.3815	81.5701	111.305
1093	SFXN3	74.6223	0.608546	0.215711	2.82111	0.00478571	0.0759014	100.339	98.4573	81.6599	79.8795	61.5328	58.3815	57.2933	59.4348
1094	RNF175	6.54464	3.16153	1.12119	2.81979	0.00480547	0.0761452	18.1648	0.955896	7.23569	20.6747	1.06091	3.18444	0	1.08063
1095	NLRC3	434.77	-0.620352	0.220024	-2.81948	0.0048102	0.0761505	255.172	305.887	404.165	405.976	531.516	437.33	496.218	641.896
1096	PEX16	412.73	-0.450058	0.159647	-2.81907	0.00481627	0.076177	348.592	392.873	319.404	334.554	488.019	536.048	483.594	398.754
1097	RSPH1	82.3825	1.90596	0.676197	2.81865	0.00482256	0.076207	274.202	113.752	110.603	21.6145	12.7309	18.0452	37.8718	70.2411
1098	SFRP4	7.96745	2.3662	0.83983	2.81748	0.00484026	0.076417	32.0047	5.73538	6.20202	9.39759	2.12182	2.12296	2.91322	3.2419
1099	LPP	818.637	0.634081	0.225174	2.81597	0.00486309	0.0765564	1304.41	690.157	1132.9	855.181	577.136	677.225	639.937	672.154
1100	KCNH8	29.8296	0.950837	0.337674	2.81584	0.00486495	0.0765564	44.9796	26.7651	40.3131	45.1084	18.0355	22.2911	18.4504	22.6933
1101	SDC2	692.107	0.862575	0.30637	2.81547	0.0048706	0.0765564	1003.39	667.216	825.902	1076.02	366.014	319.506	781.713	497.091
1102	ERRFI1	272.063	0.873701	0.310358	2.81514	0.00487559	0.0765564	430.766	399.565	227.407	350.53	166.563	161.345	302.004	138.321
1103	LOC105608648	8.53472	3.62262	1.2866	2.81566	0.00486776	0.0765564	12.9749	30.5887	19.6397	0	0	0	2.91322	2.16127
1104	LOC114118008	25.3552	2.00872	0.713493	2.81534	0.00487255	0.0765564	19.0298	54.4861	19.6397	69.5422	6.36547	6.36889	25.2479	2.16127
1105	RNF24	94.0623	0.831819	0.295566	2.81433	0.00488791	0.0766804	183.378	103.237	109.569	85.5181	70.0201	59.4429	78.6569	62.6767
1106	MACF1	2561.85	0.839131	0.298198	2.81401	0.00489274	0.0766869	5300.67	2031.28	2355.73	3458.31	1731.41	1661.22	1973.22	1982.96
1107	SLC36A4	341.941	0.6377	0.226706	2.81289	0.00490984	0.0768853	536.295	309.71	387.626	431.349	302.36	205.927	274.814	287.448
1108	LOC101108705	21.8478	1.20398	0.428635	2.80886	0.00497169	0.0777836	45.8445	18.162	25.8417	31.9518	14.8528	11.6763	14.5661	11.887
1109	PKNOX2	75.7329	0.914267	0.325561	2.80828	0.00498068	0.077854	127.154	70.7363	68.2222	129.687	54.1065	53.0741	65.0619	37.8221
1110	LOC101121256	153.669	-0.969442	0.345294	-2.80759	0.00499142	0.0779516	51.8995	111.84	150.916	101.494	196.269	137.993	275.785	203.159
1111	EPOP	46.7082	0.958936	0.341682	2.80652	0.005008	0.0780848	77.8492	58.3097	38.2458	72.3615	29.7055	29.7215	43.6983	23.7739
1112	XPO6	1339.61	-0.349116	0.124397	-2.80646	0.00500896	0.0780848	1042.31	1303.84	1128.77	1238.6	1537.26	1460.6	1520.7	1484.79
1113	CERS4	57.6922	1.50059	0.534913	2.80529	0.0050271	0.0781608	198.083	46.8389	32.0438	63.9036	30.7664	27.5985	32.0454	30.2577
1114	SHPK	276.149	-0.563492	0.200856	-2.80545	0.00502466	0.0781608	158.293	222.724	268.754	242.458	317.212	351.35	335.02	313.384
1115	CASP3	1540.35	-1.04613	0.372916	-2.80528	0.00502736	0.0781608	454.121	1283.77	1535	748.048	2686.23	2462.64	1506.13	1646.88
1116	CPEB4	506.19	0.669492	0.238729	2.8044	0.00504108	0.0783039	893.536	515.228	551.98	525.325	372.38	316.321	436.012	438.737
1117	PITX2	25.0985	2.0553	0.733018	2.80389	0.00504908	0.0783579	104.664	15.2943	16.5387	25.3735	4.24364	5.30741	17.4793	11.887
1118	SLA2	179.571	-0.965458	0.344439	-2.80299	0.0050632	0.0785067	54.4945	115.663	155.05	161.639	259.923	191.067	196.157	302.577
1119	COL15A1	1067.86	1.13761	0.406063	2.80157	0.00508548	0.0787818	2870.91	972.146	852.777	1177.52	495.445	508.449	1002.15	663.509
1120	MOB3B	457.081	-0.52331	0.186873	-2.80035	0.00510477	0.07901	336.482	299.196	416.569	448.265	581.379	589.122	497.189	488.446
1121	LOC114113056	34.2005	2.04071	0.728837	2.79995	0.0051111	0.0790374	91.6891	10.5149	25.8417	92.0964	6.36547	23.3526	19.4215	4.32253
1122	NAPSA	61.4845	-1.1003	0.39317	-2.79854	0.00513337	0.079311	26.8147	39.1917	44.4478	46.0482	117.761	106.148	36.9008	74.5637
1123	SLAMF6	349.267	-0.83446	0.298217	-2.79817	0.00513938	0.0793331	134.074	301.107	273.922	295.084	493.324	353.473	366.094	577.058
1124	LOC105609224	10.0577	3.5836	1.28165	2.79607	0.00517275	0.0797772	47.5745	22.9415	0	3.75904	3.18273	1.06148	1.94215	0
1125	ARL3	405.424	0.514379	0.184005	2.79547	0.00518246	0.079856	538.025	425.374	401.064	543.181	308.725	370.457	368.037	288.529
1126	XXYLT1	406.232	-0.463162	0.165874	-2.79225	0.00523434	0.0805837	286.312	341.255	391.761	347.711	506.055	457.498	510.784	408.479
1127	HTR2A	5.33983	4.31892	1.54696	2.79188	0.00524027	0.0806034	32.0047	1.91179	3.10101	3.75904	0	0	1.94215	0
1128	PDLIM7	1646.47	1.23486	0.442417	2.79117	0.00525172	0.0806365	4308.52	1175.75	1321.03	2438.67	671.557	1537.02	1121.59	597.59
1129	CD248	74.4676	0.972141	0.348287	2.79121	0.00525118	0.0806365	127.154	102.281	59.9528	105.253	30.7664	58.3815	70.8883	41.064
1130	LOC114118047	9.77577	1.7761	0.636477	2.79052	0.00526237	0.0807284	19.0298	17.2061	8.26936	15.9759	4.24364	1.06148	4.85536	7.56443
1131	SIPA1	924.862	-0.84379	0.302419	-2.79014	0.00526856	0.080752	355.512	537.214	728.737	1026.22	1125.63	1245.12	1083.72	1296.76
1132	LOC101103517	391.786	-1.68486	0.604039	-2.78932	0.00528193	0.0808854	54.4945	87.9425	382.458	218.964	1014.23	774.881	177.706	423.608
1133	RASSF3	1799.23	0.741209	0.265788	2.78872	0.00529167	0.0809631	3262.75	1329.65	1979.48	2433.98	1258.24	1270.59	1438.16	1421.03
1134	OSBPL5	129.441	1.16808	0.419132	2.7869	0.00532145	0.0813469	323.507	113.752	84.7609	194.53	60.4719	79.6111	109.731	69.1605
1135	LOC101104114	10.1225	-2.15429	0.773427	-2.78538	0.00534645	0.081657	5.18995	1.91179	1.03367	6.57831	32.8882	18.0452	7.76858	7.56443
1136	LOC105608561	155.289	1.13578	0.40785	2.78479	0.0053563	0.0817354	297.557	105.149	155.05	296.024	65.7765	134.808	125.268	62.6767
1137	COL14A1	382.424	1.06379	0.382136	2.78379	0.00537275	0.0819143	860.667	280.078	342.145	586.41	230.218	337.551	269.958	152.369
1138	POU6F1	102.148	0.907389	0.326031	2.78314	0.00538353	0.0820065	160.888	78.3835	97.1649	196.41	65.7765	80.6726	70.8883	66.9992
1139	ITPR1	151.315	0.92945	0.334086	2.78207	0.00540133	0.0822055	256.902	129.046	154.017	253.735	88.0556	64.7504	131.095	132.918
1140	PSD4	509.562	-0.759048	0.272962	-2.78078	0.00542279	0.0824537	224.898	345.079	423.805	520.627	558.039	574.261	631.197	798.588
1141	B2M	43592	-0.731677	0.263144	-2.78052	0.00542715	0.0824537	18830.9	30537.1	43743.9	37964.4	59924.5	57772.2	44843.2	55119.8
1142	WFDC1	400.236	1.11251	0.400175	2.78006	0.00543491	0.0824992	974.845	346.99	405.199	462.362	173.989	300.399	383.574	154.53
1143	CA14	30.4342	1.67199	0.60183	2.77818	0.00546639	0.082832	42.3846	28.6769	37.2121	77.0603	8.48729	31.8444	14.5661	3.2419
1144	CLIP3	398.199	1.0843	0.390285	2.77821	0.00546587	0.082832	666.043	279.122	357.65	861.759	220.669	384.256	248.595	167.498
1145	ARHGEF10	93.0231	1.25643	0.45234	2.77762	0.00547585	0.0829029	232.683	62.1333	77.5252	152.241	39.2537	65.8118	76.7147	37.8221
1146	SMPX	238.494	3.07298	1.10747	2.77478	0.00552387	0.083557	961.006	86.9866	191.229	466.121	19.0964	99.7792	81.5701	2.16127
1147	C9H8orf89	57.0436	0.847616	0.305527	2.77428	0.00553248	0.0836143	97.744	47.7948	72.3569	75.1807	45.6192	46.7052	32.0454	38.9028
1148	PELI2	165.88	1.17666	0.424425	2.77237	0.00556501	0.0840326	401.356	77.4276	190.195	250.916	102.908	78.5496	106.818	118.87
1149	GRIA2	10.1606	1.62988	0.588366	2.77018	0.00560252	0.0844897	19.8948	9.55896	20.6734	11.2771	4.24364	7.43037	3.88429	4.32253
1150	STAC	37.3555	1.64745	0.594741	2.77004	0.00560502	0.0844897	125.424	29.6328	20.6734	50.747	13.7918	9.55333	25.2479	23.7739
1151	CEBPA	219.654	-0.738081	0.266494	-2.7696	0.00561248	0.0845285	105.529	207.429	135.411	210.506	246.131	287.661	321.425	243.142
1152	METAP1D	131.272	-0.556051	0.200851	-2.76848	0.00563184	0.084621	114.179	108.016	90.9629	111.831	172.928	158.161	170.909	123.192
1153	RTN4RL1	59.3454	1.56495	0.565211	2.7688	0.00562632	0.084621	102.069	22.9415	68.2222	161.639	27.5837	43.5207	36.9008	11.887
1154	CTSA	3154.33	-0.393998	0.142333	-2.76815	0.0056375	0.084621	2357.1	3142.99	2720.62	2684.89	3492.52	3773.57	3831.85	3231.09
1155	USP14	1199.48	0.410533	0.148308	2.76812	0.00563815	0.084621	1555.25	1340.17	1177.35	1403.06	1040.75	938.349	1157.52	983.376
1156	CXCL16	523.705	-0.606822	0.219295	-2.76715	0.00565495	0.0847997	336.482	483.684	475.488	365.566	673.679	470.236	773.945	610.558
1157	CHST10	298.59	0.910111	0.329013	2.76618	0.00567169	0.0849772	632.309	320.225	271.855	334.554	159.137	150.73	267.045	252.868
1158	RABGAP1	935.448	0.611862	0.221396	2.76365	0.00571579	0.0851463	1243.86	791.482	998.525	1489.52	709.749	669.795	759.379	821.281
1159	KCNA5	49.9435	1.94614	0.703995	2.76442	0.0057024	0.0851463	88.2291	24.8533	54.7845	149.422	8.48729	41.3978	29.1322	3.2419
1160	KIF3A	370.564	0.58116	0.210195	2.76486	0.00569471	0.0851463	582.139	359.417	440.343	394.699	265.228	264.309	313.656	344.722
1161	LOC101123213	25.1511	-1.04817	0.379074	-2.76508	0.00569083	0.0851463	15.5698	9.55896	22.7407	17.8554	42.4364	32.9059	32.0454	28.0965
1162	NEBL	168.581	1.41819	0.513089	2.76403	0.00570928	0.0851463	594.249	150.076	135.411	101.494	110.335	76.4266	84.4833	96.1763
1163	VAC14	1196.35	-0.461074	0.166821	-2.76388	0.00571184	0.0851463	766.382	1151.85	1031.6	1077.9	1404.65	1394.79	1456.61	1287.03
1164	MARVELD1	425.101	0.833967	0.301772	2.76357	0.00571735	0.0851463	832.122	393.829	347.313	605.205	257.801	317.383	374.834	272.319
1165	SCMH1	514.427	0.708273	0.256424	2.76212	0.0057427	0.0854504	854.612	384.27	609.865	703.88	339.492	440.515	369.979	412.802
1166	KIF7	95.4646	1.1632	0.421375	2.76049	0.00577143	0.0856928	207.598	50.6625	102.333	167.277	39.2537	64.7504	67.004	64.838
1167	ASB2	534.073	1.14277	0.413992	2.76036	0.00577382	0.0856928	1016.36	270.519	514.767	1138.99	230.218	436.269	346.673	318.787
1168	CAMK2G	1088.85	0.788752	0.285732	2.76046	0.00577193	0.0856928	1838.97	774.276	1189.75	1714.12	752.186	867.23	931.259	642.977
1169	ITGAE	611.205	-0.802995	0.290994	-2.75949	0.00578922	0.0858478	264.687	354.638	484.791	677.566	820.084	704.823	680.722	902.328
1170	IDS	1338.4	0.652753	0.236655	2.75825	0.00581119	0.0861	2282.71	1483.55	1378.92	1399.3	971.795	864.046	1357.56	969.328
1171	LOC106991302	7.30544	2.37302	0.860724	2.757	0.00583341	0.0863482	13.8399	1.91179	13.4377	19.7349	2.12182	3.18444	0.971073	3.2419
1172	TAGLN	10606.3	2.24862	0.815678	2.75675	0.00583791	0.0863482	40683.1	8855.42	7418.65	13142.5	1986.03	6814.71	4711.64	1238.41
1173	PLCL2	587.906	-0.551357	0.200049	-2.75611	0.00584927	0.0863958	355.512	485.595	445.512	621.181	670.496	679.348	672.953	772.652
1174	DCLK1	76.3438	1.42663	0.517643	2.75601	0.00585109	0.0863958	248.253	64.045	75.4579	57.3253	30.7664	59.4429	49.5247	25.9352
1175	LOC114115278	819.038	-0.823885	0.299091	-2.75463	0.00587588	0.0866143	597.709	590.744	654.313	522.506	1596.67	1231.32	673.924	685.121
1176	LOC105608443	25.5636	1.17452	0.426348	2.75484	0.00587202	0.0866143	35.4647	21.0297	37.2121	47.9277	21.2182	20.1681	10.6818	10.8063
1177	WARS	8206.47	-1.09232	0.396645	-2.75391	0.00588887	0.086732	2244.65	5258.39	8134.98	5322.8	13054.5	16352.1	6198.36	9085.96
1178	MILR1	99.348	-0.989459	0.359378	-2.75325	0.00590063	0.0868314	32.8697	54.4861	100.266	78.9398	143.223	131.624	91.2808	162.095
1179	BMPR1B	41.1624	1.77599	0.645357	2.75195	0.00592408	0.0870298	64.8744	8.60307	73.3905	108.072	7.42638	25.4755	25.2479	16.2095
1180	ESPN	100.02	-0.704399	0.255963	-2.75195	0.00592415	0.0870298	50.1695	67.8686	101.3	85.5181	117.761	128.439	129.153	119.95
1181	LOC101123341	852.823	2.4368	0.886095	2.75005	0.0059587	0.0874632	2773.16	433.021	770.084	1782.72	118.822	499.958	405.908	38.9028
1182	PTPRM	657.126	0.445003	0.161861	2.74928	0.00597255	0.0875924	845.097	755.158	653.279	777.181	580.318	528.618	641.879	475.478
1183	ADGRL1	460.09	0.91748	0.333793	2.74865	0.00598408	0.0876873	704.968	350.814	416.569	934.121	276.898	419.285	326.28	251.787
1184	TMEM178A	21.7607	1.83177	0.666634	2.74778	0.00599997	0.0878459	70.9293	17.2061	8.26936	39.4699	6.36547	12.7378	12.6239	6.4838
1185	ADGRB3	36.6151	1.22437	0.445971	2.74541	0.00604361	0.0884102	67.4693	20.0738	51.6835	65.7831	16.9746	31.8444	17.4793	21.6127
1186	CFAP54	91.5087	0.861458	0.313885	2.7445	0.00606032	0.0885799	180.783	101.325	82.6936	107.133	62.5938	47.7667	70.8883	78.8862
1187	AHDC1	196.158	0.721243	0.262868	2.74374	0.00607433	0.0886351	319.182	207.429	175.724	274.41	122.005	132.685	195.186	142.644
1188	ZNF438	131.539	0.792767	0.288917	2.74393	0.00607087	0.0886351	197.218	88.8984	192.263	188.892	89.1165	95.5333	110.702	89.6925
1189	PFKM	254.952	1.16734	0.425518	2.74333	0.00608186	0.0886704	424.711	144.34	260.485	581.711	147.467	217.604	175.764	87.5313
1190	P2RX4	2045.89	-0.466525	0.170115	-2.74242	0.00609887	0.0888437	1517.2	1541.86	1818.22	1995.11	2319.15	2291.74	2840.39	2043.48
1191	LOC105601845	1517.06	-0.508954	0.185661	-2.74131	0.00611947	0.0889942	1092.48	1210.16	1490.55	1216.05	1586.06	2271.57	1679.96	1589.61
1192	ARHGEF12	1205.18	0.581181	0.212007	2.74133	0.00611909	0.0889942	1989.48	1196.78	1254.87	1337.28	956.942	815.218	997.292	1093.6
1193	PDZRN3	566.705	1.12402	0.410086	2.74093	0.0061265	0.0890217	1037.99	282.945	685.323	1101.4	326.761	541.355	323.367	234.497
1194	NEDD4L	818.138	0.488494	0.178358	2.73883	0.00616578	0.0895175	1094.21	731.261	1065.71	930.362	666.252	647.504	770.061	639.735
1195	TTC28	358.864	0.691923	0.252827	2.73674	0.00620511	0.090013	585.599	281.989	386.592	518.747	241.888	305.707	265.103	285.287
1196	TMEM86B	2162.31	-1.32289	0.483496	-2.73609	0.00621749	0.0901172	237.873	1273.25	1738.63	1690.63	3091.49	4210.9	2984.11	2071.57
1197	RUNDC3B	38.4622	1.47025	0.537533	2.73519	0.0062344	0.090194	69.1993	21.9856	89.9293	45.1084	11.67	9.55333	31.0743	29.1771
1198	PAM	1302.47	0.872126	0.31891	2.73471	0.0062436	0.090194	2642.55	1136.56	1529.83	1429.37	749.003	616.721	1226.46	1089.28
1199	NTN1	91.0099	0.935071	0.341886	2.73504	0.00623734	0.090194	180.783	90.8101	100.266	106.193	57.2892	37.1518	86.4255	69.1605
1200	LOC101113771	58.1334	-4.33256	1.58427	-2.73473	0.00624308	0.090194	1.72998	15.2943	3.10101	1.87952	131.553	294.03	17.4793	0
1201	NEURL1	237.995	-0.626482	0.229189	-2.73347	0.0062671	0.0904582	185.108	223.68	157.118	182.313	361.771	332.244	227.231	234.497
1202	ADCY2	42.7602	0.959533	0.351098	2.73295	0.00627697	0.0905252	63.1444	37.28	57.8855	67.6627	21.2182	20.1681	36.9008	37.8221
1203	GPC6	416.105	0.590678	0.216228	2.73173	0.00630022	0.0907095	512.94	356.549	512.7	618.362	301.299	385.318	356.384	285.287
1204	ARPC1B	2699.68	-0.563132	0.206126	-2.73198	0.00629551	0.0907095	1428.1	2431.8	2437.39	2420.82	2906.9	3333.05	3304.56	3334.83
1205	AK1	370.711	1.14055	0.41758	2.73133	0.0063079	0.0907447	594.249	276.254	652.246	517.807	101.847	170.898	414.648	237.739
1206	LOC101106637	1032.12	-0.377191	0.138164	-2.73003	0.00633282	0.0910278	795.792	924.352	963.38	908.747	1068.34	1330.04	1138.1	1128.18
1207	DPP10	12.0005	1.68833	0.618651	2.72905	0.00635175	0.0910298	27.6797	10.5149	24.8081	10.3374	6.36547	6.36889	7.76858	2.16127
1208	LOC101106588	35.6214	-1.16512	0.4269	-2.72927	0.0063475	0.0910298	9.51491	21.9856	35.1448	21.6145	63.6547	54.1355	47.5826	31.3384
1209	LOC106991429	22.687	1.73075	0.634349	2.72839	0.00636447	0.0910298	77.8492	21.9856	12.404	27.253	7.42638	10.6148	17.4793	6.4838
1210	RELT	89.7538	-0.603965	0.221275	-2.72947	0.00634365	0.0910298	55.3595	69.7804	75.4579	84.5783	108.213	122.07	100.992	101.579
1211	TEAD3	873.723	0.666467	0.244223	2.72893	0.00635399	0.0910298	1360.63	886.116	786.623	1254.58	586.684	800.357	778.8	535.994
1212	SUFU	310.986	0.441499	0.16181	2.7285	0.00636239	0.0910298	373.676	305.887	346.279	406.916	233.4	268.555	278.698	274.481
1213	PEA15	2637.84	0.811772	0.297687	2.72693	0.00639264	0.091132	5484.91	2082.9	2508.72	3367.16	1665.63	2061.4	2091.69	1840.32
1214	ZC3H6	100.718	1.15204	0.422371	2.72755	0.00638063	0.091132	195.488	53.5302	105.434	201.108	46.6801	53.0741	65.0619	85.37
1215	ABCB4	16.925	2.45655	0.9008	2.72707	0.00638992	0.091132	85.6342	4.77948	16.5387	7.51807	2.12182	5.30741	4.85536	8.64506
1216	LOC101112952	11.1901	-1.51242	0.554604	-2.72703	0.00639077	0.091132	8.64991	6.69127	2.06734	5.63855	21.2182	11.6763	18.4504	15.1289
1217	PTHLH	7.83569	2.18912	0.802902	2.72651	0.00640079	0.0911732	20.7598	9.55896	5.16835	15.9759	3.18273	3.18444	4.85536	0
1218	LOC114113923	51.3561	1.2864	0.472158	2.7245	0.0064398	0.0912042	57.9544	39.1917	48.5825	145.663	23.34	42.4592	32.0454	21.6127
1219	HACD4	113.335	1.17317	0.430426	2.72561	0.0064183	0.0912042	262.957	97.5014	134.377	133.446	50.9237	37.1518	123.326	66.9992
1220	AJM1	28.2978	2.0617	0.756566	2.72507	0.00642871	0.0912042	38.9246	6.69127	39.2794	97.735	5.30456	24.4141	9.71073	4.32253
1221	SLC38A4	14.3243	-1.2646	0.463922	-2.72589	0.00641283	0.0912042	11.2449	6.69127	6.20202	9.39759	14.8528	18.0452	23.3057	24.8546
1222	LOC101102969	50.7694	0.772399	0.283496	2.72455	0.00643887	0.0912042	69.1993	65.0009	55.8182	65.7831	38.1928	40.3363	24.2768	47.5478
1223	SULF1	167.426	1.06544	0.390969	2.72513	0.00642754	0.0912042	422.116	150.076	170.555	163.518	98.6647	70.0578	146.632	117.789
1224	CD3G	744.111	-0.87602	0.321509	-2.72472	0.00643569	0.0912042	278.527	388.094	610.899	822.289	951.637	906.505	851.631	1143.31
1225	LOC101105400	39.7773	1.4822	0.544142	2.72392	0.00645114	0.0912158	99.474	17.2061	83.7272	33.8313	18.0355	21.2296	15.5372	29.1771
1226	KCTD7	69.5559	1.18055	0.43339	2.72398	0.00644996	0.0912158	159.158	46.8389	55.8182	124.048	32.8882	43.5207	36.9008	57.2735
1227	LOC554335	5165.76	-0.744531	0.273469	-2.72254	0.00647815	0.0915231	2135.66	4775.66	5098.06	3437.64	6899.1	6585.43	5481.7	6912.81
1228	NCEH1	245.37	0.55415	0.203584	2.72197	0.00648931	0.091606	332.157	285.813	286.326	263.133	186.72	158.161	191.301	259.352
1229	PLA2G5	33.4695	1.79627	0.660033	2.72149	0.00649885	0.0916544	113.314	34.4123	50.6498	9.39759	18.0355	22.2911	7.76858	11.887
1230	ZC3H12C	194.823	0.714764	0.262659	2.72126	0.00650331	0.0916544	335.617	192.135	232.576	207.687	141.101	144.361	111.673	193.433
1231	PTN	834.738	1.16319	0.427574	2.72045	0.00651934	0.0918056	1613.21	448.315	700.828	1854.14	410.573	642.196	647.705	360.931
1232	CABCOCO1	237.321	0.845812	0.311033	2.71936	0.00654086	0.0920339	464.5	173.017	334.909	247.157	160.198	168.776	144.69	205.32
1233	PLOD2	114.375	1.53778	0.565731	2.71823	0.0065633	0.0921253	416.061	76.4717	73.3905	114.651	57.2892	32.9059	91.2808	52.951
1234	GM2A	1140.19	-0.583006	0.214469	-2.71836	0.00656055	0.0921253	736.973	747.511	987.155	1180.34	1326.14	1124.11	1618.78	1400.5
1235	PDGFC	403.506	0.779082	0.286578	2.71857	0.0065565	0.0921253	685.073	268.607	563.35	522.506	262.045	267.493	346.673	312.303
1236	LOC101104988	20.6866	-1.10013	0.404928	-2.71685	0.00659062	0.0922102	9.51491	9.55896	20.6734	13.1566	32.8882	24.4141	27.19	28.0965
1237	BLZF1	759.066	0.534918	0.196834	2.71761	0.00657551	0.0922102	1135.73	659.568	832.104	965.133	645.034	600.798	650.619	583.542
1238	LOC101118120	337.124	-0.69496	0.255796	-2.71686	0.00659054	0.0922102	157.428	261.916	355.582	255.614	442.4	360.904	462.231	400.915
1239	DYNC1LI2	1268.51	0.551179	0.202843	2.71728	0.00658217	0.0922102	2048.3	1185.31	1376.85	1420.92	1121.38	996.731	1068.18	930.425
1240	GJB7	18.3821	-1.75149	0.644833	-2.71619	0.00660381	0.0923203	5.18995	6.69127	13.4377	8.45783	54.1065	31.8444	6.79751	20.532
1241	FHL3	206.859	0.797048	0.293636	2.7144	0.0066395	0.0923773	357.241	229.415	191.229	272.53	108.213	166.653	210.723	118.87
1242	DDAH1	117.892	1.4777	0.544359	2.71457	0.00663618	0.0923773	127.154	77.4276	91.9966	397.518	32.8882	61.5659	104.876	49.7091
1243	PREB	2219.22	-0.536741	0.19774	-2.71438	0.00664005	0.0923773	1341.6	2042.75	1975.34	1885.16	2904.77	2975.33	2524.79	2103.99
1244	WDPCP	135.306	0.543133	0.200192	2.71306	0.00666652	0.0923773	188.568	130.002	175.724	147.542	105.03	119.947	109.731	105.902
1245	EXOC6B	461.741	0.50563	0.18633	2.71363	0.00665511	0.0923773	640.094	399.565	566.451	561.036	373.441	357.719	380.66	414.963
1246	FER	422.942	0.615141	0.226726	2.71314	0.00666483	0.0923773	622.794	359.417	451.714	612.723	345.857	311.014	294.235	385.786
1247	CEBPE	10.9812	-1.82943	0.673648	-2.7157	0.00661357	0.0923773	1.72998	1.91179	8.26936	7.51807	20.1573	25.4755	8.73965	14.0482
1248	FCGRT	6000.14	-0.666348	0.245393	-2.71543	0.00661898	0.0923773	2874.37	5297.58	4792.09	5590.63	7520.8	9190.3	6244	6491.36
1249	KBTBD3	191.816	0.606828	0.223584	2.7141	0.00664559	0.0923773	230.088	167.282	275.99	252.795	160.198	161.345	120.413	166.417
1250	KPNA7	6.48463	3.49768	1.28899	2.7135	0.00665774	0.0923773	32.0047	10.5149	4.13468	0.939759	2.12182	0	0	2.16127
1251	ATP6	135086	0.453209	0.166964	2.71442	0.00663921	0.0923773	146421	135249	154444	188409	102578	129086	101196	123301
1252	CFAP45	13.214	1.86328	0.686933	2.71246	0.00667864	0.0924714	44.1146	9.55896	21.7071	7.51807	4.24364	6.36889	6.79751	5.40316
1253	CPE	375.289	0.922315	0.340111	2.7118	0.00669182	0.09258	838.177	260.96	419.67	446.386	219.609	229.28	322.396	265.836
1254	CCDC173	10.3079	1.98592	0.732661	2.71056	0.00671699	0.0927665	25.0848	4.77948	23.7744	12.2169	1.06091	6.36889	4.85536	4.32253
1255	C1QTNF3	92.2786	1.64143	0.605618	2.71034	0.00672135	0.0927665	299.287	44.9271	78.5589	136.265	41.3755	64.7504	61.1776	11.887
1256	ADAM12	12.4215	2.01668	0.74396	2.71073	0.00671351	0.0927665	32.0047	14.3384	25.8417	7.51807	0	5.30741	6.79751	7.56443
1257	LOC101116099	561.35	-0.808709	0.298453	-2.70967	0.00673511	0.0928823	232.683	298.24	507.532	593.928	763.856	743.037	644.792	706.734
1258	AFMID	166.479	0.87826	0.324253	2.70857	0.00675744	0.0931163	148.779	150.076	352.481	211.446	141.101	130.562	99.0494	98.3376
1259	DNAL1	175.302	0.90952	0.335928	2.70748	0.00677956	0.0933469	378.866	149.12	152.983	234	111.396	96.5948	137.892	141.563
1260	MOCOS	52.3744	1.30538	0.482415	2.70593	0.00681134	0.09371	146.184	71.6922	35.1448	45.1084	19.0964	28.66	32.0454	41.064
1261	BCL9	365.587	0.557569	0.206106	2.70525	0.00682524	0.0937524	546.675	350.814	348.347	495.253	270.532	306.768	305.888	300.416
1262	CD80	93.7415	-0.66293	0.245044	-2.70535	0.0068232	0.0937524	57.0894	69.7804	72.3569	91.1566	98.6647	107.21	107.789	145.885
1263	LOC106990358	15.5428	2.31848	0.857418	2.70403	0.00685047	0.0940245	22.4898	13.3825	52.7172	15.0361	1.06091	0	7.76858	11.887
1264	FAM204A	839.07	0.395808	0.146393	2.70374	0.00685649	0.0940327	1040.58	815.38	992.323	965.133	686.409	738.791	661.3	812.636
1265	RHBG	1591.23	-0.588508	0.217817	-2.70185	0.00689551	0.094493	961.006	1058.18	1625.96	1439.71	2022.1	2167.54	1575.08	1880.3
1266	CD8B	254.04	-0.986264	0.365141	-2.70105	0.00691209	0.0945707	62.2794	157.723	203.633	258.434	334.187	358.781	323.367	333.916
1267	CTNNA3	38.2209	1.25649	0.465154	2.70124	0.00690808	0.0945707	58.8194	19.1179	86.8283	50.747	24.401	20.1681	16.5082	29.1771
1268	LOC101119694	84.3181	1.03569	0.383562	2.7002	0.00692981	0.0947099	174.728	119.487	94.0639	64.8434	54.1065	84.9185	35.9297	46.4672
1269	CORO6	39.8474	1.38221	0.511922	2.70004	0.00693319	0.0947099	102.069	24.8533	41.3468	62.0241	25.4619	32.9059	20.3925	9.7257
1270	LOC114113868	11.6759	1.56143	0.578584	2.69871	0.00696086	0.0947972	18.1648	10.5149	19.6397	21.6145	6.36547	3.18444	10.6818	3.2419
1271	REP15	13.3431	-1.48298	0.549719	-2.6977	0.00698205	0.0947972	8.64991	9.55896	4.13468	5.63855	32.8882	13.7993	12.6239	19.4514
1272	DUSP14	87.6808	0.674318	0.249948	2.69784	0.00697914	0.0947972	121.964	72.6481	109.569	126.867	67.8983	73.2422	61.1776	68.0799
1273	NAT14	170.929	0.939193	0.348054	2.69841	0.00696708	0.0947972	309.667	134.781	157.118	296.964	83.812	166.653	113.615	104.821
1274	GALNT18	97.5368	1.11162	0.411943	2.69847	0.00696589	0.0947972	141.859	41.1035	186.061	164.458	55.1674	63.6889	63.1197	64.838
1275	TRIM3	184.963	1.14109	0.423035	2.69739	0.00698844	0.0947972	393.571	116.619	148.848	358.988	90.1774	150.73	140.806	79.9668
1276	LOC114118466	11.6553	-1.4696	0.544633	-2.69834	0.00696864	0.0947972	3.45997	3.82359	7.23569	10.3374	15.9137	12.7378	21.3636	18.3708
1277	NRN1	21.9466	1.98026	0.734144	2.69738	0.0069888	0.0947972	73.5243	6.69127	16.5387	43.2289	4.24364	16.9837	6.79751	7.56443
1278	LOC100527962	320.804	0.645113	0.239048	2.69868	0.00696151	0.0947972	430.766	328.828	376.256	429.47	207.939	181.513	268.016	343.641
1279	LOC101107270	122.183	-0.858226	0.318219	-2.69697	0.00699744	0.094802	75.2543	107.06	81.6599	83.6386	114.578	95.5333	197.128	222.61
1280	RAC2	3865.04	-0.527331	0.195571	-2.69637	0.00700992	0.094802	2162.48	3684.02	3204.38	3615.25	4831.39	4459.28	4408.67	4554.87
1281	RERG	35.0281	1.68349	0.624293	2.69663	0.00700446	0.094802	111.584	12.4267	36.1784	53.5663	11.67	14.8607	29.1322	10.8063
1282	LOC101113476	65.808	-1.16242	0.431115	-2.69632	0.00701103	0.094802	19.8948	62.1333	50.6498	30.0723	90.1774	126.316	45.6404	101.579
1283	HAND2	110.847	2.58462	0.958863	2.6955	0.0070283	0.0949615	445.471	38.2359	73.3905	202.988	12.7309	64.7504	42.7272	6.4838
1284	NSUN6	268.759	0.688863	0.255632	2.69474	0.00704433	0.0951039	413.466	269.563	215.003	428.53	213.243	196.374	201.012	212.885
1285	FBXO32	1810.41	2.12866	0.790195	2.69385	0.00706328	0.0952115	2501.56	469.345	1842	6974.89	411.633	1033.88	932.23	317.706
1286	KBTBD11	368.63	0.726233	0.269589	2.69385	0.0070631	0.0952115	502.56	517.14	462.05	356.169	228.096	188.944	284.524	409.56
1287	GZMM	140.521	-1.05947	0.393331	-2.69357	0.00706905	0.0952153	51.0345	79.3394	84.7609	149.422	204.756	297.215	130.124	127.515
1288	RTKN	293.476	-0.578291	0.214741	-2.69297	0.00708181	0.0952445	166.078	233.239	244.98	297.904	321.456	339.674	402.995	341.48
1289	CNKSR2	15.2143	2.06785	0.767873	2.69295	0.00708222	0.0952445	40.6546	7.64717	23.7744	26.3133	7.42638	4.24592	11.6529	0
1290	LOC105611804	9.30842	1.79323	0.666151	2.69193	0.00710395	0.0954628	22.4898	5.73538	14.4714	15.0361	4.24364	2.12296	3.88429	6.4838
1291	MN1	63.1438	1.27397	0.473529	2.69036	0.00713743	0.0958384	140.129	26.7651	78.5589	111.831	30.7664	53.0741	35.9297	28.0965
1292	RTN4	3091.52	-0.420407	0.156294	-2.68985	0.0071484	0.0959114	2644.28	2513.05	2944.92	2475.33	3628.32	3240.7	4243.59	3041.98
1293	SEMA4D	1426.81	-0.632539	0.235488	-2.68608	0.00722964	0.0969264	737.838	1017.07	1143.24	1577.86	1786.57	1827.87	1618.78	1705.24
1294	CDC42EP3	663.554	0.659046	0.245394	2.68566	0.00723871	0.096973	995.605	550.596	662.582	1041.25	480.593	464.929	604.978	507.897
1295	CPQ	192.13	0.785341	0.292482	2.68509	0.00725104	0.0970631	246.523	169.194	220.172	336.434	143.223	145.423	91.2808	184.788
1296	SRGAP3	56.6371	1.2739	0.474505	2.68469	0.00725967	0.0971038	147.914	38.2359	40.3131	93.9759	29.7055	40.3363	38.8429	23.7739
1297	LOC114110577	28.7255	1.36385	0.508176	2.68381	0.0072789	0.0972858	54.4945	24.8533	16.5387	69.5422	11.67	18.0452	18.4504	16.2095
1298	MGST3	7213.38	-0.516175	0.19245	-2.68213	0.00731553	0.0976249	4274.79	6258.25	7251.19	5962.77	8348.31	9155.28	9007.67	7448.8
1299	LOC114117482	27.2392	1.73702	0.647606	2.68221	0.0073137	0.0976249	86.4991	20.0738	20.6734	40.4096	8.48729	19.1067	19.4215	3.2419
1300	LOC101112639	856.917	-0.786685	0.293373	-2.68152	0.00732892	0.0977284	331.292	557.288	720.468	906.868	1083.19	1072.1	937.085	1247.05
1301	LY9	87.3325	-1.03656	0.3867	-2.68053	0.00735059	0.0979419	26.8147	43.9712	67.1885	91.1566	142.162	116.763	77.6858	132.918
1302	LOC105616528	44.2839	1.33858	0.499536	2.67965	0.00736997	0.0981247	66.6043	23.8974	50.6498	112.771	16.9746	36.0904	31.0743	16.2095
1303	LOC114117768	84.6385	-0.800882	0.299038	-2.67819	0.00740207	0.0984766	32.8697	64.045	72.3569	78	125.188	110.394	98.0783	96.1763
1304	LOC114115675	26.496	1.67534	0.626113	2.67578	0.00745552	0.0991116	94.2841	17.2061	21.7071	28.1928	7.42638	8.49185	18.4504	16.2095
1305	LOC101111856	6.63987	2.03678	0.761473	2.67479	0.00747768	0.0991362	12.9749	9.55896	15.505	4.6988	1.06091	4.24592	2.91322	2.16127
1306	PDE10A	71.5328	1.38801	0.518949	2.67465	0.00748071	0.0991362	228.358	51.6184	79.5926	54.506	31.8273	28.66	63.1197	34.5803
1307	LOC105602796	7.34257	2.04414	0.764149	2.67506	0.00747161	0.0991362	12.9749	5.73538	14.4714	14.0964	0	5.30741	2.91322	3.2419
1308	MYRIP	203.011	1.18969	0.444832	2.67447	0.0074847	0.0991362	609.819	133.825	174.69	210.506	149.588	112.517	107.789	125.353
1309	LOC101115252	1662.87	-0.398252	0.148912	-2.67442	0.00748597	0.0991362	1221.37	1551.42	1514.33	1452.87	1808.85	1942.51	2143.16	1668.5
1310	SELPLG	321.507	-0.830023	0.310389	-2.67414	0.00749208	0.0991413	102.069	257.136	263.586	303.542	409.512	441.576	389.4	405.237
1311	TRIQK	270.505	0.677287	0.253325	2.67359	0.00750434	0.0991815	433.361	339.343	321.471	236.819	222.791	195.313	153.429	261.513
1312	LOC114117495	18.634	-2.09902	0.785121	-2.67349	0.00750655	0.0991815	11.2449	5.73538	9.30303	1.87952	46.6801	54.1355	3.88429	16.2095
1313	TLR8	83.0627	-1.00785	0.377037	-2.67307	0.00751606	0.0992314	30.2747	38.2359	64.0875	88.3374	119.883	71.1192	127.211	125.353
1314	LOC105607128	216.333	-0.630281	0.235836	-2.67254	0.00752799	0.0993133	116.774	146.252	211.902	204.867	282.202	269.616	269.958	229.094
1315	TENT5C	1445.84	-0.678403	0.253901	-2.67191	0.007542	0.0994225	738.703	1357.37	1440.94	911.566	2129.25	1667.59	1460.49	1860.85
1316	LOC114113772	343.306	0.995793	0.372738	2.67157	0.00754982	0.09945	589.059	168.238	448.613	623.06	255.68	223.973	170.909	266.916
1317	ACAP1	616.234	-0.532217	0.199256	-2.67102	0.00756204	0.0995353	523.32	406.256	507.532	577.952	662.008	890.583	578.759	783.459
1318	CD8A	466.215	-1.04978	0.393121	-2.67038	0.00757654	0.0995749	101.204	285.813	331.808	496.193	672.618	650.688	493.305	698.089
1319	SPARC	4433.89	1.04404	0.39095	2.67052	0.00757342	0.0995749	11765.6	4515.65	3413.18	4192.27	2238.52	2419.12	4032.86	2893.93
1320	GPR173	34.6053	1.07029	0.400879	2.66986	0.00758819	0.0996525	64.8744	32.5005	28.9428	61.0843	14.8528	26.537	24.2768	23.7739
1321	ZCCHC4	159.068	0.441857	0.165516	2.66957	0.00759482	0.0996641	205.003	169.194	169.522	188.892	132.614	136.931	132.066	138.321
1322	LOC101104054	248.894	-0.719293	0.269667	-2.66734	0.00764545	0.100253	205.003	195.959	149.882	201.108	294.933	324.813	189.359	430.092
1323	KCTD10	1301.66	0.511639	0.191858	2.66676	0.00765856	0.100349	1984.29	1292.37	1446.1	1397.42	954.82	967.009	1232.29	1138.99
1324	IGFBP5	2518.1	1.44357	0.541374	2.6665	0.00766467	0.100353	2699.64	1738.78	1497.79	8793.33	1108.65	1746.14	1930.49	630.009
1325	PLXNC1	432.523	-0.670013	0.251393	-2.66521	0.00769413	0.100623	226.628	401.476	404.165	303.542	673.679	424.592	464.173	561.929
1326	LOC114109091	10498.4	-1.19359	0.447862	-2.66509	0.00769689	0.100623	2509.34	12819.5	5266.55	4954.41	16838.8	7934.57	14374.8	19289.3
1327	CTSZ	3806.03	-0.501782	0.188313	-2.66461	0.00770779	0.100689	2274.06	3198.43	3686.07	3445.16	4244.71	4649.29	4945.67	4004.83
1328	CD59	1395.81	0.644854	0.242044	2.66421	0.00771704	0.100734	2493.77	1507.45	1201.12	1607.93	981.343	1005.22	1160.43	1209.23
1329	KIAA1755	133.474	0.77809	0.292147	2.66335	0.00773664	0.100838	202.408	116.619	147.815	207.687	63.6547	101.902	127.211	100.499
1330	LOC105606379	335.431	0.764386	0.286997	2.66339	0.00773568	0.100838	653.934	300.151	390.727	343.952	247.192	194.251	239.855	313.384
1331	IGFBP2	237.167	2.69817	1.01337	2.66258	0.00775444	0.100934	980.035	250.445	145.747	267.831	23.34	117.824	107.789	4.32253
1332	LOC101122140	28.2549	1.25482	0.471289	2.66253	0.00775567	0.100934	60.5494	19.1179	37.2121	42.2892	10.6091	12.7378	16.5082	27.0158
1333	LOC114115327	34.7598	-1.21908	0.458056	-2.66142	0.00778111	0.101189	13.8399	21.0297	18.6061	30.0723	31.8273	35.0289	36.9008	90.7732
1334	LOC105616215	290.529	1.5235	0.572547	2.66091	0.00779298	0.101268	776.762	614.641	197.431	135.325	147.467	112.517	60.2065	279.884
1335	CADM1	550.25	0.598542	0.224989	2.66032	0.00780673	0.101371	829.527	456.918	590.225	774.362	420.121	403.363	504.958	422.527
1336	FABP5	728.636	-0.46099	0.173318	-2.6598	0.00781881	0.101375	750.813	552.508	618.134	530.964	949.515	735.606	820.556	870.99
1337	VIM	5873.6	0.658095	0.247421	2.65982	0.00781828	0.101375	9065.11	4552.93	6770.54	8373.25	3938.1	3829.82	5156.4	5302.67
1338	C1H1orf54	154.384	-0.7678	0.288744	-2.6591	0.00783492	0.101508	69.1993	93.6778	170.555	124.048	195.208	199.558	169.938	212.885
1339	LOC105610309	230.963	1.03815	0.390645	2.65754	0.00787127	0.101613	459.31	126.178	238.778	418.193	106.091	147.546	159.256	192.353
1340	DPP6	41.5205	1.35335	0.509092	2.65837	0.00785204	0.101613	38.0596	19.1179	75.4579	106.193	20.1573	26.537	27.19	19.4514
1341	SIPA1L2	442.213	0.481554	0.181165	2.6581	0.00785835	0.101613	649.609	476.036	449.646	485.855	357.527	333.305	420.474	365.254
1342	ADGRG2	34.937	1.95075	0.733937	2.65793	0.00786227	0.101613	142.724	39.1917	16.5387	23.494	15.9137	3.18444	13.595	24.8546
1343	BTK	310.303	-0.683602	0.257235	-2.6575	0.00787232	0.101613	140.129	243.754	317.337	251.855	413.755	343.92	353.47	418.205
1344	SEMA6C	38.6826	1.07035	0.402817	2.65715	0.00788039	0.101642	76.1193	25.8092	46.5151	61.0843	28.6446	29.7215	24.2768	17.2901
1345	LOC101120030	23.5158	1.43697	0.540868	2.65678	0.00788906	0.101678	37.1946	19.1179	42.3805	38.5301	21.2182	7.43037	3.88429	18.3708
1346	RIMS3	59.3751	1.50822	0.567946	2.65557	0.00791734	0.101967	83.9042	21.9856	66.1549	179.494	20.1573	38.2133	45.6404	19.4514
1347	ACTN1	5023.63	0.964969	0.363449	2.65503	0.00793007	0.102038	12795.8	4794.78	3713.98	5270.17	3320.65	3572.95	3905.65	2815.05
1348	SDK1	103.091	0.716546	0.269902	2.65484	0.00793463	0.102038	180.783	124.267	112.67	94.9157	81.6901	75.3652	91.2808	63.7573
1349	LOC114118412	64.8679	1.17453	0.442501	2.65429	0.0079475	0.102127	58.8194	62.1333	168.488	70.4819	37.1319	49.8896	51.4668	20.532
1350	TNFAIP6	11.0143	2.50772	0.945078	2.65345	0.00796734	0.102307	43.2496	17.2061	5.16835	9.39759	4.24364	0	7.76858	1.08063
1351	LOC105608309	5.37856	2.3076	0.869998	2.65242	0.00799162	0.102329	6.91993	4.77948	7.23569	16.9157	1.06091	2.12296	2.91322	1.08063
1352	LOC105606726	57.7291	-1.21588	0.458412	-2.65238	0.00799272	0.102329	33.7347	16.2502	62.0202	27.253	103.969	81.734	99.0494	37.8221
1353	C1QL3	37.6396	1.98904	0.74981	2.65273	0.00798441	0.102329	46.7095	6.69127	33.0774	154.121	13.7918	7.43037	25.2479	14.0482
1354	IQCE	463.651	0.751584	0.283299	2.65297	0.00797863	0.102329	906.511	397.653	445.512	577.012	316.151	421.408	327.251	317.706
1355	LOC114116387	67.1644	-0.881739	0.332468	-2.6521	0.00799923	0.102337	44.9796	45.883	46.5151	51.6868	120.944	97.6563	86.4255	43.2253
1356	ADGRA1	6.31903	1.95475	0.737329	2.65112	0.00802258	0.10256	14.7049	6.69127	10.3367	8.45783	2.12182	4.24592	2.91322	1.08063
1357	TLR6	157.242	-0.552987	0.208688	-2.64983	0.00805326	0.102876	143.589	129.046	127.141	109.952	181.416	145.423	192.272	229.094
1358	ENPP5	352.117	0.852132	0.321664	2.64914	0.00806976	0.103011	689.398	356.549	304.933	461.422	227.035	199.558	201.983	376.06
1359	ARHGAP27	1240.09	-0.311081	0.117489	-2.64775	0.00810296	0.103327	991.28	1146.12	1156.68	1134.29	1332.5	1327.91	1469.23	1362.68
1360	LOC114111673	120.658	0.609337	0.230146	2.64761	0.00810638	0.103327	157.428	106.104	164.353	155.06	88.0556	88.1029	88.3676	117.789
1361	DUSP10	82.2114	0.894916	0.33806	2.64721	0.00811584	0.103371	122.829	51.6184	119.906	133.446	59.411	56.2585	69.9172	44.3059
1362	PALMD	118.472	1.17635	0.444439	2.64682	0.00812521	0.103415	333.022	88.8984	104.401	130.627	50.9237	57.32	96.1362	86.4506
1363	PARD3	1237.81	0.542508	0.205042	2.64584	0.00814891	0.103532	1860.6	1012.29	1409.93	1588.19	985.586	1060.42	973.986	1011.47
1364	TSHZ2	389.316	0.915103	0.345869	2.64581	0.00814955	0.103532	674.693	287.725	541.643	530.964	287.507	421.408	182.562	188.03
1365	CORO1C	1176.94	0.738084	0.278976	2.64569	0.00815238	0.103532	2253.3	949.205	1114.3	1569.4	817.962	879.968	1017.68	813.717
1366	SLC19A1	598.267	-0.533775	0.201868	-2.64418	0.00818883	0.103569	365.891	537.214	445.512	607.084	694.897	679.348	818.614	637.573
1367	SH3RF3	89.0282	1.25723	0.475446	2.64431	0.00818579	0.103569	187.703	59.2656	67.1885	187.952	28.6446	76.4266	65.0619	39.9834
1368	LOC101104162	761.423	-0.504147	0.190582	-2.6453	0.00816176	0.103569	746.488	620.377	507.532	643.735	839.181	871.476	760.35	1102.25
1369	FMNL1	385.364	-0.820703	0.310478	-2.64335	0.00820904	0.103569	131.479	300.151	288.394	394.699	498.628	440.515	447.664	581.38
1370	EMILIN3	5.50515	2.94597	1.11438	2.6436	0.00820306	0.103569	15.5698	1.91179	10.3367	11.2771	0	1.06148	3.88429	0
1371	RTN4RL2	62.9712	-0.831072	0.314309	-2.64413	0.0081902	0.103569	27.6797	45.883	38.2458	69.5422	74.2638	87.0415	75.7437	85.37
1372	THRB	42.6522	1.11428	0.421296	2.64489	0.00817172	0.103569	97.744	50.6625	55.8182	29.1325	18.0355	31.8444	32.0454	25.9352
1373	PRRG1	106.497	1.22528	0.463481	2.64365	0.00820175	0.103569	323.507	84.1189	104.401	84.5783	65.7765	44.5822	74.7726	70.2411
1374	LRCH2	26.4167	1.61998	0.612839	2.6434	0.00820779	0.103569	60.5494	12.4267	33.0774	53.5663	9.5482	8.49185	27.19	6.4838
1375	MARK1	352.086	0.675643	0.255701	2.64231	0.00823419	0.103811	565.704	275.298	423.805	467.06	232.34	299.338	231.115	322.029
1376	CMKLR1	36.6855	-0.927446	0.351031	-2.64206	0.00824035	0.103813	25.9497	20.0738	27.9091	27.253	63.6547	53.0741	48.5536	27.0158
1377	ST6GALNAC3	50.9993	0.989516	0.374595	2.64156	0.00825253	0.103815	72.6593	36.3241	69.2559	93.0362	46.6801	38.2133	29.1322	22.6933
1378	LOC101118216	256.237	-0.899166	0.340376	-2.64168	0.00824948	0.103815	142.724	124.267	307	141.904	335.248	467.052	258.305	273.4
1379	STAP1	189.464	-0.611192	0.231435	-2.64088	0.0082692	0.10395	128.019	183.532	174.69	113.711	228.096	194.251	214.607	278.803
1380	SRPX	180.659	0.698652	0.264673	2.63968	0.00829837	0.104241	222.303	156.767	199.498	315.759	142.162	107.21	162.169	139.402
1381	PLIN3	698.833	-0.611762	0.231815	-2.63901	0.00831497	0.104374	421.251	637.583	482.724	670.048	834.937	992.485	939.998	611.638
1382	NTM	31.1585	1.19117	0.451515	2.63817	0.00833543	0.104555	60.5494	36.3241	55.8182	20.6747	14.8528	28.66	19.4215	12.9676
1383	SAMD11	322.219	-0.479911	0.181928	-2.63792	0.0083416	0.104556	243.063	259.048	238.778	335.494	347.979	434.146	368.037	351.206
1384	SYNE1	834.5	0.785561	0.297881	2.63716	0.00836033	0.104716	1564.77	539.125	939.606	1181.28	605.78	571.077	648.676	625.686
1385	LOC101114408	960.027	-0.634648	0.240754	-2.63608	0.00838693	0.104897	542.35	972.146	709.097	785.639	910.262	1038.13	1509.05	1213.55
1386	ENTPD3	30.9936	1.65372	0.627331	2.63612	0.00838595	0.104897	109.854	21.0297	19.6397	37.5904	8.48729	21.2296	20.3925	9.7257
1387	RNF224	16.9542	1.13445	0.430461	2.63542	0.00840335	0.105027	27.6797	17.2061	25.8417	22.5542	7.42638	9.55333	14.5661	10.8063
1388	FSTL1	1431.35	0.93847	0.356221	2.63452	0.00842566	0.10523	3149.43	1465.39	1462.64	1447.23	837.059	650.688	1585.76	852.619
1389	LOC114117625	779.656	-0.673375	0.255662	-2.63385	0.00844226	0.105312	380.596	536.258	688.424	798.795	951.637	807.787	900.184	1173.57
1390	LOC114114600	12.8123	-1.32363	0.502561	-2.63376	0.00844442	0.105312	6.91993	8.60307	7.23569	6.57831	21.2182	11.6763	26.219	14.0482
1391	LOC105607546	45.7824	0.858749	0.32621	2.6325	0.00847583	0.105628	73.5243	39.1917	64.0875	59.2048	31.8273	22.2911	33.9875	42.1447
1392	PLVAP	1896.76	-0.751715	0.285762	-2.63056	0.00852436	0.106004	1680.68	1615.46	1354.11	1003.66	2034.83	1430.88	2943.32	3111.14
1393	SLC37A4	638.677	-0.397684	0.151173	-2.63066	0.00852187	0.106004	451.526	619.421	601.596	532.843	704.445	744.098	709.854	745.637
1394	MSLN	431.407	5.28638	2.00935	2.63088	0.00851633	0.106004	2894.26	434.933	33.0774	2.81928	3.18273	0	78.6569	4.32253
1395	GNA14	32.1184	1.01795	0.387009	2.63031	0.00853069	0.106007	57.9544	25.8092	40.3131	47.9277	13.7918	19.1067	27.19	24.8546
1396	CFAP36	814.017	0.572228	0.217742	2.62801	0.00858864	0.106498	1400.42	852.659	838.306	801.615	630.181	667.672	635.081	686.202
1397	LOC101104893	277.585	-1.29232	0.491744	-2.62802	0.00858826	0.106498	42.3846	98.4573	233.609	269.711	343.735	302.522	595.267	334.996
1398	NHSL2	140.141	0.84815	0.322734	2.62801	0.0085885	0.106498	200.678	110.884	127.141	281.928	100.787	83.857	107.789	108.063
1399	CHL1	73.9608	0.97899	0.372625	2.62728	0.00860701	0.106649	121.964	49.7066	82.6936	138.145	31.8273	50.9511	60.2065	56.1929
1400	LOC105603808	355.073	0.393072	0.149628	2.627	0.00861408	0.106661	441.146	356.549	392.794	421.952	315.091	270.678	321.425	320.948
1401	LOC114113841	112.885	-0.811688	0.309122	-2.62579	0.00864488	0.106737	81.3092	86.0307	55.8182	104.313	134.736	214.419	100.02	126.434
1402	HK3	231.543	-0.797429	0.303682	-2.62587	0.00864289	0.106737	89.9591	185.444	156.084	245.277	343.735	299.338	299.09	233.417
1403	LOC105601888	22.3851	-1.5607	0.594354	-2.62588	0.00864262	0.106737	6.05494	7.64717	6.20202	25.3735	54.1065	25.4755	17.4793	36.7415
1404	SMARCA1	379.196	0.782392	0.297895	2.62641	0.00862918	0.106737	760.328	308.754	355.582	493.374	253.558	245.202	318.512	298.255
1405	LOC101110855	414.647	-0.985225	0.375278	-2.62532	0.00865669	0.106783	111.584	216.988	333.875	451.084	506.055	625.212	446.693	625.686
1406	LAT2	483.581	-0.809167	0.308236	-2.62516	0.00866093	0.106783	186.838	309.71	420.704	488.675	616.389	777.004	464.173	605.154
1407	C19H3orf67	20.4192	1.36034	0.518309	2.62458	0.00867566	0.106889	52.7645	13.3825	26.8754	24.4337	8.48729	15.9222	10.6818	10.8063
1408	BRAF	416.747	0.441252	0.168154	2.6241	0.00868781	0.106962	583.004	418.683	472.387	445.446	379.806	321.629	336.962	376.06
1409	NFIC	2437.93	0.500353	0.190728	2.62339	0.00870607	0.107111	3187.49	2692.76	2429.12	3116.24	1849.17	2635.66	1840.18	1752.79
1410	LOC114113004	8.4436	-1.81305	0.691286	-2.62272	0.00872299	0.107243	6.05494	1.91179	4.13468	2.81928	10.6091	5.30741	19.4215	17.2901
1411	AGL	398.045	0.508014	0.193757	2.62191	0.00874379	0.107423	542.35	410.079	476.522	440.747	303.421	255.817	382.603	372.818
1412	LOC101105495	956.688	0.677127	0.258343	2.62104	0.00876618	0.107622	1572.55	889.939	784.555	1461.33	650.338	790.803	797.251	706.734
1413	MEOX2	23.1909	1.41216	0.538986	2.62002	0.00879238	0.107867	57.0894	18.162	24.8081	34.7711	6.36547	21.2296	15.5372	7.56443
1414	JMJD8	327.236	-0.515816	0.196936	-2.61921	0.00881331	0.108047	270.742	339.343	207.768	259.374	404.207	399.117	408.822	328.512
1415	PIK3CA	585.116	0.461161	0.176148	2.61802	0.00884407	0.108348	822.607	580.229	663.616	644.675	471.045	421.408	517.582	559.768
1416	LOC101107475	415231	-1.06519	0.406908	-2.61776	0.00885099	0.108356	78659.7	404523	369280	221720	571240	555212	528896	592316
1417	COL7A1	40.5058	1.36309	0.520782	2.61738	0.00886076	0.108399	120.234	39.1917	26.8754	46.988	16.9746	28.66	31.0743	14.0482
1418	GAPT	180.113	-0.552254	0.211037	-2.61686	0.00887438	0.108489	123.694	171.105	133.343	156	262.045	192.128	176.735	225.852
1419	SLC44A3	470.587	-0.505578	0.193228	-2.61648	0.00888404	0.108531	406.546	450.227	423.805	275.349	573.953	509.511	533.119	592.187
1420	NTRK3	11.5956	1.50957	0.577156	2.61553	0.00890881	0.108756	23.3548	16.2502	18.6061	10.3374	6.36547	10.6148	2.91322	4.32253
1421	LRP3	436.544	-0.619124	0.236758	-2.61501	0.0089226	0.108848	301.017	364.196	263.586	448.265	496.506	666.61	544.772	407.399
1422	COL5A3	114.413	0.765909	0.292971	2.61428	0.00894152	0.109002	214.518	134.781	118.872	108.072	66.8374	98.7177	100.02	73.483
1423	JCAD	149.011	1.0829	0.414377	2.61333	0.00896658	0.109231	281.987	88.8984	134.377	304.482	74.2638	67.9348	122.355	117.789
1424	SLAMF1	87.6308	-0.783705	0.300021	-2.61216	0.00899715	0.109296	36.3296	80.2953	75.4579	65.7831	119.883	101.902	87.3965	133.998
1425	SPAG4	147.085	0.677684	0.25943	2.6122	0.00899609	0.109296	230.953	116.619	190.195	186.072	91.2383	127.378	107.789	126.434
1426	PRRT1	80.569	1.55484	0.595227	2.61217	0.00899694	0.109296	117.639	30.5887	82.6936	249.976	22.2791	72.1807	47.5826	21.6127
1427	RNF122	113.012	-0.764809	0.292743	-2.61256	0.00898664	0.109296	46.7095	75.5158	100.266	112.771	150.649	146.484	120.413	151.289
1428	TAPBPL	1178.99	-0.582102	0.222972	-2.61066	0.00903687	0.109702	711.888	1182.44	897.225	985.807	1573.33	1734.46	1152.66	1194.1
1429	SH3BP4	176.795	1.18049	0.452252	2.61026	0.00904743	0.109729	535.43	155.811	150.916	139.084	96.5429	80.6726	135.95	119.95
1430	LOC101113965	2422.82	-2.77515	1.06324	-2.61009	0.00905179	0.109729	333.887	1659.44	266.687	210.506	5150.72	6069.55	162.169	5529.6
1431	ISG15	194.896	1.74141	0.667347	2.60945	0.00906877	0.109858	143.589	88.8984	143.68	824.169	32.8882	74.3037	164.111	87.5313
1432	CKB	5365.48	0.821934	0.315201	2.60765	0.00911657	0.11036	6282.43	5098.75	6394.28	9640.05	3005.56	5825.41	4328.07	2349.3
1433	ENOX1	84.2394	0.933242	0.358139	2.60581	0.0091657	0.1108	119.369	59.2656	117.838	145.663	46.6801	87.0415	40.785	57.2735
1434	LOC114110283	265.987	-0.573412	0.220036	-2.60599	0.00916104	0.1108	230.953	202.65	169.522	251.855	394.659	312.075	326.28	239.9
1435	SPICE1	323.624	0.479681	0.184134	2.60507	0.00918558	0.110963	450.661	385.226	302.865	368.386	279.02	246.264	248.595	307.98
1436	VSTM2L	39.6363	1.46823	0.56375	2.6044	0.00920361	0.111026	79.5792	29.6328	27.9091	95.8554	12.7309	29.7215	33.0165	8.64506
1437	MICAL2	685.489	0.641493	0.246312	2.6044	0.00920359	0.111026	1157.36	799.129	702.895	682.265	543.186	582.753	637.024	379.302
1438	LOC101122744	44.4801	1.2628	0.485152	2.60289	0.0092442	0.111214	54.4945	43.0153	48.5825	105.253	9.5482	22.2911	45.6404	27.0158
1439	KCNK3	19.352	1.85024	0.710877	2.60276	0.00924766	0.111214	57.9544	10.5149	12.404	40.4096	4.24364	4.24592	17.4793	7.56443
1440	FNDC4	51.8123	1.18461	0.455156	2.60265	0.00925076	0.111214	95.1491	45.883	44.4478	102.434	13.7918	39.2748	47.5826	25.9352
1441	LIMCH1	340.82	0.926825	0.35603	2.60323	0.00923511	0.111214	611.549	199.782	381.424	593.928	193.086	180.452	296.177	270.158
1442	GPR137C	15.162	1.58958	0.610758	2.60263	0.00925128	0.111214	27.6797	7.64717	34.1111	21.6145	4.24364	13.7993	6.79751	5.40316
1443	ESD	1751.71	-0.333195	0.128069	-2.60169	0.00927647	0.11144	1336.41	1618.33	1710.72	1536.51	2031.64	2000.89	1894.56	1884.62
1444	CLN8	542.273	-0.44406	0.170771	-2.60032	0.00931361	0.111808	370.216	537.214	461.017	469.88	564.405	696.332	654.503	584.622
1445	LOC114112137	14.7547	-1.40004	0.538462	-2.60006	0.00932072	0.111816	4.32496	7.64717	8.26936	12.2169	25.4619	21.2296	9.71073	29.1771
1446	PIK3C2G	143.67	2.54838	0.980233	2.59977	0.00932855	0.111833	710.158	63.0892	182.96	25.3735	23.34	26.537	66.0329	51.8704
1447	GMIP	621.667	-0.625414	0.240644	-2.59892	0.00935182	0.112034	300.152	506.625	529.239	620.241	740.516	789.742	642.85	843.974
1448	SGCA	160.568	0.880019	0.338709	2.59816	0.00937254	0.112205	284.582	130.002	127.141	290.386	92.2993	135.87	119.442	104.821
1449	AGXT2	39.4986	-1.71096	0.658834	-2.59695	0.0094056	0.112523	10.3799	14.3384	3.10101	46.0482	57.2892	26.537	81.5701	76.7249
1450	TMEM158	126.698	1.10118	0.424181	2.596	0.00943152	0.112755	140.994	183.532	183.993	183.253	41.3755	68.9963	166.053	45.3866
1451	POPDC2	193.177	2.64161	1.01771	2.59563	0.00944174	0.1128	717.943	174.929	106.468	332.675	19.0964	99.7792	91.2808	3.2419
1452	JAZF1	390.742	0.731933	0.282132	2.59429	0.00947857	0.113162	606.359	275.298	507.532	561.976	244.01	238.833	351.528	340.399
1453	MBD5	328.548	0.601707	0.231991	2.59367	0.00949579	0.113289	435.091	249.489	426.906	472.699	263.106	248.387	239.855	292.851
1454	MEGF11	21.7604	1.38258	0.533183	2.59308	0.00951215	0.113407	58.8194	29.6328	18.6061	18.7952	9.5482	10.6148	19.4215	8.64506
1455	FAM222B	621.437	0.371292	0.143221	2.59244	0.00952974	0.113538	632.309	750.379	716.333	704.819	584.562	595.491	479.71	507.897
1456	BHLHE41	220.596	0.906785	0.35005	2.59044	0.00958523	0.113801	328.697	150.076	197.431	474.578	132.614	150.73	163.14	167.498
1457	PIK3CG	196.029	-0.668616	0.258115	-2.59038	0.00958703	0.113801	101.204	133.825	204.667	166.337	289.629	229.28	199.07	244.223
1458	ZAR1	26.6179	-1.64292	0.634233	-2.59041	0.00958627	0.113801	5.18995	21.9856	11.3704	13.1566	47.741	80.6726	15.5372	17.2901
1459	EXOSC5	625.994	-0.431951	0.166762	-2.59023	0.00959122	0.113801	512.075	496.11	556.114	567.615	673.679	901.198	650.619	650.541
1460	AGBL2	52.2925	1.16268	0.44882	2.59052	0.00958316	0.113801	134.939	29.6328	55.8182	68.6024	26.5228	36.0904	31.0743	35.6609
1461	RTTN	295.443	-0.424504	0.163834	-2.59106	0.00956816	0.113801	237.873	250.445	236.71	283.807	354.344	339.674	283.553	377.141
1462	ADCY7	491.632	-0.678811	0.262184	-2.58907	0.00962361	0.114108	243.928	327.872	434.141	506.53	618.511	549.847	500.102	752.12
1463	CFAP126	125.941	0.779813	0.301271	2.58841	0.00964202	0.114248	233.548	87.9425	157.118	157.88	97.6038	85.98	91.2808	96.1763
1464	ID1	863.077	0.537334	0.207635	2.58788	0.00965691	0.114346	1149.57	807.732	1254.87	875.856	556.978	726.053	755.494	778.056
1465	LRIG1	1115.8	0.607909	0.234948	2.58742	0.00966985	0.114421	1468.76	1046.71	1027.47	1846.63	977.099	982.932	822.498	754.282
1466	CAMKK2	1818.21	0.634128	0.245121	2.587	0.00968154	0.114481	2757.59	1538.04	1733.46	2816.46	1518.16	1642.11	1242	1297.84
1467	NDUFV2	3770.72	-0.395958	0.153072	-2.58675	0.00968872	0.114488	2760.19	3506.23	3562.03	3198	4377.32	4938.01	3992.08	3831.92
1468	TMCO4	1712.08	-0.772691	0.298809	-2.5859	0.0097125	0.11464	573.489	1579.14	1573.25	1331.64	2126.07	2223.8	2229.58	2059.69
1469	PDZD11	1125.52	-0.430827	0.166626	-2.58558	0.00972142	0.11464	840.772	1149.94	1010.93	833.566	1339.93	1411.77	1284.73	1132.5
1470	LOC101112542	766.818	0.655405	0.253482	2.58561	0.00972059	0.11464	1208.39	548.684	948.909	1045.95	576.075	654.934	510.784	640.815
1471	FEZ1	130.199	1.01832	0.393911	2.58516	0.00973343	0.114704	265.552	92.7219	111.636	227.422	64.7156	92.3489	122.355	64.838
1472	LOC105610484	46.4318	1.09843	0.424958	2.58479	0.00974375	0.114747	113.314	66.9127	36.1784	36.6506	28.6446	29.7215	33.0165	27.0158
1473	SLAMF8	120.864	-0.769837	0.297953	-2.58375	0.0097733	0.114892	68.3343	64.045	133.343	92.0964	173.989	184.698	127.211	123.192
1474	WWP1	845.212	0.54412	0.210569	2.58405	0.00976484	0.114892	949.761	1181.49	884.821	995.205	555.917	560.462	899.213	734.83
1475	TLL2	30.5778	1.98892	0.769806	2.58366	0.0097759	0.114892	139.264	33.4564	10.3367	12.2169	16.9746	13.7993	7.76858	10.8063
1476	GAL3ST2	46.0219	1.01799	0.394085	2.58318	0.00978932	0.114897	57.0894	71.6922	86.8283	31.0121	32.8882	18.0452	34.9586	35.6609
1477	CRYZ	1594.84	-0.760731	0.294495	-2.58317	0.00978964	0.114897	870.181	1518.92	1019.2	1326.94	2320.21	2007.26	1108.96	2587.03
1478	CD109	119.214	1.31927	0.510948	2.582	0.00982309	0.115212	388.381	66.9127	102.333	123.108	67.8983	42.4592	81.5701	81.0475
1479	LOC101103752	56.823	-1.39657	0.541031	-2.58132	0.00984236	0.115282	4.32496	40.1476	53.7508	27.253	66.8374	76.4266	86.4255	99.4182
1480	KREMEN1	236.241	1.05596	0.409051	2.58148	0.00983783	0.115282	580.409	187.356	227.407	280.988	96.5429	121.009	242.768	153.45
1481	CD244	557.375	-0.997704	0.386654	-2.58035	0.00987	0.11545	208.463	191.179	446.545	641.855	787.196	744.098	534.09	905.57
1482	SUSD3	256.863	-0.791981	0.306925	-2.58037	0.00986939	0.11545	112.449	148.164	210.869	280.988	340.552	368.334	236.942	356.609
1483	LOC114109645	257.384	-0.916999	0.355452	-2.57981	0.00988535	0.115551	133.209	143.384	199.498	236.819	393.598	395.932	142.748	413.882
1484	PCDH9	98.8307	0.960611	0.372563	2.57839	0.0099262	0.115951	219.708	60.2215	110.603	131.566	58.3501	71.1192	69.9172	69.1605
1485	ACTR5	440.851	-0.411242	0.159535	-2.57775	0.00994452	0.116086	303.612	400.521	413.468	396.578	533.638	497.835	460.288	520.865
1486	DGKE	399.446	1.18284	0.458963	2.57719	0.00996061	0.116118	1130.54	176.841	343.178	567.615	227.035	264.309	222.376	263.674
1487	NUP62CL	18.1495	1.47304	0.571545	2.5773	0.0099576	0.116118	30.2747	8.60307	22.7407	45.1084	5.30456	11.6763	10.6818	10.8063
1488	MTFP1	650.032	-0.67913	0.26366	-2.57578	0.0100014	0.116515	313.992	640.45	517.868	527.205	733.09	1072.1	752.581	642.977
1489	OXT	26.6468	-1.28313	0.498248	-2.57528	0.0100158	0.116604	6.05494	16.2502	27.9091	12.2169	53.0456	38.2133	37.8718	21.6127
1490	NKD2	97.559	1.26775	0.492471	2.57425	0.0100456	0.116844	236.143	75.5158	51.6835	187.952	31.8273	53.0741	62.1486	82.1281
1491	LOC114109597	113.446	-0.801563	0.311395	-2.57411	0.0100499	0.116844	79.5792	73.604	106.468	71.4217	211.121	143.3	138.863	83.2087
1492	AOPEP	1046.26	0.656944	0.255445	2.57176	0.0101182	0.11756	1839.84	871.777	1193.89	1216.05	615.328	899.075	873.965	860.184
1493	VWF	1169.14	-0.729198	0.283625	-2.57099	0.0101407	0.117585	965.33	1057.22	614	882.434	1359.03	868.292	1611.98	1994.85
1494	LOC114115632	508.229	-0.441399	0.17167	-2.57121	0.0101345	0.117585	433.361	346.034	440.343	504.651	595.171	632.643	607.891	505.736
1495	LOC101115508	76.444	0.7944	0.308977	2.57106	0.0101388	0.117585	108.989	67.8686	128.175	82.6988	60.4719	53.0741	37.8718	72.4024
1496	VARS2	455.155	-0.460474	0.179153	-2.57028	0.0101616	0.117748	318.317	449.271	363.852	401.277	556.978	598.675	509.813	443.059
1497	LOC114110140	3065.67	-0.900681	0.350471	-2.56991	0.0101724	0.117795	1169.47	2183.27	2113.85	3088.05	3888.24	6403.92	2759.79	2918.79
1498	MTMR8	366.502	0.54862	0.213499	2.56966	0.01018	0.117803	418.656	330.74	565.417	426.651	300.238	290.846	251.508	347.964
1499	KAT2B	1156.82	0.663749	0.258354	2.56914	0.010195	0.117899	1852.81	927.219	1175.28	1717.88	847.668	712.254	1028.37	993.102
1500	LOC101114758	19.6807	-1.17878	0.458871	-2.56887	0.0102029	0.117912	10.3799	6.69127	11.3704	19.7349	27.5837	35.0289	17.4793	29.1771
1501	PKHD1	24.8603	1.99604	0.777179	2.56832	0.0102193	0.118022	106.394	31.5446	13.4377	7.51807	5.30456	11.6763	6.79751	16.2095
1502	LOC114113887	6.50037	2.41922	0.942037	2.56807	0.0102266	0.118028	22.4898	1.91179	7.23569	12.2169	1.06091	2.12296	3.88429	1.08063
1503	CAV1	1014.49	1.08093	0.421057	2.56717	0.0102532	0.118175	2660.71	727.437	875.518	1247.06	491.202	410.793	899.213	803.991
1504	GLRX	1714.29	-0.311539	0.121375	-2.56675	0.0102656	0.118175	1371.01	1599.21	1664.21	1485.76	1960.56	1995.58	1814.93	1823.03
1505	OAZ2	834.623	0.57671	0.224708	2.56649	0.0102734	0.118175	1314.79	708.319	839.34	1134.29	601.537	711.192	713.738	653.783
1506	PYGO1	165.497	0.749862	0.292173	2.5665	0.0102731	0.118175	300.152	159.635	165.387	204.867	118.822	82.7955	138.863	153.45
1507	PRSS23	402.961	1.38197	0.538443	2.56661	0.0102698	0.118175	1315.65	446.404	239.811	327.976	185.659	134.808	425.33	148.047
1508	USP2	112.716	-0.831281	0.324135	-2.56461	0.0103291	0.118658	76.9842	59.2656	85.7946	102.434	173.989	194.251	130.124	78.8862
1509	LOC101122330	1743.29	-0.42358	0.16516	-2.56467	0.0103274	0.118658	1217.04	1531.35	1818.22	1390.84	2173.81	2029.55	1886.79	1898.67
1510	ADPRH	412.511	-0.714859	0.278793	-2.56412	0.0103437	0.118748	232.683	221.768	299.764	495.253	508.176	457.498	498.16	586.784
1511	KANK1	685.347	0.906388	0.353613	2.56322	0.0103706	0.11882	1626.18	486.551	641.909	820.41	459.374	387.441	529.235	531.671
1512	DCHS1	157.689	0.850654	0.331819	2.56361	0.0103591	0.11882	275.932	140.517	138.512	256.554	76.3856	104.025	158.285	111.305
1513	CTSC	1918.65	-0.617784	0.241001	-2.56341	0.0103651	0.11882	1157.36	1857.31	1685.92	1356.07	2201.39	1721.72	3153.07	2216.38
1514	JAKMIP1	59.4701	-0.841315	0.328422	-2.56169	0.0104165	0.119019	24.2198	32.5005	54.7845	59.2048	78.5074	81.734	67.004	77.8056
1515	TTC9	59.0364	0.758901	0.296273	2.56149	0.0104223	0.119019	86.4991	60.2215	72.3569	78	33.9492	35.0289	64.0908	42.1447
1516	COL12A1	828.903	0.909328	0.354934	2.56197	0.0104082	0.119019	1785.34	833.542	909.629	798.795	438.156	365.15	884.647	615.961
1517	CCNA1	113.318	-0.965768	0.376996	-2.56175	0.0104146	0.119019	38.0596	79.3394	103.367	86.4578	189.903	198.497	84.4833	126.434
1518	CCDC92	164.964	0.936117	0.36538	2.56204	0.0104059	0.119019	266.417	123.311	160.219	316.699	80.6292	166.653	120.413	85.37
1519	EHBP1L1	1357.67	0.663953	0.259261	2.56094	0.0104389	0.11913	2335.48	1159.5	1484.35	1679.35	821.145	1169.75	1305.12	906.651
1520	EFS	28.5953	1.17793	0.460038	2.56051	0.0104518	0.119199	63.1444	30.5887	32.0438	32.8916	7.42638	22.2911	25.2479	15.1289
1521	KCNQ3	13.3711	1.49927	0.585756	2.55955	0.0104807	0.11945	32.0047	6.69127	19.6397	20.6747	5.30456	7.43037	8.73965	6.4838
1522	DAPK2	251.976	-0.653341	0.255283	-2.55928	0.010489	0.119466	131.479	181.62	215.003	255.614	295.994	267.493	270.929	397.673
1523	LOC101114941	213.259	2.41735	0.944942	2.55819	0.0105217	0.11976	272.472	525.743	587.124	51.6868	128.37	107.21	19.4215	14.0482
1524	CREG1	915.453	-0.361802	0.141467	-2.5575	0.0105426	0.119887	794.062	693.981	852.777	864.578	1064.09	930.919	1132.27	990.94
1525	KLHDC7A	16.189	2.53982	0.993316	2.55691	0.0105605	0.119887	76.1193	21.9856	11.3704	0.939759	2.12182	5.30741	1.94215	9.7257
1526	NBEA	299.03	0.933624	0.365086	2.55727	0.0105496	0.119887	583.004	149.12	347.313	490.554	194.147	209.112	194.215	224.772
1527	PLCXD3	398.559	0.428402	0.167544	2.55695	0.0105593	0.119887	558.784	392.873	448.613	428.53	370.258	338.612	323.367	327.432
1528	RPP21	146.203	-0.723085	0.282852	-2.55641	0.0105758	0.119982	86.4991	125.222	95.0976	134.386	181.416	264.309	137.892	144.805
1529	UNC13C	25.5876	1.45315	0.568682	2.55529	0.0106099	0.12029	19.8948	14.3384	54.7845	61.0843	9.5482	16.9837	19.4215	8.64506
1530	RANBP17	169.994	0.60187	0.235603	2.5546	0.0106311	0.120451	224.898	188.312	223.273	183.253	117.761	99.7792	137.892	184.788
1531	FTO	365.212	0.458462	0.179491	2.55423	0.0106421	0.120497	519.86	363.241	438.276	369.325	292.811	341.797	288.409	307.98
1532	SERPINH1	1408.86	0.876085	0.343158	2.55301	0.0106796	0.120843	2984.22	1953.85	1146.34	1211.35	770.221	1010.53	1402.23	792.104
1533	NRROS	140.294	-0.724107	0.283695	-2.55241	0.010698	0.12094	60.5494	99.4132	129.209	134.386	204.756	168.776	143.719	181.546
1534	LOC114110817	9.69485	2.23371	0.875184	2.55228	0.0107022	0.12094	43.2496	7.64717	8.26936	4.6988	2.12182	5.30741	1.94215	4.32253
1535	DAB2IP	1029.09	0.470065	0.18427	2.55096	0.0107426	0.121187	1251.64	1040.02	1014.03	1475.42	773.404	882.091	1005.06	791.023
1536	PHETA2	86.7302	0.989197	0.38782	2.55066	0.010752	0.121187	184.243	75.5158	67.1885	134.386	40.3146	49.8896	79.628	62.6767
1537	DCUN1D4	462.968	0.495059	0.194084	2.55075	0.0107492	0.121187	637.499	418.683	501.33	608.964	404.207	344.981	437.954	350.125
1538	AP1S2	877.329	0.7388	0.289599	2.55112	0.0107379	0.121187	1373.61	622.288	838.306	1554.36	623.816	643.258	705.97	657.025
1539	MYO1B	772.931	-0.567718	0.222682	-2.54945	0.0107892	0.121449	595.114	668.171	594.36	633.398	926.175	630.52	877.85	1257.86
1540	OPN1LW	11.5153	2.01808	0.791573	2.54946	0.010789	0.121449	36.3296	21.0297	7.23569	9.39759	3.18273	3.18444	10.6818	1.08063
1541	ZNF277	496.393	0.627886	0.246322	2.54905	0.0108018	0.121458	638.364	386.182	548.879	837.325	419.06	408.67	354.441	378.221
1542	MFHAS1	445.369	0.8098	0.317697	2.54897	0.0108041	0.121458	774.167	329.784	407.266	757.446	328.882	333.305	393.284	238.82
1543	CCR9	141.522	-0.999105	0.392098	-2.5481	0.0108311	0.121683	45.8445	61.1774	104.401	166.337	194.147	133.747	213.636	212.885
1544	XPA	213.972	0.603779	0.236976	2.54785	0.010839	0.121693	299.287	213.165	187.094	332.675	167.624	149.669	189.359	172.901
1545	VSIG2	16.5309	2.8181	1.10619	2.54758	0.0108473	0.121707	91.6891	5.73538	16.5387	1.87952	6.36547	0	6.79751	3.2419
1546	IL34	268.652	-0.491297	0.192889	-2.54705	0.0108639	0.121815	207.598	227.503	227.407	231.181	269.471	377.887	356.384	251.787
1547	WDR46	571.261	-0.626916	0.246214	-2.54622	0.0108896	0.122024	309.667	443.536	477.555	565.735	822.206	817.34	608.863	525.188
1548	KLHL28	425.058	0.699823	0.274961	2.54517	0.0109224	0.122312	739.568	442.58	542.677	379.663	331.004	226.095	318.512	420.366
1549	LOC101123441	96.3473	-0.62726	0.246551	-2.54414	0.0109547	0.122516	63.1444	75.5158	94.0639	70.4819	110.335	153.915	103.905	99.4182
1550	SPCS2	4810.51	-0.330596	0.129943	-2.54417	0.0109538	0.122516	4048.16	4625.58	4562.62	3810.72	5541.14	5631.16	4781.56	5483.13
1551	NPFF	31.9758	1.02242	0.40192	2.54385	0.0109639	0.12254	63.1444	43.0153	22.7407	42.2892	16.9746	28.66	18.4504	20.532
1552	PNPLA7	305.066	-0.605506	0.238049	-2.54361	0.0109712	0.122543	197.218	202.65	231.542	336.434	347.979	454.314	302.975	367.415
1553	EBI3	95.0074	-0.815876	0.320858	-2.54279	0.010997	0.122594	38.9246	52.5743	94.0639	90.2169	134.736	98.7177	133.037	117.789
1554	ZFHX3	84.0894	0.881707	0.346726	2.54295	0.0109921	0.122594	187.703	76.4717	88.8956	82.6988	57.2892	52.0126	56.3222	71.3218
1555	LOC114111330	297.206	-0.615226	0.241933	-2.54296	0.0109919	0.122594	181.648	346.034	206.734	204.867	406.329	332.244	368.037	331.754
1556	DYNLL2	1809.6	0.619543	0.243734	2.54188	0.0110257	0.122835	2728.18	1612.6	1715.89	2712.14	1389.79	1792.84	1342.02	1183.29
1557	LOC105605390	34.8701	2.27492	0.895446	2.54054	0.011068	0.123197	112.449	86.0307	20.6734	12.2169	2.12182	4.24592	36.9008	4.32253
1558	HSPB11	95.976	0.926779	0.364816	2.5404	0.0110725	0.123197	193.758	65.9568	89.9293	153.181	72.142	76.4266	50.4958	65.9186
1559	LOC114114505	24.6801	1.19022	0.468576	2.54008	0.0110828	0.123233	51.0345	16.2502	24.8081	45.1084	10.6091	14.8607	17.4793	17.2901
1560	LOC114114521	269.701	-0.904958	0.356308	-2.53982	0.0110909	0.123236	92.5541	129.046	213.97	315.759	398.903	357.719	295.206	354.448
1561	CADPS	110.709	0.836214	0.329267	2.53962	0.0110973	0.123236	164.348	125.222	187.094	91.1566	44.5583	81.734	93.223	98.3376
1562	HMCN1	398.907	0.531508	0.209538	2.53657	0.0111946	0.124157	458.445	341.255	543.71	543.181	279.02	307.83	380.66	337.157
1563	PILRA	56.0177	-1.00582	0.396528	-2.53657	0.0111943	0.124157	30.2747	29.6328	28.9428	60.1446	76.3856	37.1518	98.0783	87.5313
1564	MICAL3	725.122	0.659978	0.260316	2.5353	0.0112352	0.124528	1325.17	665.304	629.505	932.241	546.369	617.782	577.788	506.817
1565	APELA	6.42723	4.55172	1.79551	2.53506	0.0112429	0.124534	43.2496	1.91179	4.13468	0	2.12182	0	0	0
1566	LOC101113135	213.265	-0.442399	0.174571	-2.53421	0.01127	0.124726	169.538	181.62	210.869	161.639	230.218	284.477	240.826	226.933
1567	THSD7B	19.2861	1.32452	0.522732	2.53385	0.0112818	0.124726	35.4647	14.3384	44.4478	15.9759	14.8528	9.55333	7.76858	11.887
1568	DMXL2	87.0557	0.981039	0.387169	2.53388	0.0112808	0.124726	180.783	47.7948	98.1986	135.325	61.5328	47.7667	60.2065	64.838
1569	XKR4	16.313	1.08217	0.427288	2.53264	0.0113207	0.125077	18.1648	17.2061	27.9091	25.3735	10.6091	10.6148	8.73965	11.887
1570	SPSB1	271.844	0.653957	0.25825	2.53227	0.0113328	0.12513	422.981	202.65	299.764	404.096	206.878	187.882	221.405	229.094
1571	RMND1	382.913	-0.481347	0.19016	-2.53127	0.0113649	0.125232	283.717	263.827	329.741	401.277	496.506	473.421	411.735	403.076
1572	TRPV2	125.886	-0.544233	0.21498	-2.53155	0.0113558	0.125232	81.3092	111.84	98.1986	118.41	129.431	175.144	134.979	157.772
1573	TCN2	1298.59	-0.548211	0.216562	-2.53143	0.0113598	0.125232	860.667	1070.6	1241.44	1046.89	1263.55	1217.52	1715.89	1972.15
1574	PRRG3	89.0999	0.725371	0.286585	2.53109	0.0113709	0.125232	164.348	85.0748	91.9966	102.434	71.081	54.1355	67.004	76.7249
1575	LOC101113728	8015.78	0.827524	0.327069	2.53012	0.0114024	0.125499	18239.2	6540.24	8106.04	8128.92	5252.57	7197.9	5834.2	4827.19
1576	FAM83A	6.76988	2.66054	1.05188	2.52932	0.0114285	0.125706	12.1099	27.721	3.10101	3.75904	1.06091	4.24592	0	2.16127
1577	LOC114116901	33.5501	1.83583	0.725993	2.52872	0.0114481	0.125841	140.129	31.5446	14.4714	23.494	20.1573	14.8607	19.4215	4.32253
1578	ADGRB2	34.8733	1.59884	0.632369	2.52833	0.0114607	0.1259	104.664	21.0297	24.8081	59.2048	7.42638	31.8444	21.3636	8.64506
1579	SUSD4	248.206	1.17284	0.46396	2.5279	0.0114748	0.125975	764.652	283.901	162.286	164.458	164.441	165.591	139.834	140.482
1580	GATD3A	994.218	-0.489819	0.193794	-2.52753	0.0114868	0.126028	602.034	922.44	864.148	920.024	1096.98	1356.57	1177.91	1013.63
1581	FAM171B	57.2601	0.901694	0.356865	2.52671	0.0115138	0.126035	92.5541	47.7948	65.1212	93.0362	26.5228	41.3978	59.2354	32.419
1582	SBSPON	19.9055	1.40991	0.55802	2.52662	0.0115165	0.126035	45.8445	10.5149	21.7071	37.5904	11.67	14.8607	11.6529	5.40316
1583	CD79B	110.353	-0.612173	0.242229	-2.52725	0.011496	0.126035	66.6043	120.443	90.9629	71.4217	132.614	140.116	132.066	128.595
1584	CPEB1	30.6669	1.13773	0.450245	2.52691	0.0115071	0.126035	47.5745	21.9856	36.1784	62.9639	18.0355	26.537	22.3347	9.7257
1585	LOC101111915	85.0312	0.678129	0.268436	2.52622	0.0115296	0.126098	145.319	101.325	78.5589	93.0362	61.5328	59.4429	62.1486	78.8862
1586	SCAMP1	521.71	0.724043	0.286683	2.52559	0.0115504	0.126246	935.921	372.8	585.057	705.759	379.806	317.383	406.879	470.075
1587	PKD1L2	6.2545	1.92458	0.762298	2.52471	0.0115794	0.126483	11.2449	14.3384	9.30303	4.6988	4.24364	3.18444	1.94215	1.08063
1588	STX1A	76.4084	1.02155	0.404667	2.52441	0.0115891	0.12651	162.618	51.6184	89.9293	105.253	44.5583	76.4266	49.5247	31.3384
1589	S100A14	903.401	0.805666	0.31921	2.52394	0.0116049	0.126568	1802.64	1050.53	815.565	928.482	478.471	617.782	983.697	550.042
1590	CCR4	88.3712	-1.09631	0.434386	-2.52381	0.011609	0.126568	25.9497	33.4564	91.9966	74.241	95.482	80.6726	139.834	165.337
1591	COL6A2	2247.24	0.699715	0.2773	2.52331	0.0116256	0.126669	3439.21	2802.69	2188.28	2697.11	1200.95	1821.5	2561.69	1266.5
1592	WDR64	79.2303	1.45506	0.576933	2.52206	0.0116669	0.127038	133.209	22.9415	208.801	99.6145	30.7664	20.1681	62.1486	56.1929
1593	CNTNAP4	11.032	1.41178	0.56043	2.5191	0.0117655	0.128032	19.8948	10.5149	18.6061	15.0361	3.18273	8.49185	3.88429	8.64506
1594	PLSCR1	568.965	0.637724	0.253342	2.51725	0.0118276	0.128225	841.637	835.453	650.178	443.566	429.669	339.674	516.611	494.93
1595	PKP4	1693.13	0.361112	0.143449	2.51735	0.011824	0.128225	1920.28	2008.34	1810.99	1875.76	1484.21	1280.15	1407.08	1758.19
1596	MTHFD2L	75.593	0.889921	0.353418	2.51804	0.0118009	0.128225	153.103	59.2656	71.3232	109.012	48.8019	44.5822	68.9462	49.7091
1597	FCAMR	268.308	-1.11905	0.444534	-2.51735	0.0118243	0.128225	171.268	289.637	129.209	86.4578	475.288	566.831	173.822	253.949
1598	ZNF385D	125.023	2.36693	0.940239	2.51737	0.0118235	0.128225	345.997	43.0153	99.2323	349.59	19.0964	67.9348	69.9172	5.40316
1599	ARHGEF9	155.624	0.821947	0.326394	2.51827	0.0117934	0.128225	277.662	107.06	160.219	249.976	88.0556	128.439	103.905	129.676
1600	LOC105601924	31.4959	-1.04641	0.415778	-2.51675	0.0118442	0.128324	12.1099	20.0738	23.7744	26.3133	38.1928	40.3363	25.2479	65.9186
1601	LOC105605922	79.9985	0.706203	0.280689	2.51596	0.0118709	0.128533	118.504	75.5158	87.8619	114.651	54.1065	47.7667	57.2933	84.2894
1602	LOC114112959	114.671	0.650996	0.258782	2.51562	0.0118824	0.128578	148.779	105.149	112.67	193.59	82.7511	97.6563	80.599	96.1763
1603	AKT3	543.262	0.836243	0.332593	2.51431	0.0119265	0.128975	1067.4	344.123	632.606	741.47	361.771	288.723	420.474	489.527
1604	LOC101105442	659.401	-1.46737	0.583763	-2.51364	0.0119492	0.129139	66.6043	810.6	336.976	187.012	1262.48	1234.5	504.958	872.071
1605	LOC114109439	46.9158	1.18234	0.470438	2.51327	0.0119618	0.129195	94.2841	21.9856	88.8956	55.4458	18.0355	28.66	38.8429	29.1771
1606	MOXD1	44.2673	1.88545	0.750513	2.51221	0.0119977	0.129502	128.019	12.4267	22.7407	115.59	18.0355	18.0452	34.9586	4.32253
1607	JAM3	306.326	1.02681	0.408778	2.51191	0.0120079	0.129531	485.26	171.105	297.697	689.783	148.528	252.633	255.392	150.208
1608	COL3A1	5461.87	0.904178	0.360073	2.5111	0.0120356	0.129749	11926.5	7555.4	4612.23	4383.98	3105.29	2963.66	5781.77	3366.17
1609	CNN2	1185.97	-0.566759	0.225751	-2.51055	0.0120543	0.129824	609.819	959.72	1026.43	1228.27	1338.87	1541.27	1314.83	1468.58
1610	CDRT1	8.5445	2.13907	0.852063	2.51046	0.0120575	0.129824	31.1397	5.73538	9.30303	9.39759	2.12182	2.12296	0.971073	7.56443
1611	RBSN	418.99	0.472339	0.188184	2.50999	0.0120735	0.129916	613.279	398.609	448.613	486.795	358.588	346.043	308.801	391.189
1612	SYT8	8.83854	2.75254	1.09693	2.50932	0.0120964	0.130082	2.59497	43.0153	11.3704	4.6988	2.12182	0	5.82644	1.08063
1613	PSD	422.187	2.05939	0.821055	2.50822	0.012134	0.130405	967.06	219.856	367.986	1169.06	67.8983	372.58	170.909	42.1447
1614	AOX1	536.095	0.701746	0.279941	2.50677	0.0121841	0.130781	963.601	415.815	610.899	665.349	408.451	299.338	447.664	477.64
1615	LOC101115389	762.186	-0.459828	0.183423	-2.50692	0.0121788	0.130781	537.16	821.115	656.38	552.578	908.14	961.702	828.325	832.087
1616	NKX3-2	6.45031	2.63895	1.05301	2.5061	0.0122071	0.130867	23.3548	0.955896	5.16835	15.0361	1.06091	1.06148	3.88429	1.08063
1617	LOC114109664	1422.05	-0.75556	0.301489	-2.5061	0.0122072	0.130867	662.583	1142.3	1562.91	864.578	2427.36	1767.37	1654.71	1294.6
1618	DCST1	39.1336	-1.13051	0.451269	-2.50518	0.0122388	0.131124	8.64991	26.7651	31.0101	31.9518	68.9592	71.1192	37.8718	36.7415
1619	LOC101103794	9.2151	2.30027	0.918559	2.50421	0.0122724	0.131322	1.72998	29.6328	19.6397	10.3374	1.06091	1.06148	4.85536	5.40316
1620	TCEAL4	722.241	0.528118	0.210888	2.50425	0.012271	0.131322	1010.31	631.847	756.646	1013.06	533.638	539.232	702.085	591.106
1621	LOC114111222	7.15057	-1.99877	0.798408	-2.50345	0.0122991	0.131526	2.59497	1.91179	4.13468	2.81928	11.67	15.9222	1.94215	16.2095
1622	COX15	946.66	-0.439532	0.175611	-2.50287	0.012319	0.131658	640.094	938.69	910.663	725.494	1148.97	1002.04	1172.08	1035.25
1623	KCNN3	261.368	0.659825	0.26366	2.50256	0.0123298	0.131693	417.791	226.547	246.013	390	171.868	184.698	247.624	206.401
1624	IL10RA	252.617	-0.664618	0.265714	-2.50125	0.0123754	0.132098	106.394	199.782	243.946	232.121	321.456	298.276	299.09	319.867
1625	LOC114116943	152.068	0.648641	0.259421	2.50035	0.0124072	0.132256	262.957	178.753	142.646	157.88	110.335	128.439	96.1362	139.402
1626	LOC105606224	14.5615	-1.31147	0.524508	-2.50037	0.0124063	0.132256	3.45997	11.4708	8.26936	10.3374	21.2182	14.8607	15.5372	31.3384
1627	ACSL5	4259.25	-0.677598	0.27102	-2.50018	0.012413	0.132256	1955.75	3902.92	4196.7	3053.28	6071.59	5296.79	5814.78	3782.21
1628	LOC101119456	420.131	-0.753359	0.301458	-2.49905	0.0124526	0.132595	244.793	373.755	272.889	359.928	755.369	616.721	310.743	426.85
1629	LOC101117691	34.5437	2.16399	0.866166	2.49836	0.0124771	0.132775	2.59497	33.4564	157.118	32.8916	5.30456	8.49185	21.3636	15.1289
1630	C7H15orf48	668.256	0.964266	0.386034	2.49788	0.0124939	0.132872	999.93	908.101	1302.42	324.217	310.847	389.564	583.615	527.349
1631	SPATA6	136.101	0.759949	0.304507	2.49567	0.012572	0.133492	200.678	88.8984	167.454	227.422	99.7256	87.0415	101.963	115.628
1632	NPDC1	408.2	0.771649	0.309193	2.49569	0.0125713	0.133492	811.362	296.328	407.266	544.121	240.827	312.075	317.541	336.077
1633	NDRG4	522.151	2.07066	0.829733	2.49558	0.0125753	0.133492	1366.69	173.017	465.151	1369.23	114.578	296.153	343.76	48.6285
1634	LOC106991231	213.636	-0.721631	0.289299	-2.49442	0.0126165	0.133847	98.609	192.135	235.677	119.349	277.959	248.387	278.698	258.271
1635	LOC101123370	648.22	-1.15748	0.464091	-2.49407	0.0126289	0.133897	138.399	248.533	459.983	758.386	728.846	810.972	647.705	1392.94
1636	AGAP1	265.786	0.525745	0.210822	2.49378	0.0126391	0.133923	421.251	290.592	292.529	249.976	198.39	228.218	209.752	235.578
1637	CALCOCO1	1338.28	0.841888	0.337626	2.49355	0.0126473	0.133929	1734.31	854.571	1404.76	2878.48	738.394	1041.31	1033.22	1021.2
1638	NDUFA4	4612.97	-0.543745	0.21812	-2.49287	0.0126714	0.134102	3567.22	5105.44	3404.91	2937.69	5428.68	6623.64	5304	4532.17
1639	CLN6	105.065	-0.688191	0.276166	-2.49195	0.0127045	0.13437	88.2291	90.8101	84.7609	58.2651	101.847	102.964	179.648	133.998
1640	SLC16A10	351.921	0.800584	0.321365	2.4912	0.0127313	0.134571	772.437	355.593	377.289	282.868	263.106	228.218	231.115	304.738
1641	LOC105603888	76.8623	-0.788475	0.316828	-2.48866	0.0128227	0.135455	31.1397	69.7804	59.9528	64.8434	101.847	70.0578	95.1651	122.112
1642	HES2	70.8562	-0.558056	0.2243	-2.48799	0.0128466	0.135542	70.0643	53.5302	52.7172	52.6265	78.5074	85.98	81.5701	91.8538
1643	KIF16B	169.934	0.602902	0.242309	2.48815	0.0128411	0.135542	246.523	204.562	221.205	147.542	115.639	108.271	161.198	154.53
1644	ITGB2	533.473	-0.819559	0.329493	-2.48734	0.0128703	0.135701	171.268	389.05	388.66	594.868	720.359	575.323	711.796	716.46
1645	LOC105605499	14.5741	1.73797	0.69878	2.48715	0.0128773	0.135701	53.6295	12.4267	11.3704	12.2169	4.24364	10.6148	7.76858	4.32253
1646	HERC3	798.608	0.388869	0.156456	2.48549	0.0129374	0.136094	969.655	814.424	903.427	935.06	697.019	567.892	801.135	700.25
1647	CEP89	102.484	0.604246	0.2431	2.48559	0.0129338	0.136094	160.888	97.5014	126.108	109.952	72.142	71.1192	90.3098	91.8538
1648	CD99L2	94.9397	1.01156	0.40699	2.48547	0.0129381	0.136094	164.348	65.0009	93.0303	185.133	38.1928	57.32	59.2354	97.257
1649	LOC114111357	10.5095	1.40538	0.565501	2.48519	0.0129481	0.136116	19.0298	9.55896	14.4714	17.8554	5.30456	4.24592	3.88429	9.7257
1650	LOC114118036	31.9452	1.0858	0.436973	2.48481	0.0129619	0.136179	51.8995	42.0594	32.0438	47.9277	19.0964	10.6148	37.8718	14.0482
1651	LOC101104051	4101.88	-0.8305	0.334299	-2.48431	0.0129805	0.136291	1635.7	3348.5	3899	2928.29	6525.66	7294.5	3511.4	3671.99
1652	CXCL13	15.025	2.6377	1.06227	2.48307	0.0130256	0.136665	54.4945	43.9712	4.13468	0.939759	1.06091	9.55333	3.88429	2.16127
1653	LOC101121522	227.692	0.622548	0.250735	2.4829	0.0130318	0.136665	376.271	175.885	281.158	270.651	192.025	176.206	160.227	189.111
1654	LOC101121884	5.60698	2.1168	0.852749	2.48233	0.0130528	0.136801	8.64991	3.82359	15.505	8.45783	2.12182	4.24592	0.971073	1.08063
1655	LOC105606461	19.8343	2.00057	0.806025	2.48202	0.0130641	0.136838	44.1146	29.6328	25.8417	27.253	1.06091	1.06148	4.85536	24.8546
1656	SLC25A34	2019.06	-0.539586	0.217476	-2.48113	0.0130968	0.137088	1041.45	1672.82	1961.9	1907.71	2479.35	2435.04	2385.93	2268.25
1657	CELF1	1930.32	0.399882	0.161182	2.48094	0.0131038	0.137088	2428.03	1789.44	2083.88	2482.84	1639.11	1883.07	1578.96	1557.19
1658	CCKAR	9.83263	2.40943	0.971596	2.47987	0.0131431	0.137344	49.3045	1.91179	9.30303	5.63855	3.18273	4.24592	2.91322	2.16127
1659	NLRC5	2050.32	-0.688034	0.277451	-2.47984	0.0131441	0.137344	1014.64	1534.21	2003.25	1730.1	2554.67	3532.61	1789.69	2243.39
1660	DNPEP	1432.98	-0.60103	0.242403	-2.47947	0.0131577	0.137403	701.508	1451.05	1292.09	1110.8	1685.79	2006.2	1739.19	1477.23
1661	FBH1	1193.82	-0.276976	0.111736	-2.47884	0.0131809	0.137562	987.82	1107.88	1099.82	1123.01	1386.61	1308.81	1251.71	1284.87
1662	EBF4	57.0893	0.830877	0.335237	2.47847	0.0131946	0.137622	114.179	46.8389	56.8518	74.241	40.3146	43.5207	40.785	39.9834
1663	RASAL3	404.733	-0.771539	0.31136	-2.47796	0.0132136	0.137655	153.968	281.034	331.808	429.47	483.775	615.659	384.545	557.607
1664	SLC6A15	6.25526	2.14641	0.866198	2.47797	0.0132132	0.137655	6.91993	5.73538	11.3704	16.9157	1.06091	3.18444	4.85536	0
1665	PPP1R1A	85.2902	1.85055	0.746887	2.47769	0.0132237	0.137677	177.323	20.0738	86.8283	249.976	15.9137	83.857	40.785	7.56443
1666	GIMAP6	1369.26	-0.909553	0.367191	-2.47706	0.0132469	0.137837	385.786	704.496	1195.96	1519.59	1711.25	1746.14	1623.63	2067.25
1667	PPP1R3G	49.0477	1.18816	0.479865	2.47602	0.0132857	0.138157	71.7943	30.5887	44.4478	125.928	18.0355	31.8444	42.7272	27.0158
1668	PLCL1	85.834	0.886076	0.357966	2.47531	0.0133121	0.138255	161.753	50.6625	103.367	129.687	55.1674	50.9511	67.004	68.0799
1669	IGDCC4	127.335	1.08672	0.439059	2.47512	0.0133191	0.138255	352.052	102.281	107.502	130.627	66.8374	55.197	105.847	98.3376
1670	GABRE	131.668	0.908216	0.366891	2.47543	0.0133074	0.138255	278.527	92.7219	132.31	183.253	80.6292	110.394	63.1197	112.386
1671	LOC114115572	19.3095	1.06368	0.42979	2.47488	0.0133281	0.138267	33.7347	14.3384	31.0101	25.3735	10.6091	12.7378	12.6239	14.0482
1672	ZNF354C	189.5	0.702178	0.283789	2.47429	0.01335	0.138279	246.523	162.502	254.283	275.349	108.213	157.099	107.789	204.24
1673	SLC52A3	101.523	-0.898283	0.363059	-2.47421	0.0133532	0.138279	45.8445	74.5599	115.771	47.9277	157.015	131.624	157.314	82.1281
1674	SLC12A4	232.969	0.78855	0.318668	2.47452	0.0133416	0.138279	428.171	217.944	191.229	343.012	148.528	180.452	230.144	124.273
1675	CMTM3	532.954	-0.374531	0.151428	-2.47332	0.0133862	0.138538	383.191	498.022	471.353	504.651	610.024	594.429	648.676	553.284
1676	LOC114114881	1235.82	-0.561495	0.227045	-2.47305	0.0133964	0.13856	703.238	977.882	1219.73	1092.94	1729.28	1634.68	1407.08	1121.7
1677	LOC114113981	3963.02	-0.484934	0.196288	-2.47052	0.0134915	0.13946	2958.27	3226.15	3537.22	3491.21	4537.52	6190.56	4080.45	3682.8
1678	LOC105607625	34.7267	0.788693	0.319269	2.47031	0.0134995	0.13946	43.2496	35.3682	48.5825	48.8675	24.401	16.9837	30.1033	30.2577
1679	LOC101107401	983.574	0.932382	0.377658	2.46885	0.0135547	0.139657	2332.02	1333.48	913.764	583.59	606.841	668.733	589.441	840.732
1680	CD247	719.029	-0.840458	0.340438	-2.46876	0.0135584	0.139657	217.978	497.066	545.778	800.675	915.566	952.149	775.887	1047.13
1681	AKAP2	893.03	0.757788	0.306908	2.4691	0.0135452	0.139657	1641.75	731.261	836.239	1279.95	544.247	499.958	884.647	726.185
1682	CHSY3	45.6395	1.24504	0.504323	2.46874	0.0135588	0.139657	102.069	26.7651	64.0875	63.9036	20.1573	41.3978	35.9297	10.8063
1683	RNF217	258.413	0.794072	0.321592	2.46919	0.013542	0.139657	486.99	215.077	298.731	310.121	170.807	122.07	192.272	271.239
1684	GPSM1	130.096	0.883276	0.357992	2.46731	0.0136134	0.139817	226.628	89.8542	116.805	241.518	68.9592	101.902	109.731	85.37
1685	ABL1	1356.44	0.481124	0.195002	2.46727	0.0136147	0.139817	1691.06	1342.08	1291.05	1997.93	1133.05	1183.55	1257.54	955.279
1686	PDE5A	2533.01	0.493961	0.200191	2.46745	0.013608	0.139817	3919.28	2402.17	2776.44	2751.61	2114.4	1735.52	2212.1	2352.54
1687	ISLR2	60.7478	2.05393	0.832463	2.46729	0.0136139	0.139817	137.534	49.7066	48.5825	156	1.06091	27.5985	61.1776	4.32253
1688	RIPOR2	243.946	-0.611393	0.247797	-2.46732	0.013613	0.139817	119.369	195.003	221.205	236.819	289.629	279.17	260.247	350.125
1689	BRSK2	83.9198	1.13465	0.459972	2.46677	0.0136338	0.139847	200.678	104.193	97.1649	59.2048	24.401	38.2133	71.8594	75.6443
1690	ARHGDIG	60.8196	3.72747	1.51096	2.46696	0.0136266	0.139847	382.326	51.6184	7.23569	11.2771	4.24364	8.49185	21.3636	0
1691	LOC105615359	88.2559	-0.782611	0.31742	-2.46554	0.0136808	0.140246	39.7896	45.883	86.8283	87.3976	94.4211	129.501	108.76	113.466
1692	KHK	2259.49	-0.432651	0.175649	-2.46316	0.0137718	0.140514	1655.59	2189	1959.84	1888.92	2492.08	2858.57	2984.11	2047.8
1693	KIAA1841	61.5755	1.08085	0.438568	2.4645	0.0137206	0.140514	140.994	35.3682	63.0538	94.9157	25.4619	38.2133	42.7272	51.8704
1694	MYRFL	1046.23	-0.582291	0.236316	-2.46404	0.013738	0.140514	560.514	1049.57	1011.96	730.193	1467.24	1185.67	1280.84	1083.87
1695	C5H19orf66	539.256	-0.709782	0.288142	-2.46331	0.0137661	0.140514	230.088	449.271	425.872	531.904	621.694	908.628	603.036	543.558
1696	ENPEP	183.078	-1.45916	0.592351	-2.46334	0.0137651	0.140514	140.994	61.1774	97.1649	91.1566	453.009	474.482	69.9172	76.7249
1697	CDS2	1123.97	0.479976	0.194771	2.46431	0.0137278	0.140514	1569.96	1073.47	1038.84	1554.36	886.922	926.673	1028.37	913.135
1698	LOC114109613	10.8705	2.77377	1.12574	2.46396	0.013741	0.140514	13.8399	0.955896	11.3704	49.8072	1.06091	0	7.76858	2.16127
1699	SSC4D	35.9126	-2.00218	0.812737	-2.46351	0.0137586	0.140514	9.51491	15.2943	28.9428	3.75904	79.5683	100.841	2.91322	46.4672
1700	LOC114112211	7.35642	1.8911	0.767861	2.46281	0.0137851	0.140568	13.8399	11.4708	14.4714	6.57831	0	2.12296	3.88429	6.4838
1701	LOC105607466	10.3836	1.89191	0.768428	2.46206	0.0138143	0.1407	15.5698	3.82359	10.3367	35.7108	6.36547	4.24592	4.85536	2.16127
1702	NTN4	97.351	0.662924	0.269246	2.46215	0.0138107	0.1407	120.234	97.5014	138.512	121.229	60.4719	53.0741	88.3676	99.4182
1703	LOC105602007	78.9595	1.05454	0.428597	2.46045	0.0138762	0.141248	140.129	40.1476	142.646	103.374	36.071	45.6437	43.6983	79.9668
1704	HMOX1	537.149	-0.800394	0.32543	-2.4595	0.013913	0.141539	176.458	421.55	454.815	514.988	739.455	780.189	723.449	486.285
1705	AGPAT4	25.5258	1.23091	0.500624	2.45875	0.0139422	0.141752	63.1444	21.9856	17.5724	40.4096	12.7309	19.1067	18.4504	10.8063
1706	TULP4	233.493	0.593625	0.24159	2.45716	0.0140042	0.1423	298.422	188.312	282.192	354.289	212.182	165.591	157.314	209.643
1707	NLGN2	229.085	0.712593	0.290131	2.45611	0.0140451	0.142416	380.596	259.048	169.522	328.916	160.198	170.898	226.26	137.24
1708	SLC25A20	848.991	-0.612369	0.249318	-2.45617	0.0140425	0.142416	476.61	888.984	664.65	655.952	1251.88	1057.24	1076.92	719.701
1709	IER3	380.699	0.758659	0.308836	2.45651	0.0140294	0.142416	758.598	330.74	347.313	477.398	207.939	318.444	344.731	260.433
1710	DSG1	19.1013	1.09201	0.444626	2.45602	0.0140485	0.142416	35.4647	18.162	26.8754	23.494	11.67	6.36889	14.5661	16.2095
1711	HCAR2	10.794	2.16882	0.883683	2.4543	0.014116	0.143016	6.05494	50.6625	8.26936	5.63855	2.12182	6.36889	2.91322	4.32253
1712	DBH	5.33757	3.25346	1.32607	2.45347	0.0141487	0.143264	27.6797	1.91179	7.23569	1.87952	0	0	2.91322	1.08063
1713	LOC105608416	129.022	1.04601	0.426408	2.45307	0.0141644	0.143339	143.589	67.8686	165.387	318.578	56.2283	88.1029	95.1651	97.257
1714	LOC114113061	223.991	0.784261	0.319902	2.45157	0.0142235	0.14377	389.246	319.269	271.855	153.181	173.989	108.271	171.88	204.24
1715	LOC101104216	106.191	-1.14753	0.468076	-2.4516	0.0142224	0.14377	19.0298	45.883	85.7946	113.711	179.294	168.776	101.963	135.079
1716	PTPRK	1100.93	0.652151	0.26605	2.45123	0.0142368	0.14382	2043.97	1092.59	1298.29	947.277	786.135	738.791	856.486	1043.89
1717	CRABP2	29.1484	2.25082	0.918573	2.45035	0.0142719	0.14409	134.939	45.883	6.20202	5.63855	12.7309	15.9222	9.71073	2.16127
1718	SMTNL2	32.4389	0.915999	0.373908	2.4498	0.0142936	0.144225	54.4945	33.4564	26.8754	54.506	22.2791	26.537	16.5082	24.8546
1719	MYO1F	531.085	-0.690049	0.281749	-2.44916	0.0143188	0.144312	211.923	381.403	507.532	525.325	671.557	640.073	593.325	717.54
1720	CXCL11	87.6818	-1.09371	0.446547	-2.44927	0.0143146	0.144312	26.8147	28.6769	108.535	60.1446	108.213	146.484	86.4255	136.16
1721	PLIN2	979.51	-0.806061	0.329177	-2.44872	0.0143366	0.144407	330.427	882.292	564.384	1074.14	1366.45	1149.58	1201.22	1267.58
1722	CACNA1A	136.146	0.880873	0.359864	2.4478	0.0143733	0.144617	291.502	86.0307	177.791	150.361	73.2029	104.025	97.1073	109.144
1723	PHF7	21.4335	1.48759	0.607738	2.44774	0.0143755	0.144617	47.5745	17.2061	14.4714	46.988	8.48729	5.30741	8.73965	22.6933
1724	CTSW	457.134	-1.08471	0.44318	-2.44757	0.0143824	0.144617	106.394	216.988	267.72	580.771	736.272	803.541	461.259	484.124
1725	PTPN7	551.92	-0.718848	0.293748	-2.44716	0.0143989	0.144698	210.193	437.8	428.973	592.048	687.47	682.532	597.21	779.136
1726	DEF6	304.702	-0.689657	0.281862	-2.44679	0.0144134	0.14476	128.884	216.988	268.754	318.578	381.928	415.039	309.772	397.673
1727	PM20D1	319.385	-1.06216	0.434183	-2.44633	0.0144317	0.144861	62.2794	198.826	331.808	234.94	473.166	490.404	510.784	252.868
1728	LOC105606875	5.97981	-3.24037	1.32533	-2.44495	0.0144873	0.145234	3.45997	0	1.03367	0	26.5228	13.7993	1.94215	1.08063
1729	TCHP	175.357	0.422453	0.172812	2.44458	0.0145021	0.145234	199.813	208.385	190.195	204.867	181.416	139.054	140.806	138.321
1730	ARNT2	115.771	0.734269	0.300296	2.44516	0.0144789	0.145234	192.893	89.8542	138.512	156.94	73.2029	73.2422	81.5701	119.95
1731	AHNAK2	96.7005	1.16877	0.478109	2.44457	0.0145024	0.145234	278.527	85.0748	80.6262	91.1566	37.1319	41.3978	88.3676	71.3218
1732	P2RY6	47.0021	-0.917869	0.37551	-2.44433	0.0145123	0.145249	13.8399	39.1917	46.5151	31.0121	68.9592	64.7504	63.1197	48.6285
1733	LOC106990963	111.834	0.848125	0.347148	2.44312	0.0145609	0.14537	184.243	68.8245	181.926	140.024	79.5683	67.9348	64.0908	108.063
1734	RASL11B	33.7462	0.915437	0.374628	2.44359	0.0145421	0.14537	54.4945	39.1917	44.4478	38.5301	22.2791	19.1067	37.8718	14.0482
1735	PHACTR2	776.892	0.573435	0.23471	2.44317	0.014559	0.14537	942.841	670.083	1098.79	1005.54	573.953	459.621	670.04	794.265
1736	LOC101102745	32.0488	0.961491	0.393572	2.44299	0.0145663	0.14537	59.6844	38.2359	31.0101	40.4096	16.9746	12.7378	28.1611	29.1771
1737	RGS19	238.634	-0.60946	0.249394	-2.44376	0.0145349	0.14537	120.234	173.973	223.273	238.699	306.603	300.399	237.913	307.98
1738	PKN1	3063.42	-0.423484	0.17338	-2.44253	0.0145849	0.145396	2182.37	2432.76	2672.04	3181.08	3351.42	4146.15	3328.84	3212.72
1739	ARPIN	832.781	-0.43671	0.178796	-2.4425	0.0145858	0.145396	602.034	855.527	698.761	674.747	947.394	1120.92	964.275	798.588
1740	HS2ST1	46.7311	0.974504	0.399284	2.44063	0.0146616	0.145883	83.9042	32.5005	90.9629	40.4096	30.7664	27.5985	32.0454	35.6609
1741	STK11IP	344.076	-0.440317	0.180423	-2.44047	0.0146683	0.145883	249.118	371.844	281.158	265.952	364.953	417.162	387.458	414.963
1742	LOC114113938	118.91	0.585756	0.240012	2.44053	0.0146657	0.145883	185.973	124.267	114.737	145.663	101.847	106.148	98.0783	74.5637
1743	DLGAP1	141.752	0.616872	0.252752	2.44062	0.0146621	0.145883	233.548	192.135	125.074	135.325	106.091	119.947	111.673	110.225
1744	LOC106991888	99.7094	-0.512939	0.210219	-2.44002	0.0146865	0.14598	82.1742	87.9425	80.6262	78	105.03	142.238	123.326	98.3376
1745	PHF21A	319.464	0.55388	0.227051	2.43945	0.0147097	0.146128	418.656	257.136	375.222	468.94	230.218	259.001	241.797	304.738
1746	F5	121.514	-0.810525	0.332316	-2.43902	0.014727	0.146216	82.1742	141.473	56.8518	72.3615	216.426	146.484	132.066	124.273
1747	LDHD	270.879	-0.494005	0.202572	-2.43866	0.0147419	0.146279	269.012	177.797	213.97	238.699	318.273	377.887	308.801	262.594
1748	NR1I2	1329.21	-0.506052	0.207571	-2.43797	0.01477	0.146307	895.266	1289.5	1327.23	882.434	1708.07	1500.93	1742.1	1288.11
1749	LAMA5	356.736	0.983475	0.40337	2.43815	0.0147628	0.146307	860.667	267.651	312.168	454.843	166.563	213.358	378.718	199.917
1750	PIR	389.473	-0.531216	0.217878	-2.43813	0.0147634	0.146307	236.143	356.549	351.448	330.795	432.852	438.392	591.383	378.221
1751	ADAMTS5	37.2966	0.966592	0.39657	2.43738	0.014794	0.146461	64.8744	36.3241	35.1448	61.0843	14.8528	28.66	36.9008	20.532
1752	ATP1A1	15052.8	-0.51459	0.211169	-2.43686	0.0148155	0.146507	10252.7	14674	15392.4	9266.96	18215.8	15049.7	18938.8	18632.3
1753	MPEG1	1273.1	-0.764966	0.313915	-2.43686	0.0148155	0.146507	514.67	738.908	1068.81	1450.99	2007.24	1368.25	1614.89	1421.03
1754	PAK1	1292.64	-0.453247	0.186048	-2.43619	0.0148429	0.146694	819.147	1153.77	1293.12	1099.52	1459.81	1317.3	1477	1721.45
1755	ABCD1	495.78	-0.716449	0.294159	-2.43559	0.0148677	0.146856	244.793	446.404	453.781	356.169	639.729	568.954	865.226	391.189
1756	NID1	940.144	0.954861	0.392149	2.43494	0.0148941	0.147033	2094.14	825.894	1163.91	877.735	446.644	410.793	1101.2	600.832
1757	KIAA0895	30.7872	1.57821	0.648313	2.43434	0.0149191	0.147196	61.4144	13.3825	72.3569	37.5904	9.5482	7.43037	35.9297	8.64506
1758	DACT2	16.3447	1.5983	0.656636	2.43407	0.0149299	0.147218	45.8445	20.0738	16.5387	15.9759	3.18273	6.36889	18.4504	4.32253
1759	LOC114112981	224.419	0.700284	0.287801	2.43323	0.014965	0.147379	352.052	173.973	358.683	226.482	162.319	167.714	136.921	217.207
1760	MAMDC4	22.7436	-0.997848	0.410067	-2.43338	0.0149587	0.147379	20.7598	17.2061	9.30303	13.1566	24.401	41.3978	23.3057	32.419
1761	ANGPT1	173.367	0.547686	0.225121	2.43286	0.0149802	0.147379	147.049	254.268	234.643	187.952	128.37	135.87	148.574	150.208
1762	BMPR1A	1127.52	0.70203	0.288554	2.43293	0.0149773	0.147379	2223.03	915.749	1190.79	1256.46	770.221	698.455	969.13	996.343
1763	LOC101107260	792.515	-0.790608	0.325059	-2.43219	0.0150077	0.147565	253.443	736.04	608.831	724.554	920.871	1281.21	960.391	854.781
1764	LOC114112987	298.146	0.44188	0.181746	2.43131	0.0150444	0.147759	411.736	300.151	364.885	296.964	270.532	264.309	258.305	218.288
1765	DUSP26	108.655	1.82656	0.751217	2.43147	0.0150377	0.147759	155.698	25.8092	107.502	389.06	20.1573	112.517	46.6115	11.887
1766	TRAF3IP3	781.529	-0.673669	0.277164	-2.43058	0.0150745	0.147971	320.912	565.891	759.747	763.084	960.124	989.3	834.151	1059.02
1767	LOC101111694	996.801	1.29009	0.530834	2.43031	0.0150861	0.148001	879.696	313.534	2194.48	2272.34	379.806	353.473	765.205	815.878
1768	ZBTB20	522.46	0.940728	0.387374	2.42847	0.0151626	0.148327	882.291	253.313	906.528	705.759	270.532	444.761	258.305	458.188
1769	SPINK4	2419.45	-0.875999	0.360779	-2.42808	0.0151792	0.148327	1359.77	3107.62	1091.56	1267.74	4008.12	3656.8	2805.43	2058.61
1770	ANKMY2	713.542	0.468646	0.193001	2.42821	0.0151734	0.148327	1012.91	734.128	808.33	758.386	550.613	484.035	723.449	636.493
1771	FCHO1	143.533	-0.726634	0.299127	-2.42918	0.015133	0.148327	53.6295	121.399	128.175	129.687	189.903	156.038	164.111	205.32
1772	PLCB1	555.196	0.849417	0.349772	2.42848	0.0151621	0.148327	923.811	314.49	770.084	847.663	344.796	373.641	293.264	573.816
1773	SBF2	998.73	0.449444	0.185026	2.42908	0.0151371	0.148327	1305.27	884.204	1334.47	1088.24	831.754	739.852	849.689	956.36
1774	NUP210	1561	-0.6935	0.285533	-2.42879	0.0151494	0.148327	655.664	1455.83	1280.72	1379.57	2156.83	2446.71	1538.18	1574.48
1775	SLC7A9	429.349	-1.12388	0.463064	-2.42706	0.0152218	0.148659	87.3641	237.062	568.518	187.952	594.11	579.569	736.073	444.14
1776	NTRK2	18.848	1.68293	0.69378	2.42574	0.0152772	0.148698	63.1444	11.4708	20.6734	19.7349	4.24364	12.7378	15.5372	3.2419
1777	PKIB	971.966	0.968735	0.399288	2.42615	0.0152598	0.148698	1770.64	930.087	1877.14	568.554	528.334	409.732	947.767	743.475
1778	PKHD1L1	39.7018	0.869672	0.358444	2.42624	0.0152561	0.148698	66.6043	36.3241	41.3468	61.0843	25.4619	25.4755	40.785	20.532
1779	SPAG1	205.473	0.626131	0.258116	2.42577	0.015276	0.148698	339.942	250.445	248.081	158.819	190.964	158.161	151.487	145.885
1780	SOGA1	245.482	0.885224	0.364844	2.42631	0.0152534	0.148698	511.21	193.091	198.465	371.205	129.431	133.747	231.115	195.595
1781	NBEAL2	1279.12	-0.331025	0.136441	-2.42614	0.0152605	0.148698	1165.14	1234.06	983.02	1149.33	1483.15	1557.19	1345.91	1315.13
1782	LIME1	105.258	-0.683807	0.28208	-2.42416	0.0153439	0.149263	66.6043	93.6778	63.0538	99.6145	133.675	178.329	99.0494	108.063
1783	MSI2	737.508	0.482578	0.199091	2.4239	0.0153546	0.149284	1153.03	843.101	773.185	669.109	655.643	612.475	589.441	604.074
1784	PALD1	164.514	1.05569	0.43561	2.42348	0.0153727	0.149375	240.468	100.369	186.061	361.807	74.2638	156.038	139.834	57.2735
1785	MEIS3	105.355	0.739832	0.305369	2.42275	0.0154037	0.149593	177.323	76.4717	120.939	152.241	77.4465	99.7792	73.8015	64.838
1786	STAG1	807.663	0.388405	0.160366	2.42199	0.0154358	0.149602	1000.8	728.393	987.155	946.337	691.714	675.102	651.59	780.217
1787	IMPG1	19.1948	1.35182	0.558118	2.4221	0.0154312	0.149602	23.3548	16.2502	43.4141	27.253	7.42638	6.36889	6.79751	22.6933
1788	PPIL2	625.925	-0.461449	0.190493	-2.4224	0.0154184	0.149602	413.466	662.436	498.229	532.843	725.663	812.033	737.044	625.686
1789	LOC105603471	95.4347	1.46102	0.603301	2.42171	0.0154478	0.149602	153.968	23.8974	119.906	262.193	29.7055	96.5948	33.9875	43.2253
1790	KCNK7	16.219	1.20823	0.498884	2.42186	0.0154412	0.149602	36.3296	21.0297	13.4377	19.7349	6.36547	10.6148	13.595	8.64506
1791	CNTNAP1	328.505	0.866012	0.357705	2.42102	0.0154769	0.1498	788.007	240.886	338.01	329.855	234.461	259.001	247.624	190.191
1792	LOC105612398	49.7898	0.769619	0.31795	2.42057	0.0154962	0.149903	56.2244	44.9271	55.8182	93.9759	39.2537	36.0904	32.0454	39.9834
1793	LOC101113715	16458.3	-2.15916	0.892114	-2.42028	0.0155086	0.14994	1582.93	15211.2	5927.06	1364.53	49919	26724.9	12526.8	18409.7
1794	CNR2	36.6585	-0.892721	0.368919	-2.41983	0.0155279	0.149959	14.7049	32.5005	34.1111	21.6145	44.5583	38.2133	42.7272	64.838
1795	PARVA	1921.22	0.548405	0.226624	2.41989	0.0155252	0.149959	3279.18	1913.7	1697.29	2237.57	1630.62	1578.42	1611.98	1421.03
1796	CXHXorf38	347.433	-0.333043	0.137647	-2.41955	0.0155397	0.149989	315.722	285.813	317.337	311.06	426.486	396.994	365.123	360.931
1797	FBXL17	968.825	0.448962	0.185647	2.41837	0.0155903	0.150394	1365.82	859.351	1171.15	1076.96	807.353	714.377	846.775	908.812
1798	IQCK	70.3583	0.853189	0.352836	2.41809	0.0156023	0.150426	146.184	79.3394	54.7845	81.759	43.4974	39.2748	55.3511	62.6767
1799	PGF	18.7272	1.21226	0.501521	2.41717	0.0156417	0.150722	37.1946	23.8974	25.8417	17.8554	5.30456	12.7378	19.4215	7.56443
1800	KCNH2	367.06	0.757898	0.313619	2.41662	0.0156654	0.150866	537.16	272.43	362.818	672.868	205.817	311.014	339.875	234.497
1801	KCNC1	12.6807	-1.439	0.595516	-2.4164	0.015675	0.150875	7.78492	3.82359	7.23569	8.45783	35.0101	15.9222	14.5661	8.64506
1802	GABRB1	9.44639	1.71238	0.708865	2.41566	0.0157069	0.151098	16.4348	3.82359	21.7071	15.9759	3.18273	7.43037	4.85536	2.16127
1803	EIF2S3	2671.15	-0.632398	0.261839	-2.41522	0.0157257	0.151195	1595.04	1884.07	1869.91	3030.72	4015.55	3287.41	3426.92	2259.6
1804	LOC114113083	105.835	0.693442	0.287193	2.41455	0.0157545	0.151388	135.804	94.6337	173.657	119.349	58.3501	67.9348	102.934	94.0151
1805	LOC114117925	6.33826	2.36886	0.981322	2.41395	0.0157808	0.151557	24.2198	7.64717	3.10101	7.51807	1.06091	4.24592	2.91322	0
1806	LDOC1	195.794	0.945813	0.391886	2.41349	0.0158007	0.151664	243.063	109.928	212.936	465.181	112.457	151.792	155.372	115.628
1807	CLPTM1L	3157.87	-0.403995	0.167423	-2.41301	0.0158213	0.151777	2310.39	3277.77	2786.77	2499.76	3620.89	4128.1	3468.67	3170.58
1808	LOC101117650	237.51	0.465498	0.193029	2.41154	0.0158854	0.152308	307.937	256.18	247.047	290.386	199.451	250.51	167.024	181.546
1809	GNB4	515.157	0.865648	0.35908	2.41074	0.0159204	0.152398	1052.69	345.079	568.518	694.482	318.273	229.28	413.677	499.252
1810	PLBD1	365.868	-0.862066	0.357581	-2.41083	0.0159163	0.152398	127.154	217.944	230.508	463.301	497.567	378.949	459.317	552.203
1811	FZD1	262.812	0.926962	0.384517	2.41072	0.0159211	0.152398	301.882	200.738	263.586	611.783	123.066	182.575	271.9	146.966
1812	SYPL2	8.18021	2.76688	1.14833	2.40947	0.0159755	0.15275	43.2496	1.91179	6.20202	5.63855	0	5.30741	0.971073	2.16127
1813	LOC101121635	3249.08	-1.02988	0.427395	-2.40966	0.0159674	0.15275	704.103	4137.12	2125.22	1578.8	4213.94	4010.28	3917.31	5305.91
1814	LOC114113246	1716.54	-2.27618	0.945012	-2.40862	0.0160128	0.152966	41.5196	604.126	1330.33	374.024	5822.28	2806.56	1110.91	1642.56
1815	LOC114109097	34.4663	1.52412	0.632793	2.40856	0.0160157	0.152966	64.0094	23.8974	105.434	11.2771	24.401	21.2296	13.595	11.887
1816	CD300E	25.8887	-1.05803	0.439385	-2.40799	0.0160406	0.153035	6.91993	21.0297	21.7071	17.8554	42.4364	25.4755	44.6693	27.0158
1817	LAT	719.367	-0.834073	0.346354	-2.40815	0.0160335	0.153035	253.443	441.624	592.293	780.94	956.942	1255.73	641.879	832.087
1818	LAP3	2361.35	-0.464595	0.192979	-2.40749	0.0160626	0.153161	1442.81	2095.32	2378.47	2021.42	2925.99	2991.25	2329.6	2705.9
1819	RGS6	377.114	0.609557	0.253289	2.40657	0.0161033	0.153323	537.16	357.505	455.848	471.759	321.456	413.978	249.566	209.643
1820	HIGD1B	23.5082	-0.893635	0.371342	-2.4065	0.0161062	0.153323	17.2998	17.2061	11.3704	19.7349	27.5837	40.3363	24.2768	30.2577
1821	NECAB3	29.939	1.03289	0.429143	2.40687	0.0160898	0.153323	58.8194	26.7651	32.0438	43.2289	11.67	28.66	24.2768	14.0482
1822	MFSD13A	308.016	-0.398563	0.165655	-2.40598	0.0161291	0.153456	249.983	300.151	265.653	247.157	376.623	398.055	308.801	317.706
1823	HES6	490.416	-1.08234	0.449976	-2.40532	0.0161581	0.153648	301.882	534.346	271.855	150.361	802.049	1124.11	348.615	390.108
1824	JAML	957.13	-0.72325	0.30077	-2.40467	0.0161873	0.153841	373.676	589.788	898.259	1027.16	1165.94	1065.73	1242.97	1293.52
1825	TRMT9B	23.4014	1.36858	0.569698	2.40228	0.016293	0.154677	58.8194	20.0738	17.5724	38.5301	13.7918	12.7378	21.3636	4.32253
1826	TCEAL9	126.157	1.16939	0.486753	2.40243	0.0162866	0.154677	325.237	214.121	65.1212	93.9759	49.8628	66.8733	80.599	113.466
1827	LGALS2	12197.3	-0.868668	0.361642	-2.40201	0.0163051	0.154707	6358.55	14376.7	6838.76	6955.16	16246.8	22227.4	16711.2	7863.76
1828	RFXANK	600.097	-0.460292	0.191898	-2.39862	0.0164569	0.155826	371.081	544.861	538.542	566.675	681.105	801.418	696.259	600.832
1829	UGGT2	44.0844	1.13015	0.471078	2.39908	0.0164363	0.155826	89.9591	33.4564	45.4815	73.3012	21.2182	13.7993	49.5247	25.9352
1830	LIMD2	661.97	-0.763474	0.318303	-2.39858	0.016459	0.155826	228.358	453.095	539.576	742.41	757.49	860.861	784.627	929.344
1831	SLC5A10	82.5185	0.632877	0.263816	2.39893	0.0164429	0.155826	87.3641	132.87	78.5589	102.434	73.2029	75.3652	56.3222	54.0316
1832	GUSB	523.655	-0.499938	0.208464	-2.3982	0.016476	0.155902	363.296	555.376	449.646	367.446	648.217	532.864	733.16	539.236
1833	RHOBTB3	1728.05	0.414806	0.172983	2.39796	0.0164865	0.155916	2433.22	1841.06	1818.22	1806.22	1441.78	1256.79	1510.02	1717.13
1834	LOC101105336	54.3843	-0.870819	0.363266	-2.39719	0.0165212	0.156158	52.7645	17.2061	41.3468	42.2892	56.2283	82.7955	59.2354	83.2087
1835	LOC114118401	243.238	-0.462324	0.19288	-2.39695	0.0165323	0.156178	175.593	171.105	240.845	231.181	273.715	325.875	266.074	261.513
1836	SCARB1	475.117	-0.497447	0.207566	-2.39657	0.0165495	0.156256	371.081	367.064	494.094	343.952	657.765	504.204	436.012	626.767
1837	PIF1	61.9239	0.737057	0.307662	2.39567	0.0165898	0.156551	96.879	78.3835	60.9865	73.3012	60.4719	48.8281	49.5247	27.0158
1838	JAK3	973.861	-0.714659	0.298409	-2.3949	0.0166249	0.156712	361.566	736.996	882.754	968.892	1145.78	1162.32	1047.79	1484.79
1839	LOC114116649	10.4125	3.46844	1.44815	2.39508	0.0166165	0.156712	57.0894	14.3384	4.13468	0.939759	0	0	6.79751	0
1840	LOC105608368	28.6071	1.06355	0.444161	2.39451	0.0166425	0.156792	57.0894	18.162	36.1784	43.2289	14.8528	27.5985	15.5372	16.2095
1841	HEY2	42.3578	-0.709913	0.296501	-2.3943	0.016652	0.156796	25.9497	35.3682	40.3131	27.253	63.6547	48.8281	55.3511	42.1447
1842	FAM162A	1009.76	0.518713	0.216674	2.39398	0.0166668	0.1568	1475.68	1334.43	1055.38	891.831	795.683	968.071	892.416	664.589
1843	BNIP2	575.145	0.610897	0.255189	2.3939	0.0166705	0.1568	988.685	476.036	534.407	780.94	475.288	425.654	426.301	493.849
1844	LOC114112903	157.335	-0.613169	0.256269	-2.39267	0.0167261	0.156898	114.179	93.6778	126.108	163.518	170.807	248.387	148.574	193.433
1845	EFEMP1	237.823	0.923139	0.385765	2.39301	0.0167108	0.156898	519.86	281.989	251.182	192.651	185.659	82.7955	235	153.45
1846	RGS2	562.358	0.765206	0.3198	2.39277	0.0167219	0.156898	1132.27	350.814	699.794	649.374	374.502	415.039	472.912	404.157
1847	TGFB1	780.079	-0.390358	0.163139	-2.39279	0.0167209	0.156898	584.734	659.568	684.289	772.482	767.039	813.095	965.246	994.182
1848	LOC114118295	13.6195	-1.07773	0.450322	-2.39324	0.0167004	0.156898	7.78492	7.64717	9.30303	10.3374	23.34	18.0452	18.4504	14.0482
1849	LONRF1	200.133	0.541587	0.226414	2.39202	0.0167558	0.157091	288.907	205.518	212.936	241.518	137.918	128.439	181.591	204.24
1850	AGXT	5.441	1.86034	0.778111	2.39085	0.0168095	0.15734	7.78492	12.4267	8.26936	5.63855	4.24364	1.06148	1.94215	2.16127
1851	HOXB8	11.3921	-1.63422	0.683517	-2.3909	0.0168072	0.15734	0.864991	6.69127	7.23569	7.51807	19.0964	22.2911	5.82644	21.6127
1852	PRKD2	798.539	-0.385857	0.161388	-2.39087	0.0168086	0.15734	549.27	814.424	707.03	699.181	952.698	878.906	857.457	929.344
1853	LAPTM5	6879.34	-0.77861	0.325717	-2.39045	0.0168277	0.15734	2301.74	4080.72	6775.7	7109.28	9237.35	8154.3	8207.51	9168.09
1854	DNAJC27	103.903	0.679217	0.284119	2.39061	0.0168203	0.15734	147.914	101.325	104.401	157.88	67.8983	57.32	86.4255	108.063
1855	LOC114115606	17.406	1.93458	0.809404	2.39013	0.0168425	0.157394	32.8697	7.64717	35.1448	34.7711	3.18273	15.9222	9.71073	0
1856	MID1	230.83	0.59297	0.24814	2.38966	0.0168639	0.157508	269.012	184.488	362.818	294.145	161.258	206.989	158.285	209.643
1857	PKN2	802.631	0.659979	0.276246	2.3891	0.0168897	0.157664	1574.28	753.246	770.084	834.506	612.146	544.54	748.697	583.542
1858	LOC101121820	3342.83	-0.560616	0.234712	-2.38852	0.0169162	0.157742	1596.77	3079.9	3095.84	3033.54	3926.43	3617.53	3999.85	4392.77
1859	LOC105605780	263.74	-0.613313	0.256772	-2.38855	0.016915	0.157742	129.749	189.267	252.215	263.133	347.979	333.305	259.276	334.996
1860	LOC101122262	349.132	-0.456194	0.19108	-2.38745	0.0169657	0.158069	370.216	309.71	268.754	228.361	387.233	410.793	383.574	434.414
1861	MAP4K3	724.437	0.63901	0.267746	2.38663	0.0170037	0.158069	1350.25	598.391	782.488	797.856	512.42	489.343	647.705	617.041
1862	SEMA3E	24.3769	1.81105	0.758885	2.38646	0.0170115	0.158069	55.3595	12.4267	24.8081	59.2048	18.0355	10.6148	14.5661	0
1863	PKIA	346.828	-0.49324	0.206643	-2.38692	0.0169902	0.158069	248.253	391.917	270.821	241.518	442.4	382.133	372.892	424.689
1864	MIPOL1	59.6069	1.00657	0.421798	2.38638	0.0170151	0.158069	134.074	51.6184	62.0202	70.4819	30.7664	23.3526	40.785	63.7573
1865	SRGN	2118.86	-0.625012	0.2619	-2.38645	0.0170119	0.158069	1073.45	1404.21	2225.49	1965.04	2467.68	2141.01	2417	3257.03
1866	WAS	510.438	-0.78351	0.328302	-2.38655	0.0170071	0.158069	171.268	345.079	419.67	564.795	646.095	751.529	530.206	654.863
1867	LOC114110459	6.95043	3.04146	1.27496	2.38553	0.0170544	0.158349	34.5997	1.91179	10.3367	2.81928	0	0	4.85536	1.08063
1868	LOC101103044	151.548	1.02465	0.429587	2.3852	0.01707	0.15841	219.708	81.2512	330.774	181.374	80.6292	60.5044	154.401	103.741
1869	LOC106992031	27.1546	1.21214	0.50832	2.3846	0.0170975	0.15858	62.2794	29.6328	37.2121	22.5542	9.5482	8.49185	19.4215	28.0965
1870	CREB3L4	45.6207	1.52518	0.639698	2.38422	0.0171153	0.15866	158.293	63.0892	37.2121	12.2169	29.7055	19.1067	29.1322	16.2095
1871	SLAIN2	1002.5	0.390539	0.163816	2.38402	0.0171248	0.158663	1371.01	927.219	1045.04	1205.71	840.242	851.308	865.226	914.215
1872	CTSL	85.4655	-1.23552	0.518582	-2.3825	0.0171956	0.15881	25.0848	114.708	21.7071	42.2892	168.685	135.87	73.8015	101.579
1873	PTPRN2	679.857	0.91476	0.383846	2.38314	0.0171655	0.15881	1629.64	764.717	700.828	458.602	483.775	366.211	671.982	363.093
1874	LOC114114924	12.1761	1.16999	0.491044	2.38265	0.0171883	0.15881	20.7598	18.162	14.4714	14.0964	6.36547	5.30741	10.6818	7.56443
1875	ATP9A	1533.9	0.45432	0.190674	2.38271	0.0171858	0.15881	2251.57	1875.47	1609.42	1357.01	1237.02	1192.04	1335.22	1413.47
1876	LGI4	210.857	0.884702	0.371233	2.38315	0.0171654	0.15881	447.201	161.546	148.848	336.434	113.517	162.407	169.938	146.966
1877	SHISA7	15.8277	1.32781	0.557208	2.38297	0.0171736	0.15881	25.0848	12.4267	15.505	37.5904	10.6091	4.24592	13.595	7.56443
1878	PRR19	15.9251	-1.5573	0.653734	-2.38216	0.0172114	0.158871	3.45997	18.162	4.13468	6.57831	14.8528	44.5822	19.4215	16.2095
1879	BEND5	166.125	1.03436	0.434565	2.38022	0.0173023	0.159314	266.417	73.604	169.522	383.422	79.5683	123.132	125.268	108.063
1880	AGTPBP1	318.908	0.761578	0.319955	2.38027	0.0173002	0.159314	360.701	200.738	416.569	626.819	216.426	237.772	272.871	219.368
1881	COL1A2	2593.28	0.850475	0.357372	2.3798	0.0173221	0.159314	5637.15	3421.15	2301.98	1984.77	1538.32	1632.56	2781.15	1449.13
1882	LOC114117981	54.3424	0.670057	0.281588	2.37957	0.017333	0.159314	75.2543	47.7948	84.7609	59.2048	37.1319	41.3978	42.7272	46.4672
1883	POU2AF1	926.319	-0.695439	0.292194	-2.38006	0.0173098	0.159314	452.391	1010.38	882.754	483.976	1331.44	1007.35	1015.74	1226.52
1884	C20H6orf226	292.024	-0.567519	0.23838	-2.38073	0.0172782	0.159314	161.753	276.254	258.417	245.277	322.517	437.33	361.239	273.4
1885	NFKB2	629.398	0.419257	0.176161	2.37997	0.017314	0.159314	789.737	591.7	676.02	823.229	444.522	581.692	564.193	564.09
1886	IDO1	1225.71	-1.98908	0.835866	-2.37966	0.0173285	0.159314	65.7394	234.195	1050.21	623.06	2495.26	2561.35	625.371	2150.46
1887	KHDRBS3	82.8984	1.20231	0.505406	2.3789	0.0173642	0.159517	224.898	35.3682	113.704	88.3374	47.741	53.0741	70.8883	29.1771
1888	FAM114A1	1442.85	0.509821	0.214357	2.37837	0.0173893	0.159587	2303.47	1556.2	1468.84	1451.93	1192.46	942.595	1357.56	1269.74
1889	SIX4	20.2645	2.05931	0.865857	2.37835	0.0173903	0.159587	100.339	14.3384	10.3367	5.63855	10.6091	11.6763	4.85536	4.32253
1890	CERK	948.469	-0.453611	0.190855	-2.37673	0.0174668	0.16012	634.904	765.673	895.158	906.868	1064.09	1353.39	949.709	1017.96
1891	LOC114108712	144.843	1.46698	0.617183	2.37689	0.0174592	0.16012	110.719	89.8542	94.0639	556.337	39.2537	45.6437	112.644	110.225
1892	POU2F1	383.771	0.356817	0.150202	2.37558	0.0175212	0.160425	402.221	427.286	462.05	432.289	314.03	366.211	293.264	372.818
1893	CAPN6	35.1548	2.12113	0.892939	2.37545	0.0175278	0.160425	174.728	16.2502	10.3367	27.253	18.0355	26.537	4.85536	3.2419
1894	SBD2	4346.8	-1.38524	0.583114	-2.37559	0.0175208	0.160425	569.164	5180	2095.25	1782.72	8759.94	10209.3	2509.25	3668.75
1895	HDGFL3	308.887	0.966741	0.407041	2.37504	0.0175468	0.160514	710.158	173.973	294.596	455.783	193.086	136.931	232.086	274.481
1896	FSTL4	11.6641	1.35857	0.572244	2.37411	0.0175913	0.16077	15.5698	11.4708	27.9091	12.2169	3.18273	8.49185	5.82644	8.64506
1897	SMIM1	75.0752	1.01845	0.42899	2.37407	0.0175934	0.16077	159.158	51.6184	87.8619	103.374	40.3146	81.734	49.5247	27.0158
1898	LOC114112617	1.05956e+06	0.408065	0.171903	2.37381	0.0176055	0.160796	1.1923e+06	1.0162e+06	1.2387e+06	1.38648e+06	781444	924586	832240	1.10456e+06
1899	GPRC5B	71.8235	1.09858	0.462833	2.37361	0.0176154	0.160802	185.973	82.2071	34.1111	89.2771	43.4974	36.0904	60.2065	43.2253
1900	MECOM	2342.67	0.690965	0.291172	2.37305	0.0176419	0.16094	4090.54	2158.41	3463.83	1859.78	1554.23	1532.78	1683.84	2397.92
1901	NEFM	32.8732	1.12542	0.474358	2.37251	0.0176676	0.16094	76.1193	47.7948	31.0101	25.3735	10.6091	27.5985	27.19	17.2901
1902	ZYX	4883.72	0.594489	0.250549	2.37274	0.0176567	0.16094	8298.73	4729.77	4494.4	5980.63	3216.68	4720.41	4406.73	3222.45
1903	BTNL9	154.142	-0.631039	0.26596	-2.37268	0.0176594	0.16094	163.483	114.708	96.1313	109.012	258.862	160.284	153.429	177.224
1904	TRIAP1	626.207	-0.35032	0.147671	-2.3723	0.0176779	0.160949	470.555	601.259	602.629	528.145	724.602	749.406	636.053	697.008
1905	FGF14	57.7479	1.56963	0.661801	2.37176	0.0177036	0.161098	207.598	30.5887	84.7609	22.5542	11.67	27.5985	33.9875	43.2253
1906	NFIX	471.228	0.680151	0.286818	2.37137	0.0177225	0.161185	852.882	442.58	363.852	661.59	367.075	292.969	411.735	377.141
1907	LOC101108901	36949.3	5.42091	2.28639	2.37095	0.0177424	0.161282	237643	43313.6	7779.4	115.59	51.9846	0	6396.46	293.932
1908	LYPD8	1368.71	-0.615064	0.259468	-2.37048	0.017765	0.161403	1240.4	731.261	847.609	1505.49	1948.89	1779.04	1477	1419.95
1909	KCNJ15	9.88051	2.26769	0.956871	2.3699	0.0177929	0.161487	8.64991	10.5149	44.4478	1.87952	1.06091	2.12296	3.88429	6.4838
1910	FICD	314.559	-0.529658	0.22349	-2.36995	0.0177907	0.161487	196.353	333.608	293.562	206.747	422.243	359.842	368.037	336.077
1911	CD164L2	19.7064	-1.09942	0.464238	-2.36823	0.0178733	0.161957	18.1648	13.3825	6.20202	12.2169	23.34	36.0904	32.0454	16.2095
1912	HMGN2	6355.85	-0.361598	0.15269	-2.36819	0.0178756	0.161957	4676.14	6493.4	5951.87	5132.96	6727.24	7871.94	6933.46	7059.77
1913	IL18R1	35.4957	-1.15579	0.488154	-2.36767	0.0179007	0.161957	11.2449	8.60307	39.2794	29.1325	60.4719	35.0289	50.4958	49.7091
1914	RIC8B	263.03	0.487827	0.206024	2.36782	0.0178933	0.161957	412.601	261.916	257.384	296.024	214.304	206.989	229.173	225.852
1915	STAU2	598.608	0.481872	0.203446	2.36854	0.0178583	0.161957	845.097	549.64	704.963	690.723	474.227	400.178	515.64	608.396
1916	APMAP	1525.69	-0.37779	0.159555	-2.36777	0.0178954	0.161957	1208.39	1539.95	1281.75	1278.07	1767.48	2018.94	1477	1633.92
1917	SCCPDH	2288.25	-0.710849	0.300311	-2.36704	0.0179308	0.162144	864.991	1772.23	2658.6	1647.4	3039.51	2798.06	2768.53	2756.69
1918	DNAJC22	546.543	-0.816102	0.344867	-2.36643	0.0179608	0.162246	267.282	643.318	409.333	264.072	893.287	843.878	605.949	445.221
1919	PPDPFL	9.29963	1.35418	0.572223	2.36653	0.0179557	0.162246	11.2449	9.55896	18.6061	14.0964	3.18273	6.36889	4.85536	6.4838
1920	RAPGEF4	102.11	0.698592	0.29525	2.36611	0.0179763	0.162301	159.158	74.5599	146.781	124.988	67.8983	62.6274	92.2519	88.6119
1921	LOC114116071	47.6328	0.71189	0.3009	2.36587	0.0179878	0.162321	57.0894	43.0153	66.1549	70.4819	30.7664	45.6437	39.814	28.0965
1922	AGAP2	162.914	-0.687152	0.290611	-2.36451	0.018054	0.16258	63.1444	136.693	145.747	154.121	179.294	221.85	187.417	215.046
1923	LOC114108737	105.066	-1.07702	0.455455	-2.36471	0.0180441	0.16258	27.6797	33.4564	112.67	96.7952	186.72	157.099	112.644	113.466
1924	PKP1	57.6591	1.35954	0.57496	2.36459	0.0180501	0.16258	181.648	30.5887	32.0438	87.3976	29.7055	38.2133	18.4504	43.2253
1925	APEH	1500.05	-0.36235	0.153226	-2.36481	0.0180393	0.16258	1121.89	1428.11	1370.65	1330.7	1629.56	1715.35	1943.12	1461.02
1926	INPP4A	490.027	0.734492	0.310674	2.36419	0.0180697	0.162629	791.467	337.431	434.141	885.253	387.233	368.334	345.702	370.657
1927	LOC114109675	141.881	-1.23429	0.522161	-2.36382	0.0180876	0.162629	130.614	43.9712	87.8619	76.1205	80.6292	169.837	437.954	108.063
1928	LOC105605118	13.0578	1.61095	0.681468	2.36394	0.0180816	0.162629	15.5698	7.64717	11.3704	44.1687	6.36547	5.30741	9.71073	4.32253
1929	KDELC1	210.426	-0.529318	0.223961	-2.36343	0.0181065	0.162709	153.968	239.93	155.05	140.024	253.558	274.924	218.491	247.465
1930	SKI	1237.59	0.334623	0.141594	2.36325	0.0181153	0.162709	1524.98	1222.59	1271.41	1502.67	986.647	1112.43	1170.14	1109.81
1931	LOC101107420	48679.3	-2.2095	0.935047	-2.36298	0.0181287	0.162723	2566.43	47000.5	12054.7	7609.23	129048	108229	38438	44488.6
1932	RGS7	114.461	0.813404	0.344248	2.36284	0.0181356	0.162723	185.973	108.016	207.768	81.759	89.1165	71.1192	66.0329	105.902
1933	DCAF10	146.178	0.480185	0.203275	2.36224	0.0181648	0.162901	199.813	130.002	181.926	169.157	128.37	129.501	110.702	119.95
1934	TNFRSF13B	216.005	-0.549108	0.232532	-2.36143	0.0182048	0.163175	146.184	235.15	186.061	134.386	267.35	298.276	236.942	223.691
1935	DNAH14	3265.4	1.12244	0.475451	2.36078	0.0182363	0.163373	4945.16	2968.06	5366.81	4620.8	2388.11	4154.64	782.685	896.925
1936	CPEB2	435.245	0.589656	0.249802	2.3605	0.0182505	0.163415	719.673	396.697	569.552	405.976	304.481	295.092	416.59	373.899
1937	LOC105604280	13.5027	1.99028	0.843286	2.36014	0.0182678	0.163486	20.7598	2.86769	7.23569	55.4458	5.30456	6.36889	6.79751	3.2419
1938	EDIL3	74.6952	0.990019	0.419509	2.35994	0.0182777	0.16349	76.9842	50.6625	96.1313	173.855	47.741	52.0126	69.9172	30.2577
1939	SLC25A12	163.837	0.659544	0.279708	2.35797	0.018375	0.163825	307.072	145.296	170.555	179.494	108.213	124.193	150.516	125.353
1940	LCK	587.279	-0.871243	0.369508	-2.35785	0.0183813	0.163825	171.268	322.137	509.599	657.831	782.952	848.123	570.991	835.329
1941	CNOT4	651.169	0.312319	0.132456	2.35791	0.0183782	0.163825	706.698	637.583	776.286	764.964	587.745	555.155	557.396	623.525
1942	PPIL6	93.5693	0.834573	0.353813	2.3588	0.0183342	0.163825	193.758	71.6922	119.906	93.9759	53.0456	76.4266	54.3801	85.37
1943	TBX21	130.412	-1.00405	0.425653	-2.35884	0.0183319	0.163825	28.5447	70.7363	91.9966	156	177.172	165.591	144.69	208.562
1944	LOC101103766	217.744	-0.845303	0.358501	-2.35788	0.0183795	0.163825	54.4945	190.223	194.33	184.193	294.933	270.678	260.247	292.851
1945	LOC101122834	153.715	-0.440831	0.186938	-2.35816	0.0183658	0.163825	112.449	135.737	147.815	125.928	161.258	204.866	161.198	180.466
1946	TNFAIP8L2	238.676	-0.770381	0.326781	-2.35748	0.0183994	0.163902	77.8492	173.017	199.498	255.614	287.507	325.875	268.016	322.029
1947	SPOPL	390.255	0.509418	0.216221	2.35601	0.0184723	0.164064	592.519	339.343	449.646	452.024	320.395	266.432	332.107	369.576
1948	SPATA48	8.75548	-1.33772	0.56768	-2.35647	0.0184497	0.164064	4.32496	5.73538	4.13468	5.63855	16.9746	13.7993	9.71073	9.7257
1949	C1QTNF7	116.471	1.29873	0.551198	2.35619	0.0184637	0.164064	171.268	33.4564	145.747	312	50.9237	109.333	67.9751	41.064
1950	ALDH1A2	366.024	0.519976	0.220757	2.35542	0.0185018	0.164064	377.136	390.962	536.475	421.012	273.715	221.85	361.239	345.803
1951	TMEM171	897.934	-0.512826	0.217678	-2.35589	0.0184783	0.164064	793.197	984.573	629.505	552.578	968.612	944.718	1121.59	1188.7
1952	LOC101109646	21.6179	-0.925287	0.392758	-2.35587	0.0184793	0.164064	17.2998	12.4267	18.6061	11.2771	28.6446	36.0904	19.4215	29.1771
1953	IGF1R	1291.07	0.520869	0.221138	2.3554	0.0185027	0.164064	2111.44	1104.06	1278.65	1591.95	1113.96	1026.45	1051.67	1050.38
1954	LOC114109552	36.2106	-1.25913	0.534557	-2.35546	0.0184999	0.164064	13.8399	8.60307	32.0438	31.0121	49.8628	92.3489	34.9586	27.0158
1955	LOC105604357	18.0661	-0.924524	0.39247	-2.35565	0.0184902	0.164064	13.8399	14.3384	10.3367	11.2771	25.4619	27.5985	23.3057	18.3708
1956	NEMF	761.69	0.333619	0.141662	2.35503	0.0185213	0.164145	890.076	761.849	911.697	833.566	703.384	744.098	587.499	661.347
1957	LOC114117879	640.243	-0.658887	0.279838	-2.35453	0.0185461	0.16428	481.8	543.905	360.751	599.566	668.374	485.097	962.333	1020.12
1958	PRRX2	12.6624	1.1712	0.497638	2.35351	0.0185969	0.164646	19.0298	19.1179	10.3367	21.6145	5.30456	7.43037	8.73965	9.7257
1959	DZIP3	124.379	0.635915	0.270262	2.35296	0.0186246	0.164724	199.813	94.6337	172.623	138.145	102.908	94.4718	85.4544	106.983
1960	SMOC1	182.388	0.922473	0.392026	2.35309	0.018618	0.164724	257.767	264.783	171.589	261.253	99.7256	147.546	207.81	48.6285
1961	ABCB1	304.879	-0.938089	0.398745	-2.3526	0.0186425	0.164798	83.0392	242.798	277.023	234	356.466	221.85	589.441	434.414
1962	LOC114108604	62759	-0.689763	0.29325	-2.35213	0.018666	0.164837	26905.6	39747.1	69164.9	56325.4	81191.5	88427.8	59532.6	80777.3
1963	IL17RD	15.1258	1.41507	0.601588	2.35222	0.0186616	0.164837	44.1146	9.55896	15.505	18.7952	5.30456	7.43037	11.6529	8.64506
1964	PSTPIP1	385.985	-0.889961	0.378428	-2.35173	0.0186861	0.164931	116.774	209.341	256.35	499.952	484.836	556.216	455.433	508.978
1965	DNAAF4	59.942	0.739878	0.314641	2.3515	0.0186979	0.164951	108.989	55.442	71.3232	63.9036	35.0101	53.0741	38.8429	52.951
1966	TRIM23	194.155	0.5767	0.245283	2.35116	0.0187147	0.165015	262.957	157.723	234.643	274.41	132.614	131.624	167.996	191.272
1967	LOC101111026	865.362	-0.359185	0.152809	-2.35055	0.0187456	0.165119	749.948	805.821	836.239	640.916	1094.86	1005.22	887.56	902.328
1968	LOC106991487	41.1592	0.690665	0.293819	2.35065	0.0187408	0.165119	63.1444	38.2359	55.8182	46.0482	31.8273	35.0289	31.0743	28.0965
1969	DUSP11	614.077	-0.305816	0.130165	-2.34946	0.0188008	0.165438	522.455	602.215	549.912	522.506	746.881	628.397	668.098	672.154
1970	CSF2RB	707.28	-0.583923	0.24859	-2.34894	0.0188269	0.165438	451.526	729.349	560.249	523.446	764.917	576.384	1032.25	1020.12
1971	LOC101113072	112.35	-0.72364	0.308025	-2.34929	0.0188092	0.165438	63.1444	70.7363	96.1313	109.012	124.127	163.468	87.3965	184.788
1972	ASCC2	1239.43	-0.487246	0.207437	-2.34889	0.0188295	0.165438	931.596	1270.39	899.293	1027.16	1598.79	1708.98	1424.56	1054.7
1973	SRPK3	19.8999	1.77492	0.755531	2.34923	0.0188123	0.165438	76.9842	14.3384	9.30303	22.5542	2.12182	12.7378	13.595	7.56443
1974	LOC114115312	1017.12	0.355967	0.151578	2.34841	0.0188538	0.165568	1287.11	1145.16	942.707	1192.55	946.333	856.615	951.651	814.797
1975	RSPH14	39.6822	1.11269	0.473856	2.34815	0.0188669	0.165599	82.1742	25.8092	40.3131	68.6024	16.9746	43.5207	18.4504	21.6127
1976	SERINC4	412.594	0.59169	0.252061	2.34741	0.0189045	0.165845	728.323	335.52	422.771	497.133	310.847	351.35	316.57	338.238
1977	LPCAT1	312.873	-0.442809	0.188658	-2.34716	0.0189173	0.165874	218.843	219.856	294.596	327.976	361.771	360.904	360.268	358.77
1978	SPSB4	5.47593	2.32884	0.992417	2.34664	0.0189437	0.16597	14.7049	1.91179	12.404	7.51807	0	4.24592	1.94215	1.08063
1979	FAM110B	64.8282	0.745795	0.317825	2.34656	0.0189475	0.16597	74.3893	50.6625	89.9293	109.952	33.9492	54.1355	50.4958	55.1123
1980	PPIG	2154.61	0.263859	0.112473	2.34598	0.0189772	0.166147	2196.21	2264.52	2521.12	2422.7	2011.49	2072.01	1838.24	1910.56
1981	CYTIP	223.222	-0.566857	0.241701	-2.34528	0.0190128	0.166206	126.289	167.282	215.003	211.446	251.436	227.157	245.681	341.48
1982	ABHD1	390.544	-0.658247	0.280629	-2.34561	0.018996	0.166206	195.488	287.725	403.131	326.096	515.603	506.327	578.759	311.222
1983	LOC106990184	28.289	1.03444	0.441066	2.34532	0.0190108	0.166206	63.1444	24.8533	41.3468	22.5542	21.2182	21.2296	13.595	18.3708
1984	FAM166B	10.6555	1.7573	0.749525	2.34456	0.0190497	0.166414	20.7598	4.77948	9.30303	31.0121	5.30456	3.18444	8.73965	2.16127
1985	AGO2	836.973	0.308072	0.131405	2.34444	0.0190558	0.166414	1016.36	903.322	827.969	955.735	780.831	689.963	727.333	794.265
1986	DCDC1	6.6977	1.89302	0.807607	2.34399	0.0190788	0.166531	11.2449	3.82359	20.6734	6.57831	2.12182	2.12296	4.85536	2.16127
1987	NIPAL3	1376.54	0.406824	0.173579	2.34374	0.0190915	0.166558	2046.57	1442.45	1382.02	1405.88	1193.52	1129.42	1211.9	1200.58
1988	LOC105602840	525.812	0.420452	0.179433	2.34323	0.0191175	0.166617	733.513	514.272	588.158	571.374	413.755	393.81	472.912	518.704
1989	MORC4	68.9159	0.866726	0.369878	2.34328	0.0191153	0.166617	144.454	68.8245	48.5825	93.9759	37.1319	46.7052	54.3801	57.2735
1990	TRAF3IP1	216.098	0.626886	0.267631	2.34235	0.0191628	0.166812	373.676	182.576	220.172	272.53	146.406	151.792	170.909	210.723
1991	IFT172	218.791	0.666966	0.284756	2.34223	0.0191687	0.166812	342.537	167.282	206.734	357.108	154.893	199.558	161.198	161.014
1992	CFAP70	18.0926	1.40355	0.599164	2.34251	0.0191544	0.166812	56.2244	14.3384	15.505	18.7952	6.36547	10.6148	7.76858	15.1289
1993	SELL	88.4176	-0.979706	0.418392	-2.3416	0.0192014	0.167013	29.4097	87.9425	35.1448	85.5181	85.9338	92.3489	121.384	169.659
1994	GPAM	954.87	-0.51045	0.218039	-2.3411	0.0192271	0.167152	677.288	903.322	881.72	688.843	1359.03	1135.78	1213.84	779.136
1995	ST6GALNAC2	302.346	-0.577266	0.246618	-2.34073	0.0192463	0.167235	239.603	334.564	170.555	225.542	385.111	324.813	302.004	436.576
1996	LRRC58	52.6782	0.879998	0.376049	2.34012	0.0192778	0.167423	96.879	68.8245	64.0875	43.2289	32.8882	20.1681	45.6404	49.7091
1997	LOC101123376	33.1069	1.27286	0.543972	2.33993	0.0192872	0.167423	83.0392	26.7651	26.8754	50.747	10.6091	12.7378	37.8718	16.2095
1998	KCTD9	252.668	0.525344	0.224637	2.33864	0.0193543	0.167565	410.006	250.445	278.057	253.735	217.487	182.575	191.301	237.739
1999	LOC114112956	10.0798	2.94158	1.25756	2.33912	0.0193291	0.167565	54.4945	7.64717	8.26936	0.939759	0	0	3.88429	5.40316
[truncated: 15,336 more rows]

## Sheet: GSEA GO BP 
Gene set enrichment analysis: Activated and suppressed biological processes in High-diarrhoea group compared to low diarrhoea group. NES with a negative value is suppressed while a positive value is an activated BP.
ID	Description	setSize	enrichmentScore	NES	pvalue	p.adjust	qvalues	rank	leading_edge	core_enrichment
GO:0022613	ribonucleoprotein complex biogenesis	104	-0.485082	-2.06065	6.96e-08	0.000164074	0.000148685	4450	tags=67%, list=33%, signal=45%	PSIP1/RRS1/EIF3M/WDR55/PAK1IP1/PWP1/EIF3L/NUDT21/UTP23/DDX47/DHX9/SNRPE/GTF2H5/RPL27/SHQ1/PDCD11/GEMIN8/EIF4A3/RPS27/UTP15/DIMT1/POP7/BYSL/EIF3B/NOL9/WDR74/DDX27/SUV39H1/EIF3I/SF3A2/EIF6/SIRT7/RPL13A/SNRPF/SNRPD1/EIF3D/GEMIN6/DDX39B/PRPF19/MRPL10/RPLP0/WDR12/RPP30/EIF3K/PRMT5/SNRPC/EIF3G/EXOSC4/MRTO4/SNRPB/CLP1/TARBP2/RPS6/SNRPD2/BUD23/NOL11/HSP90AB1/ISG20L2/TRMT112/RPP40/NOP56/RIOX2/DDX56/NOB1/G…
GO:0140053	mitochondrial gene expression	50	-0.583465	-2.21009	2.08e-06	0.00160085	0.0014507	4781	tags=76%, list=36%, signal=49%	MRPS22/NDUFA7/MRPS16/MRPS21/SLC25A33/TSFM/NGRN/TFB2M/MTIF3/MRPS15/MRPS12/NSUN3/MTG1/HSD17B10/MPV17L2/FASTKD3/MRPS14/DARS2/MRPS23/MRPS5/MRPS7/MRPL58/MRPS24/TBRG4/RPUSD3/PTCD3/DAP3/MRPS18A/MRPL43/MRPS34/MRPL57/SHMT2/MRPS11/MRPS18B/MRPS25/MRPL44/C1QBP/MRPS2
GO:0002252	immune effector process	132	-0.403953	-1.74406	2.41e-06	0.00160085	0.0014507	1394	tags=30%, list=10%, signal=27%	TGFB1/PQBP1/IRF5/PHB/TLR3/DNASE1/CXCL10/TKFC/TP53/MOV10/C1QBP/RNASE6/SAMHD1/C4BPA/RAC2/CTSH/FCER1G/VAV1/ITGAL/IRF1/BATF/IFNG/ADORA2B/SH2D1A/CFB/POU2AF1/CXCL9/CORO1A/LTA/CFD/TLR9/ENPP3/SASH3/SERPING1/MZB1/C1QA/COLEC11/C2/FUT7
GO:0050776	regulation of immune response	108	-0.442859	-1.87375	2.72e-06	0.00160085	0.0014507	1778	tags=34%, list=13%, signal=30%	HSP90AB1/IL18/STOML2/RPS3/PHPT1/CD81/WASHC1/TGFB1/PQBP1/PHB/GPX1/C1QBP/SAMHD1/C4BPA/RAC2/CTSH/FCER1G/VAV1/HCST/IRF1/NLRC4/IFNG/ADORA2B/SH2D1A/CFB/CD79A/ADCY7/LTA/CFD/TLR9/ENPP3/SASH3/SERPING1/C1QA/COLEC11/C2/FUT7
GO:0050778	positive regulation of immune response	78	-0.476767	-1.95464	4.88e-06	0.00230335	0.00208732	1709	tags=33%, list=13%, signal=29%	IL18/STOML2/RPS3/PHPT1/CD81/TGFB1/PQBP1/PHB/C1QBP/C4BPA/FCER1G/VAV1/NLRC4/IFNG/ADORA2B/SH2D1A/CFB/CD79A/LTA/CFD/TLR9/SASH3/SERPING1/C1QA/COLEC11/C2
GO:0032543	mitochondrial translation	43	-0.598652	-2.19537	7.38e-06	0.00289976	0.00262779	3619	tags=79%, list=27%, signal=58%	MRPS22/NDUFA7/MRPS16/MRPS21/TSFM/NGRN/MTIF3/MRPS15/MRPS12/NSUN3/MTG1/MPV17L2/FASTKD3/MRPS14/DARS2/MRPS23/MRPS5/MRPS7/MRPL58/MRPS24/RPUSD3/PTCD3/DAP3/MRPS18A/MRPL43/MRPS34/MRPL57/SHMT2/MRPS11/MRPS18B/MRPS25/MRPL44/C1QBP/MRPS2
GO:0002253	activation of immune response	41	-0.594381	-2.15621	9.91e-06	0.0033393	0.00302611	1652	tags=41%, list=12%, signal=36%	STOML2/RPS3/PHPT1/CD81/PQBP1/PHB/C1QBP/C4BPA/NLRC4/CFB/CD79A/CFD/TLR9/SERPING1/C1QA/COLEC11/C2
GO:0090305	nucleic acid phosphodiester bond hydrolysis	69	-0.483992	-1.90878	1.43e-05	0.00420754	0.00381291	4981	tags=71%, list=37%, signal=45%	DDX1/APTX/ZFP36/NCBP2/FCF1/APEX2/SLX1A/ERCC2/DNA2/PLD3/POP4/NUDT21/POLR3K/RNASEK/USB1/CNOT7/LACTB2/ERCC1/TUT1/TSN/TOE1/DNASE2/G3BP1/TREX1/POLR2I/RNASEH2B/DGCR8/TATDN3/CPSF3/EXOSC4/APEX1/DXO/RNASEH2A/ISG20L2/TDP2/RPP40/ENDOG/SND1/POLD1/POP5/DNASE1/NOB1/FEN1/NUDT16/MRPL44/MOV10/RNASE6/SAMHD1/ENPP3
GO:0006909	phagocytosis	37	-0.621907	-2.19559	1.72e-05	0.0045102	0.00408718	926	tags=35%, list=7%, signal=33%	MSR1/SCARB1/FCER1G/VAV1/CNN2/ITGAL/ICAM3/ITGB2/CORO1A/NCF2/IL2RG/TYROBP/APOA2
GO:0006260	DNA replication	58	-0.520629	-2.02767	2.02e-05	0.00476226	0.00431561	3571	tags=72%, list=27%, signal=53%	ORC3/BCAR3/CDK9/SMC3/ORC2/DNA2/RMI1/DTD1/DHX9/E2F7/RTF2/ZPR1/MMS22L/CENPS/NASP/CHAF1A/E2F8/POLG2/MCM6/GRWD1/CCNA2/STOML2/RMI2/RTEL1/TONSL/PCNA/RFC2/POLA2/FEN1/POLB/TP53/MCM7/CENPX/GINS3/SAMHD1/MCM5/RAD51/GINS4/ORC1/CINP/PCLAF/PRIMPOL
GO:0071826	ribonucleoprotein complex subunit organization	50	-0.525464	-1.99039	5.01e-05	0.0100739	0.00912906	5307	tags=80%, list=40%, signal=49%	SF3A1/DICER1/VCP/SRSF6/STRAP/PRMT7/EIF3H/PSIP1/RRS1/EIF3M/EIF3L/NUDT21/TFIP11/DHX9/SNRPE/SHQ1/GEMIN8/EIF3B/EIF3I/SF3A2/RPL13A/SNRPF/SNRPD1/EIF3D/GEMIN6/DDX39B/PRPF19/EIF3K/PRMT5/SNRPC/EIF3G/MRTO4/SNRPB/CLP1/TARBP2/SNRPD2/HSP90AB1/GEMIN7/SNRPG/ERAL1
GO:0046434	organophosphate catabolic process	32	-0.614787	-2.13305	5.13e-05	0.0100739	0.00912906	2111	tags=50%, list=16%, signal=42%	SMPD1/PDXP/DCTPP1/HINT1/DERA/NUDT16/HPRT1/CNP/SAMHD1/SCARB1/SMPDL3A/ABHD6/NT5E/PLA2G7/GPD1/APOA2
GO:0070661	leukocyte proliferation	53	-0.508221	-1.94413	6.55e-05	0.0118869	0.010772	1709	tags=45%, list=13%, signal=40%	IL18/RPS3/CD81/WASHC1/FYN/STAT5A/IMPDH2/TP53/CD40LG/CD320/IL34/RAC2/CD28/IRF1/IFNG/CD79A/IKZF3/RASAL3/CORO1A/TLR9/ENPP3/SASH3/MZB1/CCL5
GO:0002443	leukocyte mediated immunity	53	-0.505907	-1.93528	7.61e-05	0.0124418	0.0112749	1709	tags=36%, list=13%, signal=31%	IL18/CD81/TGFB1/DNASE1/C1QBP/C4BPA/RAC2/CTSH/FCER1G/VAV1/BATF/ADORA2B/SH2D1A/CORO1A/LTA/SASH3/C1QA/C2/FUT7
GO:0032392	DNA geometric change	29	-0.626631	-2.16624	7.91e-05	0.0124418	0.0112749	2108	tags=41%, list=16%, signal=35%	GTF2F2/MCM6/HMGB2/RFC2/TP53/MCM7/DQX1/RUVBL2/MCM5/RAD51/MCM3/GINS4
GO:0045321	leukocyte activation	129	-0.363464	-1.53377	9.22e-05	0.012505	0.0113322	1790	tags=31%, list=13%, signal=27%	NCAPH2/CLPTM1/IL18/STOML2/RPS3/CD81/WASHC1/FYN/NR1H3/TGFB1/STAT5A/IMPDH2/PHB/DNASE1/PHB2/TP53/CD40LG/CD320/RAC2/CD28/FCER1G/VAV1/ITGAL/IRF1/BATF/IFNG/RIPOR2/ADORA2B/CD79A/POU2AF1/IKZF3/RASAL3/CORO1A/TLR9/ENPP3/SASH3/MZB1/C1QA/CCL5/FUT7
GO:0044270	cellular nitrogen compound catabolic process	80	-0.435927	-1.77967	9.65e-05	0.012505	0.0113322	4284	tags=57%, list=32%, signal=39%	DNA2/YBX1/SMG9/YTHDF2/DCP1B/CNOT9/CNOT7/SMG8/PCID2/DHX9/EIF4A3/ZPR1/RNASEH2B/RNPS1/LSM4/FASTKD3/BLVRB/MAGOHB/TBRG4/ADA/EXOSC4/APEX1/DXO/PDXP/DCTPP1/RNASEH2A/HINT1/LSM3/SND1/BHMT/MAGOH/DNASE1/DERA/FEN1/NUDT16/HPRT1/CNP/RNASEH2C/URAD/MOV10/SAMHD1/SMPDL3A/NT5E/PRR5L/PM20D1/HAAO
GO:0000375	RNA splicing, via transesterification reactions	72	-0.444656	-1.74338	0.000106065	0.012505	0.0113322	5653	tags=81%, list=42%, signal=47%	SCNM1/PRPF3/SNRNP70/SRSF1/MFAP1/SNW1/HNRNPA2B1/SF3A1/SRSF6/RBM8A/PRPF38A/STRAP/NCBP2/CASC3/SMU1/SF3B5/PRMT7/RBM22/PSIP1/SNRNP25/TRA2B/RBM4/RNF113A/PPIL1/TFIP11/DHX9/SNRPE/PLRG1/GEMIN8/EIF4A3/SRSF3/PRPF6/RNPS1/LSM4/SF3A2/SNRPF/SNRPD1/PPIE/GEMIN6/DDX39B/PRPF19/MAGOHB/SRSF7/JMJD6/PRMT5/SNRPC/SNRPB/EFTUD2/SNRPD2/DCPS/SF3B3/LSM3/MAGOH/PQBP1/PTBP1/GEMIN7/SNRPG/C1QBP
GO:0000377	RNA splicing, via transesterification reactions with bulged adenosine as nucleophile	72	-0.444656	-1.74338	0.000106065	0.012505	0.0113322	5653	tags=81%, list=42%, signal=47%	SCNM1/PRPF3/SNRNP70/SRSF1/MFAP1/SNW1/HNRNPA2B1/SF3A1/SRSF6/RBM8A/PRPF38A/STRAP/NCBP2/CASC3/SMU1/SF3B5/PRMT7/RBM22/PSIP1/SNRNP25/TRA2B/RBM4/RNF113A/PPIL1/TFIP11/DHX9/SNRPE/PLRG1/GEMIN8/EIF4A3/SRSF3/PRPF6/RNPS1/LSM4/SF3A2/SNRPF/SNRPD1/PPIE/GEMIN6/DDX39B/PRPF19/MAGOHB/SRSF7/JMJD6/PRMT5/SNRPC/SNRPB/EFTUD2/SNRPD2/DCPS/SF3B3/LSM3/MAGOH/PQBP1/PTBP1/GEMIN7/SNRPG/C1QBP
GO:0000398	mRNA splicing, via spliceosome	72	-0.444656	-1.74338	0.000106065	0.012505	0.0113322	5653	tags=81%, list=42%, signal=47%	SCNM1/PRPF3/SNRNP70/SRSF1/MFAP1/SNW1/HNRNPA2B1/SF3A1/SRSF6/RBM8A/PRPF38A/STRAP/NCBP2/CASC3/SMU1/SF3B5/PRMT7/RBM22/PSIP1/SNRNP25/TRA2B/RBM4/RNF113A/PPIL1/TFIP11/DHX9/SNRPE/PLRG1/GEMIN8/EIF4A3/SRSF3/PRPF6/RNPS1/LSM4/SF3A2/SNRPF/SNRPD1/PPIE/GEMIN6/DDX39B/PRPF19/MAGOHB/SRSF7/JMJD6/PRMT5/SNRPC/SNRPB/EFTUD2/SNRPD2/DCPS/SF3B3/LSM3/MAGOH/PQBP1/PTBP1/GEMIN7/SNRPG/C1QBP
GO:0071897	DNA biosynthetic process	32	-0.595757	-2.06703	0.000117322	0.0131736	0.011938	2978	tags=53%, list=22%, signal=41%	POLD2/CCT3/POLG2/CCT6A/HSP90AB1/MYC/TK1/CCT7/PCNA/POLD1/RFC2/NHP2/PHB/POLB/TP53/PCLAF/PRIMPOL
GO:0033108	mitochondrial respiratory chain complex assembly	37	-0.58077	-2.05036	0.000129693	0.0133272	0.0120772	4952	tags=86%, list=37%, signal=55%	NDUFB8/NDUFAF6/NDUFB4/OXA1L/NDUFS5/SLC25A33/NDUFB9/NDUFA11/NDUFB6/NDUFB5/NDUFB10/CHCHD4/NDUFA8/FOXRED1/NDUFA5/NDUFA2/NDUFB7/TIMM21/NDUFB11/FASTKD3/NDUFA9/NDUFB1/NDUFS7/SAMM50/NDUFC1/NDUFA3/NDUFC2/NDUFAB1/NDUFA13/OMA1/NDUFA10/SDHAF1
GO:0002250	adaptive immune response	65	-0.460043	-1.78747	0.000133889	0.0133272	0.0120772	1515	tags=35%, list=11%, signal=32%	CD81/FYN/TGFB1/PHB/ERAP2/C1QBP/C4BPA/CTSH/FCER1G/BATF/SH2D1A/CD79A/ADCY7/CTSS/SEMA4A/CD3E/LTA/CD3G/SASH3/CD3D/C1QA/C2/FUT7
GO:0002684	positive regulation of immune system process	137	-0.346367	-1.4535	0.000140931	0.0133272	0.0120772	1709	tags=31%, list=13%, signal=28%	IL18/STOML2/RPS3/PHPT1/CD81/HMGB2/TGFB1/STAT5A/PQBP1/PHB/SELP/CXCL10/CD40LG/CD320/C1QBP/RARRES2/C4BPA/RAC2/CD28/FCER1G/VAV1/NLRC4/IFNG/RIPOR2/ADORA2B/SH2D1A/CFB/CD79A/SCIN/RASAL3/CORO1A/LTA/CFD/TLR9/ENPP3/SASH3/SERPING1/MZB1/C1QA/COLEC11/CCL5/C2/FUT7
GO:0022618	ribonucleoprotein complex assembly	48	-0.525438	-1.94459	0.000141298	0.0133272	0.0120772	4570	tags=79%, list=34%, signal=52%	SF3A1/DICER1/SRSF6/STRAP/PRMT7/EIF3H/PSIP1/RRS1/EIF3M/EIF3L/NUDT21/DHX9/SNRPE/SHQ1/GEMIN8/EIF3B/EIF3I/SF3A2/RPL13A/SNRPF/SNRPD1/EIF3D/GEMIN6/DDX39B/PRPF19/EIF3K/PRMT5/SNRPC/EIF3G/MRTO4/SNRPB/CLP1/TARBP2/SNRPD2/HSP90AB1/GEMIN7/SNRPG/ERAL1
GO:0046700	heterocycle catabolic process	79	-0.41656	-1.6975	0.000158044	0.0135083	0.0122413	4905	tags=66%, list=37%, signal=42%	ZFP36/NCBP2/CASC3/ITPA/PABPC1/TENT2/PNRC2/ALDH4A1/DNA2/YBX1/SMG9/YTHDF2/DCP1B/CNOT9/CNOT7/SMG8/PCID2/DHX9/EIF4A3/ZPR1/RNASEH2B/RNPS1/LSM4/FASTKD3/BLVRB/MAGOHB/TBRG4/ADA/EXOSC4/APEX1/DXO/PDXP/DCTPP1/RNASEH2A/HINT1/LSM3/SND1/MAGOH/DNASE1/DERA/FEN1/NUDT16/HPRT1/CNP/RNASEH2C/URAD/MOV10/SAMHD1/SMPDL3A/NT5E/PRR5L/HAAO
GO:0006261	DNA-dependent DNA replication	31	-0.619233	-2.14388	0.000160148	0.0135083	0.0122413	3571	tags=65%, list=27%, signal=47%	E2F7/RTF2/ZPR1/MMS22L/CENPS/E2F8/POLG2/MCM6/STOML2/TONSL/PCNA/RFC2/POLB/MCM7/CENPX/SAMHD1/MCM5/RAD51/GINS4/PRIMPOL
GO:0042254	ribosome biogenesis	61	-0.471507	-1.85925	0.000160404	0.0135083	0.0122413	4435	tags=69%, list=33%, signal=46%	RRS1/WDR55/PAK1IP1/PWP1/UTP23/DDX47/GTF2H5/RPL27/SHQ1/PDCD11/EIF4A3/RPS27/UTP15/DIMT1/POP7/BYSL/NOL9/WDR74/DDX27/SUV39H1/EIF6/SIRT7/MRPL10/RPLP0/WDR12/RPP30/EXOSC4/MRTO4/RPS6/BUD23/NOL11/ISG20L2/TRMT112/RPP40/NOP56/RIOX2/DDX56/NOB1/NUDT16/C1QBP/MRPS2/ERAL1
GO:0032943	mononuclear cell proliferation	49	-0.492833	-1.82754	0.000231918	0.0182288	0.0165191	1709	tags=45%, list=13%, signal=39%	IL18/RPS3/CD81/WASHC1/FYN/STAT5A/IMPDH2/TP53/CD40LG/CD320/RAC2/CD28/IRF1/IFNG/CD79A/IKZF3/RASAL3/CORO1A/TLR9/SASH3/MZB1/CCL5
GO:0046651	lymphocyte proliferation	49	-0.492833	-1.82754	0.000231918	0.0182288	0.0165191	1709	tags=45%, list=13%, signal=39%	IL18/RPS3/CD81/WASHC1/FYN/STAT5A/IMPDH2/TP53/CD40LG/CD320/RAC2/CD28/IRF1/IFNG/CD79A/IKZF3/RASAL3/CORO1A/TLR9/SASH3/MZB1/CCL5
GO:0001819	positive regulation of cytokine production	68	-0.44237	-1.74929	0.000281682	0.0207608	0.0188137	1709	tags=35%, list=13%, signal=31%	IL18/RPS3/TSPAN6/CD81/TGFB1/STAT5A/F2R/AGPAT1/PQBP1/TLR3/TKFC/CD40LG/C1QBP/CD28/FCER1G/IRF1/CD14/IFNG/ADORA2B/POU2AF1/LTA/TLR9/SASH3/APOA2
GO:0006813	potassium ion transport	29	0.719255	1.77313	0.000281741	0.0207608	0.0188137	1497	tags=52%, list=11%, signal=46%	KCNIP4/KCNMA1/SNAP25/FXYD1/KCNQ3/DPP6/KCNA4/KCNAB1/PKD2/KCNB2/IGF1/CAV1/KCNH1/KCNIP3/KCNJ12
GO:0009887	animal organ morphogenesis	120	0.552448	1.56696	0.000299305	0.0207687	0.0188208	3202	tags=42%, list=24%, signal=32%	LTF/ATP6V1B1/ACTG2/ACTA1/HAND1/SEMA3C/FRZB/TGFB2/CAV3/SOBP/HOXA3/INHBA/MMP13/OSR1/IGFBP5/FGF1/PRKRA/PTN/CAV1/EDA/TMEM100/ACTA2/CPE/HLX/SERPINH1/COL1A2/COL1A1/NPY1R/HAS2/MICAL2/FGF2/TCF21/FGL1/ARL6/TFAP2A/FHL2/ILK/STC1/NFIB/INSIG1/INTU/CALB1/TSPAN12/KLHL3/BMP4/CELA1/GJA1/MSN/CITED1/GCNT3
GO:0071103	DNA conformation change	44	-0.508554	-1.87867	0.000299464	0.0207687	0.0188208	2108	tags=70%, list=16%, signal=60%	CHD1L/HMGB1/PAF1/ERCC6L/RBBP4/RFC3/BRD2/DDX1/SMARCAL1/DNA2/NOC2L/NAP1L4/DHX9/G3BP1/NASP/CHAF1A/GTF2F2/MCM6/GRWD1/NCAPH2/HMGB2/RFC2/DNMT1/TP53/MCM7/DQX1/RUVBL2/MCM5/RAD51/MCM3/GINS4
GO:0006397	mRNA processing	128	-0.338722	-1.43507	0.0003236	0.0215081	0.0194908	5399	tags=70%, list=40%, signal=42%	MFAP1/SNW1/HNRNPA2B1/SF3A1/PAF1/SRSF6/SSU72/RBM8A/PRPF38A/ZMAT5/CTNNBL1/SNRNP40/STRAP/DDX1/NCBP2/CASC3/SMU1/SF3B5/PRMT7/PABPC1/RBM22/HNRNPK/CDK9/PTCD2/PSIP1/SNRNP25/TRA2B/RBM4/RNF113A/YBX1/CPSF2/THOC5/NUDT21/CMTR1/PPIL1/TFIP11/DDX47/SRRT/TUT1/DHX9/SNRPE/PLRG1/PDCD11/PRKRIP1/GEMIN8/EIF4A3/ZPR1/SRSF3/PPP1R8/NELFE/PRPF6/CSTF2/RNPS1/LSM4/ALYREF/SF3A2/SNRPF/SNRPD1/PPIE/GEMIN6/DDX39B/PRPF19/MAGOHB/HNRN…
GO:0060485	mesenchyme development	44	0.667882	1.76621	0.000328367	0.0215081	0.0194908	1786	tags=32%, list=13%, signal=28%	ACTG2/ACTA1/HAND1/SEMA3C/FRZB/TGFB2/TGFB1I1/OSR1/TMEM100/ACTA2/EDNRA/COL1A1/HAS2/FAM83D
GO:0071805	potassium ion transmembrane transport	25	0.73356	1.77701	0.000346954	0.0221113	0.0200375	1322	tags=52%, list=10%, signal=47%	KCNIP4/KCNMA1/SNAP25/KCNQ3/DPP6/KCNA4/KCNAB1/PKD2/KCNB2/IGF1/CAV1/KCNH1/KCNIP3
GO:1990868	response to chemokine	14	-0.748622	-2.1034	0.000485755	0.0293695	0.0266149	1496	tags=71%, list=11%, signal=64%	CIB1/CX3CR1/CCR5/CCR7/CXCR4/RIPOR2/ACKR1/CXCR1/CXCR3/CCL5
GO:1990869	cellular response to chemokine	14	-0.748622	-2.1034	0.000485755	0.0293695	0.0266149	1496	tags=71%, list=11%, signal=64%	CIB1/CX3CR1/CCR5/CCR7/CXCR4/RIPOR2/ACKR1/CXCR1/CXCR3/CCL5
GO:0090501	RNA phosphodiester bond hydrolysis	39	-0.528068	-1.91323	0.000559732	0.0329962	0.0299015	4074	tags=69%, list=30%, signal=48%	POP4/NUDT21/POLR3K/RNASEK/USB1/CNOT7/LACTB2/TUT1/TSN/TOE1/POLR2I/RNASEH2B/DGCR8/CPSF3/RNASEH2A/ISG20L2/RPP40/ENDOG/SND1/POP5/NOB1/FEN1/NUDT16/MRPL44/MOV10/RNASE6/SAMHD1
GO:0006281	DNA repair	122	-0.348729	-1.48428	0.000618533	0.0355732	0.0322368	3848	tags=42%, list=29%, signal=30%	ERCC1/UBE2D3/BABAM1/DHX9/UVSSA/NEIL2/MMS22L/CENPS/SHLD1/XRCC3/UHRF1/MMS19/POLD2/CHAF1A/PAXIP1/SIRT7/PAGR1/TTC5/PRPF19/HSF1/NEIL3/POLG2/APEX1/RAD51D/DDB2/RHNO1/PTTG1/ERCC8/TDP2/RPS3/USP10/MGMT/UBE2T/PPP4C/RTEL1/TONSL/PCNA/POLD1/MAD2L2/KIF22/FEN1/POLB/NUDT16/TP53/CENPX/SAMHD1/RUVBL2/RAD51/CINP/PCLAF/PRIMPOL
GO:0097435	supramolecular fiber organization	117	0.543256	1.54012	0.000882258	0.0488933	0.0443076	1889	tags=26%, list=14%, signal=23%	DES/ACTA1/BFSP1/WASF1/CFL2/TGFB2/CAV3/FMOD/PFN2/GFAP/TMOD1/TPPP3/TMEFF2/EMP2/NEFM/RDX/ACTA2/ACTN1/DCN/DSTN/COL1A2/LUM/MYH10/COL1A1/MYOC/TPPP/SERPINF2/MICAL3/VIM/GSN/MICAL2
GO:0032508	DNA duplex unwinding	25	-0.617407	-2.03814	0.000891608	0.0488933	0.0443076	2108	tags=40%, list=16%, signal=34%	GTF2F2/MCM6/RFC2/MCM7/DQX1/RUVBL2/MCM5/RAD51/MCM3/GINS4

## Sheet: GSEA KEGG 
Gene set enrichment analysis: Activated and suppressed KEGG Pathways in High-diarrhoea group compared to low diarrhoea group. NES with a negative value is suppressed while a positive value is an activated KEGG.
ID	Description	setSize	enrichmentScore	NES	pvalue	p.adjust	qvalues	rank	leading_edge	core_enrichment
bta03010	Ribosome	120	-0.567745	-2.55214	2.55375e-13	7.86556e-11	5.59137e-11	4827	tags=78%, list=36%, signal=50%	MRPS10/RPL37/RPS17/MRPS16/MRPS21/MRPL34/RPS27A/RPS15A/RPS19/RPL36A/RPS21/RPL19/RPS4X/RPS7/MRPL13/RPL15/RPL35A/RPL14/RPS8/MRPL20/FAU/RPL32/RPL4/RPS25/RPL10A/RPS18/MRPL32/RPL27/RPL3/RPLP2/RPS27/RPL7A/RPL24/RPL21/MRPS15/MRPL28/RPL11/MRPL14/MRPS12/RPL12/RPL31/MRPL18/RPS9/MRPL2/MRPS14/RPL13A/MRPL17/RPS10/MRPL10/RPL13/RPL18/MRPL16/RPLP0/MRPS5/MRPS7/RPS15/RPL23A/MRPL4/MRPL35/RPL10/MRPL21/MRPL9/MRPL30/RP…
bta05340	Primary immunodeficiency	30	-0.828467	-2.88714	4.73156e-12	7.2866e-10	5.17981e-10	1094	tags=70%, list=8%, signal=64%	CD40LG/BLNK/RFXANK/CD4/TAP1/TNFRSF13B/CD79A/PTPRC/BTK/TAP2/JAK3/CD19/CIITA/CD3E/IL7R/LCK/TNFRSF13C/IL2RG/CD3D/CD8B/CD8A
bta04061	Viral protein interaction with cytokine and cytokine receptor	61	-0.60373	-2.41386	3.28337e-08	3.37092e-06	2.39628e-06	1250	tags=48%, list=9%, signal=43%	CCL24/CXCL10/CCR5/CCR7/IL34/CCL25/CXCR4/IL6R/CSF1R/IL10RA/CCL1/IL18RAP/CXCL9/LTA/CCR6/IL2RG/IL2RB/CCR9/CXCR1/CCL26/CXCL11/CCR4/CXCR3/CCR10/XCR1/IL18R1/XCL1/CCL5/CCR3
bta03040	Spliceosome	123	-0.447319	-1.98072	7.89595e-07	6.07988e-05	4.32199e-05	5638	tags=71%, list=42%, signal=41%	HNRNPA3/PRPF3/SNRNP70/ZMAT2/CDC40/SRSF1/DHX16/SNW1/SF3A1/RBM17/SRSF6/RBM8A/PRPF38A/SF3B4/CTNNBL1/SNRNP40/NCBP2/SF3B5/RBM22/SF3B6/TXNL4A/HNRNPK/LSM2/TRA2B/PRPF31/DHX15/HNRNPU/SF3B2/U2AF2/PPIL1/DDX23/SNRPE/PLRG1/FUS/HNRNPC/EIF4A3/XAB2/SRSF3/U2AF1L4/CHERP/DHX38/PCBP1/PRPF4/PRPF6/HNRNPM/PHF5A/DHX8/LSM4/ALYREF/SF3A2/HSPA1A/SNRPA1/SNRPF/SNRPD1/PPIE/DDX39B/PRPF19/MAGOHB/U2AF1/SNRNP200/SRSF7/BUD31/PRPF8/…
bta04672	Intestinal immune network for IgA production	29	-0.703828	-2.41211	1.05491e-06	6.49823e-05	4.61938e-05	1394	tags=55%, list=10%, signal=50%	TGFB1/TNFSF13/CD40LG/CCL25/CD28/TNFRSF13B/CXCR4/ITGA4/CD86/CD80/ITGB7/MADCAM1/TNFRSF17/TNFRSF13C/CCR9/CCR10
bta04510	Focal adhesion	182	0.568565	1.62368	2.02015e-06	9.02109e-05	6.41281e-05	2844	tags=42%, list=21%, signal=33%	FLNC/MYLK/THBS1/FN1/THBS4/FLNA/MYL9/CAV3/PPP1R12B/THBS2/ITGA5/TNC/COL9A1/PDGFD/SHC2/PAK5/TNN/MAPK10/PPP1R12C/MYLK3/ITGB3/LAMA4/VCL/PGF/IGF1/VEGFD/ITGB1/COL6A3/CAV1/PPP1R12A/LAMB1/PIK3R3/LAMA5/ACTN1/ITGB8/ITGA7/TNXB/COL1A2/PAK3/ITGA11/AKT3/LAMA3/ITGA2/LAMC3/COL1A1/PDGFC/ITGB6/LAMA2/COL6A1/COL6A2/HGF/CAV2/PDGFRA/COL4A1/COL4A2/ITGA9/ZYX/LAMC1/ITGAV/PARVA/EGFR/JUN/IGF1R/ILK/DOCK1/VEGFB/COL4A3/PIK3CA/…
bta04650	Natural killer cell mediated cytotoxicity	74	-0.520763	-2.12886	2.05025e-06	9.02109e-05	6.41281e-05	2548	tags=49%, list=19%, signal=40%	PRKCG/TNFSF10/BID/MAPK3/NCR3/GRB2/ARAF/PTK2B/FYN/SH3BP2/PLCG2/HRAS/MAP2K2/PAK1/RAC2/SYK/PTPN6/FCER1G/VAV1/FCGR3A/HCST/ITGAL/SH2D1B/IFNG/PIK3CD/SH2D1A/LCP2/FASLG/ITGB2/LAT/CD247/LCK/PRF1/CD244/CASP3/TYROBP
bta03030	DNA replication	33	-0.657144	-2.29275	6.34474e-06	0.000215381	0.000153107	3070	tags=70%, list=23%, signal=54%	RNASEH2B/POLD2/RPA3/POLE/POLE2/RPA1/LIG1/MCM6/RNASEH2A/RFC4/PRIM1/RPA2/PCNA/POLD1/RFC2/POLA2/FEN1/MCM4/RNASEH2C/MCM7/MCM5/MCM3/MCM2
bta04020	Calcium signaling pathway	182	0.55911	1.59668	6.83645e-06	0.000215381	0.000153107	2285	tags=35%, list=17%, signal=29%	HTR2A/FGF5/CHRM2/MYLK/ATP2B2/CCKAR/TACR1/FGF10/CACNA1C/RYR2/GRIN2A/ATP2B3/TACR2/GDNF/ADCY8/RYR3/NTRK2/PDGFD/SLC8A1/NTRK3/ADRB3/PDE1A/CACNA1H/ATP2B4/CASQ1/BDKRB1/FGF1/MYLK3/PLCE1/VEGFD/PLCB4/NGF/GRM5/FGFR1/GNA14/PTGER1/ITPR1/RET/CACNA1G/CACNA1A/PLCB1/CCKBR/EDNRA/CAMK2G/ASPH/ADRB1/PDGFC/FGFR2/PLCD3/FGF9/CAMK1/HGF/CACNA1B/PDGFRA/AGTR1/PDE1C/FGF2/CACNA1E/PTGFR/PDE1B/ADCY1/EGFR/PHKG1
bta05150	Staphylococcus aureus infection	30	-0.66338	-2.31183	6.99288e-06	0.000215381	0.000153107	742	tags=50%, list=6%, signal=47%	MASP1/FCGR2B/FCGR3A/ITGAL/KRT23/CFB/FGG/ITGB2/SELPLG/C5AR1/CFD/C1QC/ITGAM/C1QA/C2
bta04612	Antigen processing and presentation	39	-0.602097	-2.14172	1.03524e-05	0.000267972	0.000190492	1383	tags=49%, list=10%, signal=44%	HSPA8/NFYC/HSP90AB1/PSME2/HSPA6/RFXANK/TAPBP/PSME1/CD4/TAP1/IFNG/TAP2/B2M/CTSS/CIITA/CD8B/CD8A/CD74/CTSL
bta04640	Hematopoietic cell lineage	55	-0.541607	-2.15212	1.04404e-05	0.000267972	0.000190492	901	tags=45%, list=7%, signal=43%	CD37/MS4A1/CD4/IL6R/CD14/CSF1R/ITGA4/IL5RA/MME/FLT3/CD19/CD2/CD3E/IL7R/CD3G/CD1D/CD1E/CD3D/CD5/CD8B/CD7/CD8A/ITGAM/ANPEP/THPO
bta05410	Hypertrophic cardiomyopathy	66	0.648556	1.76692	2.5877e-05	0.000613086	0.000435823	2166	tags=44%, list=16%, signal=37%	DES/PRKAA2/CACNA1C/CACNB2/RYR2/TGFB2/TPM1/SGCD/TPM2/ITGA5/SLC8A1/TGFB3/CACNA2D1/SGCB/ITGB3/IGF1/ITGB1/DMD/ITGB8/ITGA7/SGCA/ITGA11/ITGA2/ITGB6/LAMA2/CACNB3/ITGA9/CACNB1/ITGAV
bta03008	Ribosome biogenesis in eukaryotes	69	-0.488705	-1.99869	3.11668e-05	0.000685669	0.000487421	4861	tags=65%, list=36%, signal=42%	WDR43/FCF1/UTP18/HEATR1/RPP25L/GAR1/NOP10/XPO1/MPHOSPH10/GNL2/POP4/EFL1/GNL3/POP1/UTP4/RAN/EMG1/UTP15/DKC1/TCOF1/POP7/NMD3/TBL3/RBM28/XRN2/LSG1/EIF6/RCL1/REXO1/RPP30/PWP2/WDR3/IMP4/NOL6/NOP58/CSNK2B/FBL/RPP40/NOP56/NHP2/POP5/NOB1/RPP25/NXT1/NAT10
bta04512	ECM-receptor interaction	70	0.635251	1.7409	4.62848e-05	0.000950381	0.000675596	2717	tags=61%, list=20%, signal=49%	THBS1/FN1/THBS4/THBS2/ITGA5/TNC/COL9A1/TNN/FREM2/ITGB3/LAMA4/ITGB1/COL6A3/LAMB1/LAMA5/ITGB8/ITGA7/TNXB/COL1A2/ITGA11/LAMA3/ITGA2/LAMC3/COL1A1/ITGB6/LAMA2/FREM1/COL6A1/COL6A2/COL4A1/COL4A2/ITGA9/LAMC1/HSPG2/ITGAV/SDC4/SV2B/SV2C/COL4A3/LAMB3/SV2A/ITGB5/ITGA1
bta05414	Dilated cardiomyopathy	70	0.629777	1.7259	7.07943e-05	0.00136279	0.000968764	2225	tags=44%, list=17%, signal=37%	DES/CACNA1C/CACNB2/RYR2/TGFB2/TPM1/SGCD/ADCY8/TPM2/ITGA5/SLC8A1/TGFB3/CACNA2D1/SGCB/ITGB3/IGF1/ITGB1/DMD/ITGB8/ITGA7/SGCA/ITGA11/ITGA2/ADRB1/ITGB6/LAMA2/CACNB3/ITGA9/CACNB1/ITGAV/ADCY1
bta01240	Biosynthesis of cofactors	116	-0.375664	-1.64706	0.000133145	0.00241227	0.00171481	1622	tags=26%, list=12%, signal=23%	DHODH/NAPRT/GMPPB/MAT2A/MTHFD2/NME3/COQ6/PDXK/SHMT2/CTPS2/ALDH3A2/COX15/AKR1A1/ALAD/AK2/GGH/GUSB/MTHFD1/BCO1/SDR16C5/KYNU/PKLR/PSAT1/OXSM/MTHFD1L/MOCS1/IDO2/HAAO/IDO1/RDH12
bta04662	B cell receptor signaling pathway	67	-0.452598	-1.86787	0.000161756	0.00261567	0.0018594	2294	tags=37%, list=17%, signal=31%	NFKBIA/MAPK3/DAPP1/GRB2/RASGRP3/CD81/PIK3AP1/PLCG2/HRAS/CARD11/MAP2K2/CD22/BLNK/RAC2/SYK/PTPN6/INPP5D/FCGR2B/VAV1/CD79B/PIK3CD/CD79A/BTK/CD19/CD72
bta03050	Proteasome	45	-0.526014	-1.97524	0.000167428	0.00261567	0.0018594	3605	tags=64%, list=27%, signal=47%	PSMC5/PSMD3/PSMA4/POMP/PSMD2/PSMD8/PSMC2/PSMD13/ADRM1/PSMB7/PSMB6/PSMB4/PSMC4/PSMA7/PSMF1/PSMB5/PSMA1/PSMA6/PSMB1/PSMB3/PSMA2/PSMB2/PSME2/PSMA5/PSME1/IFNG/PSMB10/PSMB8/PSMB9
bta04360	Axon guidance	164	0.525079	1.49505	0.000172038	0.00261567	0.0018594	2694	tags=35%, list=20%, signal=28%	SEMA3C/PLXNA4/EPHA7/CFL2/MYL9/RGMA/TRPC4/SEMA3E/BMPR1B/ENAH/EFNB3/EPHB1/EFNA5/PAK5/NTNG1/RRAS/NFATC4/BOC/DCC/SEMA3A/ABLIM2/SRGAP3/ROBO2/ITGB1/TRPC6/SEMA6C/SLIT2/SMO/PIK3R3/NTN1/DPYSL2/PAK3/SLIT3/ROBO1/CAMK2G/SHH/UNC5A/PARD6G/SEMA3D/UNC5D/TRPC1/NTN4/RND1/UNC5C/PTCH1/ARHGEF12/SEMA4C/PARD3/BMPR2/UNC5B/ILK/ABL1/PTPN11/PIK3CA/ABLIM3/PLXNA2/PLXNB3
bta04080	Neuroactive ligand-receptor interaction	172	0.527368	1.50472	0.00018079	0.00261567	0.0018594	2593	tags=41%, list=19%, signal=33%	GRIK1/HTR1B/HTR2A/CHRM2/GRP/CCKAR/GABRA1/TACR1/GLP1R/GABRA4/GRIN2A/TACR2/GRM7/GABRB1/CHRNB2/GRIK5/GRIA2/PENK/ADRB3/NPY/TAC4/BDKRB1/GABRG3/ADORA1/ADCYAP1R1/GABRB3/GRIK3/THRB/GRIK2/GPR83/GRM5/UCN3/NPFF/GLP2R/LPAR3/GABBR2/PTGER1/GRIA1/GABRE/HCRTR1/APLN/GRM8/CHRNA5/CCKBR/GPR156/EDNRA/ADRB1/ADM/NPY1R/GIPR/GRIK4/CNR1/GRID2/GRIN3A/VIP/ADRA2C/AGTR1/GCG/PTGIR/PTGFR/PARD3/S1PR3/CHRNA3/EDNRB/F2/GRIN3B/THRA/…
bta04660	T cell receptor signaling pathway	95	-0.394167	-1.65933	0.000186834	0.00261567	0.0018594	1152	tags=25%, list=9%, signal=23%	HRAS/CARD11/MAP2K2/CD40LG/PAK1/CD4/CD28/PTPN6/VAV1/IFNG/PIK3CD/GRAP2/PRKCQ/PTPRC/LCP2/ITK/LAT/CD247/CD3E/LCK/CD3G/CD3D/CD8B/CD8A
bta04658	Th1 and Th2 cell differentiation	68	-0.452918	-1.84965	0.000224265	0.0030032	0.00213488	904	tags=28%, list=7%, signal=26%	STAT5A/IL12RB2/RUNX3/CD4/IL12RB1/DLL4/IFNG/PRKCQ/JAK3/STAT4/LAT/CD247/CD3E/LCK/CD3G/IL2RG/CD3D/IL2RB/TBX21
bta04610	Complement and coagulation cascades	56	-0.477186	-1.90536	0.000258911	0.00332269	0.002362	864	tags=41%, list=6%, signal=39%	F10/CFI/VSIG4/F2R/SERPINA5/C4BPA/MASP1/CFB/VWF/FGG/F13B/F5/ITGB2/C5AR1/CFD/C1QC/SERPING1/ITGAM/C1QA/ITGAX/PROC/C2/SERPINA1
bta04977	Vitamin digestion and absorption	16	-0.7274	-2.11659	0.0002823	0.00347793	0.00247235	1391	tags=69%, list=10%, signal=62%	SLC46A1/CBLIF/MMACHC/SLC5A6/SCARB1/SLC19A1/TCN2/CUBN/SLC52A3/RBP2/APOA4
bta05033	Nicotine addiction	22	0.754407	1.78037	0.000316616	0.00375069	0.00266624	1853	tags=59%, list=14%, signal=51%	GABRA1/GABRA4/GRIN2A/GABRB1/CHRNB2/GRIA2/GABRG3/GABRB3/GRIA1/GABRE/CACNA1A/CACNA1B/GRIN3A
bta04724	Glutamatergic synapse	91	0.573236	1.59429	0.000436539	0.00497978	0.00353996	1969	tags=33%, list=15%, signal=28%	GRIK1/CACNA1C/SHANK1/GRIN2A/ADCY8/GRM7/GRIK5/GRIA2/GNG8/GNB5/GLS2/PLCB4/GRIK3/GRIK2/HOMER2/GRM5/GNB3/ITPR1/GRIA1/CACNA1A/GRM8/GNB4/PLCB1/DLG4/GNG4/GRIK4/KCNJ3/TRPC1/GRIN3A/DLGAP1
bta04146	Peroxisome	75	-0.425303	-1.76501	0.000491436	0.0054058	0.00384281	3873	tags=64%, list=29%, signal=46%	PEX10/CRAT/PRDX1/PRDX5/PEX12/PEX14/ACOX3/PAOX/PEX11G/IDH2/MPV17L2/PEX3/PEX11B/ECH1/PEX19/DECR2/SLC25A17/NUDT19/ACSL1/IDH1/ABCD3/PEX5/ACOX1/ECI2/PIPOX/MLYCD/CAT/AMACR/DDO/PEX6/GSTK1/PEX16/ACAA1/HACL1/DAO/HSD17B4/EHHADH/SCP2/PEX11A/EPHX2/PECR/ACOT8/CROT/ACSL5/ABCD1/MPV17L/SLC27A2/ACOX2
bta04110	Cell cycle	119	-0.350081	-1.56301	0.000650691	0.00691078	0.00491266	3038	tags=39%, list=23%, signal=31%	CCNB1/GADD45G/CDC25B/ZBTB17/BUB1/E2F1/CDK1/ANAPC1/E2F4/CDC25A/CDKN2B/RBL1/CDC25C/CCND3/MAD2L1/TTK/ANAPC5/MCM6/CDKN2C/PTTG1/CCNE1/CDK4/CCNA2/MYC/CCNB2/CDC6/CCNB3/E2F2/PCNA/TGFB1/CCND2/MAD2L2/MCM4/TP53/ESPL1/MCM7/GADD45B/CDK6/CDC20/PKMYT1/CDC45/BUB1B/MCM5/MCM3/MCM2/ORC1/CCNA1
bta04713	Circadian entrainment	77	0.580537	1.60241	0.000673705	0.0069167	0.00491686	1731	tags=32%, list=13%, signal=28%	CACNA1C/RYR2/GRIN2A/ADCY8/RYR3/GRIA2/GUCY1A1/GNG8/CACNA1H/GUCY1B1/PRKG1/ADCYAP1R1/GNB5/PLCB4/GNB3/ITPR1/GRIA1/PER3/CACNA1G/GNB4/PLCB1/GNG4/CAMK2G/KCNJ3/PER2
bta05412	Arrhythmogenic right ventricular cardiomyopathy	66	0.601337	1.63828	0.000743224	0.00738429	0.00524926	2166	tags=41%, list=16%, signal=34%	ACTN2/DES/CACNA1C/CACNB2/RYR2/SGCD/ITGA5/SLC8A1/TCF7L1/CACNA2D1/CTNNA3/SGCB/ITGB3/ITGB1/DMD/ITGB8/ITGA7/SGCA/ITGA11/ITGA2/ITGB6/LAMA2/CACNB3/CDH2/ITGA9/CACNB1/ITGAV
bta05205	Proteoglycans in cancer	179	0.50635	1.44413	0.000861517	0.0082921	0.00589459	2887	tags=36%, list=22%, signal=29%	FLNC/THBS1/FN1/FLNA/TGFB2/CAV3/PPP1R12B/ITGA5/RRAS/PPP1R12C/FZD8/PLCE1/ITGB3/HSPB2/IGF1/ITGB1/FGFR1/CAV1/RDX/SMO/PPP1R12A/PIK3R3/IGF2/DCN/ITPR1/FZD1/SDC2/COL1A2/LUM/AKT3/ITGA2/COL1A1/TLR2/CAMK2G/TIMP3/SHH/TIAM1/HGF/CAV2/ANK2/PTCH1/FGF2/MAPK11/ARHGEF12/HSPG2/MMP2/TWIST2/ITGAV/SDC4/MRAS/EGFR/IGF1R/MAPK12/FZD7/FZD9/PTPN11/PIK3CA/BRAF/ITGB5/GPC1/PPP1CB/GAB1/VEGFA/FZD4/TLR4
bta00071	Fatty acid degradation	32	-0.543737	-1.9073	0.00113477	0.0104516	0.00742971	3498	tags=59%, list=26%, signal=44%	ACOX3/ACAA2/ACADSB/CPT1B/HADH/HADHA/ACSL1/ACADVL/ACOX1/ECI2/HADHB/ECI1/ALDH3A2/ACAA1/GCDH/EHHADH/CPT1A/ACSL5/CPT2
bta04659	Th17 cell differentiation	81	-0.395312	-1.6946	0.00115375	0.0104516	0.00742971	825	tags=21%, list=6%, signal=20%	CD4/IL12RB1/IRF4/IL21R/IL6R/IFNG/PRKCQ/JAK3/LAT/CD247/CD3E/LCK/CD3G/IL2RG/CD3D/IL2RB/TBX21
bta00270	Cysteine and methionine metabolism	41	-0.509799	-1.87138	0.0011883	0.0104571	0.0074336	2526	tags=49%, list=19%, signal=40%	GOT2/BCAT1/GSS/IL4I1/MTAP/GOT1/APIP/MDH2/MPST/MAT2A/AHCY/BHMT/DNMT1/SRM/PHGDH/CTH/SDS/PSAT1/AGXT2/SDSL
bta00970	Aminoacyl-tRNA biosynthesis	24	-0.590686	-1.93195	0.00127742	0.0109291	0.00776912	4633	tags=71%, list=35%, signal=46%	WARS2/QRSL1/TARS2/GATB/FARS2/MTFMT/EARS2/NARS2/DARS2/CARS2/YARS2/FARSA/AARS2/FARSB/LARS2/VARS2/SARS2
bta03460	Fanconi anemia pathway	51	-0.453483	-1.77338	0.00218486	0.0181875	0.0129289	4494	tags=57%, list=34%, signal=38%	SLX1A/BLM/FANCE/RMI1/EME2/RAD51C/BRCA1/ERCC1/EME1/PALB2/CENPS/MUS81/HES1/FANCG/RPA3/ATRIP/TELO2/FANCB/RPA1/TOP3B/FANCD2/SLX4/UBE2T/RMI2/RPA2/FAAP100/FANCF/CENPX/RAD51
bta04024	cAMP signaling pathway	169	0.49709	1.41808	0.00235882	0.0191189	0.013591	2783	tags=35%, list=21%, signal=28%	HTR1B/CHRM2/ATP2B2/GLP1R/CACNA1C/RYR2/GRIN2A/MYL9/ATP2B3/ADCY8/ATP1A2/GRIA2/FXYD1/CREB5/CREB3L4/RRAS/NPY/MAPK10/ATP2B4/PDE10A/ADORA1/PLCE1/ADCYAP1R1/CNGA3/HCN4/PPP1R12A/PIK3R3/GABBR2/GLI3/GRIA1/AKT3/EDNRA/CAMK2G/ADRB1/NPY1R/GIPR/PDE4D/RAPGEF4/ATP1B2/TIAM1/GRIN3A/VIP/PTCH1/GCG/CREB3L1/ATP1A3/ADCY1/JUN/ADCY10/GRIN3B/PLD2/PIK3CA/GABBR1/BRAF/HCN2/PTGER3/PDE3A/HHIP/PPP1CB
bta04664	Fc epsilon RI signaling pathway	58	-0.412477	-1.69497	0.00243427	0.0192245	0.0136661	1216	tags=29%, list=9%, signal=27%	FYN/PLCG2/HRAS/MAP2K2/RAC2/SYK/INPP5D/FCER1G/VAV1/ALOX5AP/PIK3CD/BTK/LCP2/FCER1A/LAT/ALOX5/MS4A2
bta05032	Morphine addiction	68	0.576181	1.5713	0.00267562	0.0206023	0.0146455	2716	tags=41%, list=20%, signal=33%	GABRA1/GABRA4/ADCY8/GABRB1/PDE1A/GNG8/PDE10A/GABRG3/ADORA1/GABRB3/GNB5/GABBR2/GNB3/GABRE/CACNA1A/GNB4/PDE11A/GNG4/KCNJ3/PDE4D/CACNA1B/PDE1C/PDE1B/ADCY1/PDE7B/GABBR1/GRK5/PDE3A
bta01200	Carbon metabolism	100	-0.343008	-1.45834	0.00284315	0.0210273	0.0149476	3737	tags=56%, list=28%, signal=41%	DLST/OGDH/CS/PRPS2/PGK1/GLYCTK/ACOX3/TALDO1/PGAM1/TPI1/IDH2/SUCLG2/HIBCH/GPT/SHMT1/TKT/PFKL/ADPGK/GOT2/PGLS/ACO2/HADHA/HKDC1/SDHB/RPE/IDH1/GPI/FH/IDH3B/GOT1/ACOX1/ESD/SDHA/ALDOB/SUCLG1/PSPH/PCCB/MDH2/SDHC/CAT/RPIA/SHMT2/IDH3G/ENO1/TKFC/CPS1/PRPS1/PC/FBP1/PHGDH/EHHADH/SDS/MMUT/PKLR/PSAT1/SDSL
bta04151	PI3K-Akt signaling pathway	284	0.456413	1.31701	0.00286736	0.0210273	0.0149476	2280	tags=27%, list=17%, signal=23%	FGF5/CHRM2/PRKAA2/THBS1/FN1/THBS4/FGF10/THBS2/ITGA5/TNC/EFNA5/COL9A1/NTRK2/PDGFD/CREB5/CREB3L4/TNN/GNG8/FGF1/GNB5/ITGB3/LAMA4/PGF/IGF1/VEGFD/ITGB1/NGF/COL6A3/FGFR1/LAMB1/PIK3R3/IGF2/LAMA5/LPAR3/GNB3/PPP2R3A/ITGB8/ITGA7/TNXB/GNB4/PPP2R2B/COL1A2/ITGA11/AKT3/GNG4/LAMA3/ITGA2/LAMC3/COL1A1/TLR2/PDGFC/ITGB6/FGFR2/LAMA2/FGF9/COL6A1/OSMR/COL6A2/KITLG/IL2/HGF/PKN2/PDGFRA/COL4A1/COL4A2/ITGA9/IRS1/PCK1/FGF2…
bta04613	Neutrophil extracellular trap formation	85	-0.370532	-1.57108	0.00314292	0.0225121	0.0160031	1371	tags=28%, list=10%, signal=26%	CLEC7A/SELP/PLCG2/TLR7/MAP2K2/PPIF/RAC2/SYK/GSDMD/FCGR3A/ITGAL/NCF1/PIK3CD/NCF4/VWF/CYBB/PLCB2/FGG/ITGB2/SELPLG/NCF2/C5AR1/TLR8/ITGAM
bta04340	Hedgehog signaling pathway	48	0.610232	1.59616	0.0032844	0.0229908	0.0163434	2739	tags=46%, list=20%, signal=37%	SCUBE2/BOC/HHATL/GLI2/GAS1/KIF7/SMO/EVC/CDON/GLI3/SHH/IQCE/GPR161/EVC2/SMURF1/PTCH1/KIF3A/PTCH2/SPOPL/SUFU/MOSMO/HHIP
bta00480	Glutathione metabolism	38	-0.462356	-1.64393	0.00345977	0.0234689	0.0166833	1485	tags=32%, list=11%, signal=28%	GSTP1/GSTK1/GPX1/MGST2/SRM/MGST1/LAP3/RRM2/MGST3/GSTA1/ODC1/ANPEP
bta05330	Allograft rejection	12	-0.727895	-1.92818	0.00350509	0.0234689	0.0166833	1094	tags=58%, list=8%, signal=54%	CD40LG/CD28/IFNG/CD86/CD80/FASLG/PRF1
bta01230	Biosynthesis of amino acids	65	-0.394129	-1.58878	0.00360856	0.0236476	0.0168103	3562	tags=62%, list=27%, signal=45%	PRPS2/PGK1/TALDO1/PGAM1/TPI1/IDH2/PYCR3/GPT/SHMT1/TKT/PFKL/GOT2/BCAT1/ACO2/PYCR2/RPE/IDH1/IDH3B/GOT1/ALDOB/PSPH/RPIA/MAT2A/SHMT2/IDH3G/ENO1/OTC/ALDH18A1/CPS1/ASL/PRPS1/PC/PHGDH/ACY1/CTH/SDS/PKLR/PSAT1/NAGS/SDSL
bta03440	Homologous recombination	40	-0.43103	-1.5589	0.00377432	0.0242186	0.0172162	4027	tags=55%, list=30%, signal=39%	UIMC1/BLM/RAD51C/BRCA1/BABAM1/TOPBP1/EME1/PALB2/MRE11/XRCC3/MUS81/POLD2/RPA3/NBN/RAD54L/RAD51D/RPA1/TOP3B/XRCC2/RPA2/POLD1/RAD51
bta05235	PD-L1 expression and PD-1 checkpoint pathway in cancer	83	-0.356295	-1.5109	0.00397172	0.0247409	0.0175875	1152	tags=22%, list=9%, signal=20%	HRAS/MAP2K2/BATF2/CD4/CD28/PTPN6/BATF/IFNG/PIK3CD/PRKCQ/BATF3/LAT/CD247/CD3E/LCK/CD3G/TLR9/CD3D
bta04270	Vascular smooth muscle contraction	101	0.53406	1.48158	0.00401637	0.0247409	0.0175875	2377	tags=35%, list=18%, signal=29%	ACTG2/MYH11/MYLK/CALD1/CACNA1C/MYL9/PLA2G2F/PPP1R12B/ADCY8/PLA2G5/KCNMA1/PPP1R14A/GUCY1A1/PPP1R12C/GUCY1B1/PRKG1/MYLK3/PLCB4/PPP1R12A/ACTA2/ITPR1/PLCB1/MYH10/MYL6B/EDNRA/ADM/MYL6/KCNMB3/AGTR1/GUCY1A2/ARHGEF12/PTGIR/ADCY1/PRKCE/RAMP1
bta04726	Serotonergic synapse	79	0.540988	1.49953	0.00483304	0.0291878	0.0207487	1816	tags=29%, list=14%, signal=25%	HTR1B/HTR2A/PTGS2/CACNA1C/GABRB1/GNG8/GABRB3/GNB5/KCND2/PLCB4/TPH2/SLC18A1/GNB3/ITPR1/CACNA1A/GNB4/PLCB1/TPH1/GNG4/KCNJ3/SLC18A2/TRPC1/CACNA1B
bta05134	Legionellosis	43	-0.432388	-1.62352	0.00621199	0.0367941	0.0261557	3044	tags=40%, list=23%, signal=31%	CASP8/HSPA1A/MYD88/HSF1/NFKBIA/HSPA8/IL18/HSPA6/TLR5/HSPD1/NAIP/CD14/NLRC4/CASP7/ITGB2/CASP3/ITGAM
bta00983	Drug metabolism - other enzymes	35	-0.477293	-1.67731	0.00680325	0.0395358	0.0281048	1503	tags=43%, list=11%, signal=38%	TK1/GSTP1/DUT/NME3/IMPDH2/HPRT1/MGST2/MGST1/RRM2/GUSB/MGST3/GSTA1/UPB1/CES2/UPP1
bta04261	Adrenergic signaling in cardiomyocytes	116	0.502684	1.41063	0.00724831	0.0408914	0.0290684	2395	tags=29%, list=18%, signal=24%	SCN5A/ATP2B2/CACNA1C/CACNB2/RYR2/ATP2B3/TPM1/ADCY8/TPM2/PPP1R1A/ATP1A2/CREB5/SLC8A1/CREB3L4/ATP2B4/CACNA2D1/PLCB4/PPP2R3A/PPP2R2B/PLCB1/AKT3/CAMK2G/ADRB1/RAPGEF4/CACNB3/ATP1B2/AGTR1/CACNB1/MAPK11/CREB3L1/ATP1A3/ADCY1/MAPK12/CREM
bta03430	Mismatch repair	22	-0.550187	-1.74592	0.00730204	0.0408914	0.0290684	2978	tags=45%, list=22%, signal=35%	POLD2/RPA3/RPA1/LIG1/RFC4/EXO1/RPA2/PCNA/POLD1/RFC2
bta05221	Acute myeloid leukemia	62	-0.374373	-1.50768	0.00769266	0.0417495	0.0296784	1830	tags=32%, list=14%, signal=28%	EIF4EBP1/ARAF/CCNA2/MYC/PIM2/STAT5A/TCF7/HRAS/MAP2K2/LEF1/BCL2A1/CD14/CSF1R/PIK3CD/SPI1/FLT3/CEBPA/CCNA1/ITGAM/CEBPE
bta00020	Citrate cycle (TCA cycle)	27	-0.520818	-1.74308	0.0082093	0.0417495	0.0296784	4618	tags=81%, list=34%, signal=54%	IDH3A/PDHA1/SDHD/ACO1/SUCLA2/DLST/OGDH/CS/IDH2/SUCLG2/ACO2/SDHB/IDH1/FH/IDH3B/SDHA/SUCLG1/MDH2/SDHC/IDH3G/PCK2/PC
bta05162	Measles	108	-0.319384	-1.31161	0.00821042	0.0417495	0.0296784	1390	tags=20%, list=10%, signal=18%	CCND2/HSPA6/STAT5A/TLR7/TP53/BBC3/BAK1/CDK6/CD28/FCGR2B/PIK3CD/JAK3/SLAMF1/FASLG/CD3E/CD3G/TLR9/IL2RG/CD3D/IL2RB/TP73/CASP3
bta04022	cGMP-PKG signaling pathway	135	0.486391	1.37087	0.00821942	0.0417495	0.0296784	2422	tags=32%, list=18%, signal=26%	MYLK/ATP2B2/CACNA1C/MYL9/ATP2B3/ADCY8/ATP1A2/KCNMA1/CREB5/SLC8A1/CREB3L4/NFATC4/GUCY1A1/ADRB3/ATP2B4/GUCY1B1/PRKG1/ADORA1/MYLK3/PLCB4/TRPC6/KCNJ8/PPP1R12A/SRF/ITPR1/PLCB1/AKT3/EDNRA/ADRB1/RGS2/ATP1B2/ADRA2C/KCNMB3/AGTR1/GUCY1A2/IRS1/CREB3L1/ATP1A3/ADCY1/IRS2/PRKCE/PDE5A/EDNRB
bta04918	Thyroid hormone synthesis	60	0.566939	1.52437	0.00832922	0.0417495	0.0296784	2225	tags=32%, list=17%, signal=27%	DUOXA2/SLC5A5/TTR/DUOX2/ALB/ADCY8/ATP1A2/CREB5/CREB3L4/TPO/PLCB4/SLC26A4/ITPR1/PLCB1/PAX8/ATP1B2/CREB3L1/ATP1A3/ADCY1
bta00240	Pyrimidine metabolism	47	-0.410222	-1.57166	0.0083295	0.0417495	0.0296784	2217	tags=45%, list=17%, signal=37%	UCK2/UMPS/ENPP1/CAD/DCTPP1/DHODH/TK1/DUT/NME3/ENTPD8/CANT1/CTPS2/DTYMK/RRM2/TYMS/NT5E/NT5C/UPB1/ENPP3/PNP/UPP1
bta04921	Oxytocin signaling pathway	122	0.500246	1.40508	0.00840412	0.0417495	0.0296784	2267	tags=29%, list=17%, signal=24%	PTGS2/MYLK/PRKAA2/CACNA1C/CACNB2/RYR2/MYL9/PPP1R12B/ADCY8/RYR3/NFATC4/GUCY1A1/PPP1R12C/GUCY1B1/MYLK3/CACNA2D1/RCAN1/PLCB4/PPP1R12A/ITPR1/PLCB1/MYL6B/KCNJ12/CAMK2G/RGS2/KCNJ3/CAMK1/MYL6/CACNB3/CAMKK2/GUCY1A2/CACNB1/ADCY1/EGFR/JUN
bta04014	Ras signaling pathway	190	0.466219	1.3329	0.00966905	0.0472709	0.0336034	2888	tags=30%, list=22%, signal=24%	FGF5/PLA1A/FGF10/GRIN2A/PLA2G2F/PLA2G5/EFNA5/NTRK2/PDGFD/SHC2/PAK5/RRAS/GNG8/MAPK10/FGF1/PLCE1/KSR2/GNB5/PGF/IGF1/VEGFD/NGF/FGFR1/PIK3R3/IGF2/RASAL1/GNB3/GNB4/PAK3/AKT3/GNG4/PDGFC/FGFR2/FGF9/KITLG/TIAM1/HGF/PDGFRA/FGF2/FOXO4/ANGPT1/MRAS/EGFR/IGF1R/ABL2/ABL1/PTPN11/PLD2/VEGFB/PIK3CA/NGFR/PLA2G4A/SHC4/PLA2G2C/GAB1/VEGFA/PLA2G12A
