# Supplementary material for: Investigating the development of diarrhoea through gene expression analysis in sheep genetically resistant to gastrointestinal helminth infection
Source: Sci Rep. 2022 Feb 9;12:2207. doi: 10.1038/s41598-022-06001-4 (PMC8828848; doi:10.1038/s41598-022-06001-4)
Supplement: Supplementary file 3 — Supplementary Information 3. [file 41598_2022_6001_MOESM3_ESM.xlsx]

## Sheet: STRING PPI Stats Down-
Supplementary File 2. PPI network by STRING database for down-regulated DEGs in HD (High Diarrhoea or diarrhoea-susceptible)
number of nodes:	74
number of edges:	82
average node degree:	2.22
avg. local clustering coefficient:	0.369
expected number of edges:	15
PPI enrichment p-value:	< 1.0e-16
#node1	node2	node1_string_internal_id	node2_string_internal_id	node1_external_id	node2_external_id	neighborhood_on_chromosome	gene_fusion	phylogenetic_cooccurrence	homology	coexpression	experimentally_determined_interaction	database_annotated	automated_textmining	combined_score
KYNU	KMO	4888300	4886817	9940.ENSOARP00000010657	9940.ENSOARP00000009037	0.138	0.776	0.376	0	0.589	0	0.9	0.94	0.999
C1QC	C1QB	4886385	4886373	9940.ENSOARP00000008573	9940.ENSOARP00000008560	0	0	0.386	0.899	0.986	0.816	0.8	0.864	0.999
KYNU	HAAO	4888300	4885674	9940.ENSOARP00000010657	9940.ENSOARP00000007791	0	0	0.382	0	0.709	0	0.9	0.908	0.998
HLA-DMA	ENSOARG00000007906	4886368	4886302	9940.ENSOARP00000008555	9940.ENSOARP00000008482	0	0	0	0	0.773	0.825	0.6	0.749	0.995
C1QA	C1QB	4886397	4886373	9940.ENSOARP00000008588	9940.ENSOARP00000008560	0	0	0.356	0.852	0.923	0.67	0.8	0.827	0.995
CCR3	CCL11	4892543	4887924	9940.ENSOARP00000015295	9940.ENSOARP00000010253	0	0	0	0	0.092	0.817	0.8	0.812	0.992
CCR5	CCL5	4892515	4883399	9940.ENSOARP00000015264	9940.ENSOARP00000005319	0	0	0	0	0.062	0.719	0.8	0.877	0.992
KYNU	TDO2	4888300	4885291	9940.ENSOARP00000010657	9940.ENSOARP00000007369	0.227	0	0.261	0	0.113	0	0.9	0.84	0.99
KYNU	CCBL1	4888300	4887538	9940.ENSOARP00000010657	9940.ENSOARP00000009827	0	0	0	0	0.088	0	0.9	0.889	0.989
HLA-DRA	ENSOARG00000007906	4894877	4886302	9940.ENSOARP00000017840	9940.ENSOARP00000008482	0	0	0	0.629	0.824	0.796	0.6	0.564	0.987
HLA-DRA	CD74	4894877	4885638	9940.ENSOARP00000017840	9940.ENSOARP00000007751	0	0	0	0	0.877	0.82	0	0.44	0.986
C1QA	C1QC	4886397	4886385	9940.ENSOARP00000008588	9940.ENSOARP00000008573	0	0	0.35	0.842	0.916	0	0.8	0.748	0.985
TYROBP	TREM2	4883602	4880217	9940.ENSOARP00000005542	9940.ENSOARP00000001827	0	0	0	0	0.315	0.18	0.8	0.878	0.984
CCBL1	KMO	4887538	4886817	9940.ENSOARP00000009827	9940.ENSOARP00000009037	0	0	0	0	0.062	0	0.9	0.818	0.981
CCR3	CCL5	4892543	4883399	9940.ENSOARP00000015295	9940.ENSOARP00000005319	0	0	0	0	0.061	0.522	0.8	0.82	0.981
KMO	HAAO	4886817	4885674	9940.ENSOARP00000009037	9940.ENSOARP00000007791	0	0	0.401	0	0.684	0	0	0.909	0.981
HLA-DRA	HLA-DMA	4894877	4886368	9940.ENSOARP00000017840	9940.ENSOARP00000008555	0	0	0	0.729	0.587	0.817	0.6	0.595	0.972
TDO2	IDO2	4885291	4880766	9940.ENSOARP00000007369	9940.ENSOARP00000002434	0	0	0	0	0.069	0	0.8	0.844	0.968
HLA-DRA	OVAR-DRB1	4894877	4893925	9940.ENSOARP00000017840	9940.ENSOARP00000016782	0	0	0	0.723	0.682	0.636	0.6	0.77	0.96
KYNU	IDO2	4888300	4880766	9940.ENSOARP00000010657	9940.ENSOARP00000002434	0	0	0	0	0.129	0	0.9	0.575	0.959
OVAR-DRB1	CD74	4893925	4885638	9940.ENSOARP00000016782	9940.ENSOARP00000007751	0	0	0	0	0.684	0.674	0	0.179	0.908
OVAR-DRB1	HLA-DMA	4893925	4886368	9940.ENSOARP00000016782	9940.ENSOARP00000008555	0	0	0	0	0.216	0.58	0.6	0.358	0.904
CCR5	CCL11	4892515	4887924	9940.ENSOARP00000015264	9940.ENSOARP00000010253	0	0	0	0	0.092	0.555	0.6	0.451	0.899
CD74	ENSOARG00000002985	4885638	4881446	9940.ENSOARP00000007751	9940.ENSOARP00000003175	0	0	0	0	0.643	0.639	0	0.266	0.897
CD300LB	TYROBP	4890923	4883602	9940.ENSOARP00000013503	9940.ENSOARP00000005542	0	0	0	0	0.217	0.154	0	0.844	0.888
HAAO	TDO2	4885674	4885291	9940.ENSOARP00000007791	9940.ENSOARP00000007369	0	0	0	0	0.144	0	0	0.857	0.873
OVAR-DRB1	ENSOARG00000007906	4893925	4886302	9940.ENSOARP00000016782	9940.ENSOARP00000008482	0	0	0	0.744	0.644	0.116	0.6	0.305	0.872
KMO	TDO2	4886817	4885291	9940.ENSOARP00000009037	9940.ENSOARP00000007369	0.136	0	0	0	0.115	0	0	0.838	0.865
CCBL1	HAAO	4887538	4885674	9940.ENSOARP00000009827	9940.ENSOARP00000007791	0	0	0	0	0.07	0	0	0.832	0.837
HLA-DMA	CD74	4886368	4885638	9940.ENSOARP00000008555	9940.ENSOARP00000007751	0	0	0	0	0.644	0.202	0	0.466	0.835
C1QC	TYROBP	4886385	4883602	9940.ENSOARP00000008573	9940.ENSOARP00000005542	0	0	0	0	0.762	0	0	0.288	0.823
ENSOARG00000007906	CD74	4886302	4885638	9940.ENSOARP00000008482	9940.ENSOARP00000007751	0	0	0	0	0.742	0.18	0	0.213	0.818
C1QB	TYROBP	4886373	4883602	9940.ENSOARP00000008560	9940.ENSOARP00000005542	0	0	0	0	0.754	0	0	0.261	0.81
C1QA	TYROBP	4886397	4883602	9940.ENSOARP00000008588	9940.ENSOARP00000005542	0	0	0	0	0.738	0	0	0.267	0.799
ENSOARG00000007906	ENSOARG00000002985	4886302	4881446	9940.ENSOARP00000008482	9940.ENSOARP00000003175	0	0	0	0.644	0.481	0.543	0	0.358	0.781
FETUB	APOA4	4898740	4880888	9940.ENSOARP00000022054	9940.ENSOARP00000002569	0	0	0	0	0.743	0	0	0.151	0.772
FCGBP	ZG16	4884788	4884078	9940.ENSOARP00000006824	9940.ENSOARP00000006061	0	0	0	0	0	0	0	0.76	0.76
CCBL1	TDO2	4887538	4885291	9940.ENSOARP00000009827	9940.ENSOARP00000007369	0.044	0	0	0	0.062	0	0	0.748	0.755
CCL11	CCR10	4887924	4881417	9940.ENSOARP00000010253	9940.ENSOARP00000003142	0	0	0	0	0	0.172	0.6	0.231	0.723
GZMA	ENSOARG00000002036	4886367	4880507	9940.ENSOARP00000008554	9940.ENSOARP00000002143	0	0	0	0	0.589	0	0	0.339	0.716
CREB3L3	APOA4	4889083	4880888	9940.ENSOARP00000011505	9940.ENSOARP00000002569	0	0	0	0	0.347	0	0	0.56	0.7
C1QB	CD74	4886373	4885638	9940.ENSOARP00000008560	9940.ENSOARP00000007751	0	0	0	0	0.563	0	0	0.337	0.698
CCL5	CCR10	4883399	4881417	9940.ENSOARP00000005319	9940.ENSOARP00000003142	0	0	0	0	0	0.112	0.6	0.217	0.697
C1QB	TREM2	4886373	4880217	9940.ENSOARP00000008560	9940.ENSOARP00000001827	0	0	0	0	0.643	0	0	0.184	0.696
HAAO	APOA4	4885674	4880888	9940.ENSOARP00000007791	9940.ENSOARP00000002569	0	0	0	0	0.65	0	0	0.14	0.686
SLC2A2	APOA4	4898980	4880888	9940.ENSOARP00000022319	9940.ENSOARP00000002569	0	0	0	0	0.661	0	0	0.104	0.683
C1QA	TREM2	4886397	4880217	9940.ENSOARP00000008588	9940.ENSOARP00000001827	0	0	0	0	0.28	0	0	0.572	0.678
SLC2A2	KMO	4898980	4886817	9940.ENSOARP00000022319	9940.ENSOARP00000009037	0	0	0	0	0.651	0	0	0.102	0.673
SLC2A2	HAAO	4898980	4885674	9940.ENSOARP00000022319	9940.ENSOARP00000007791	0	0	0	0	0.652	0	0	0.084	0.667
FETUB	HAAO	4898740	4885674	9940.ENSOARP00000022054	9940.ENSOARP00000007791	0	0	0	0	0.652	0	0	0.054	0.656
FETUB	KMO	4898740	4886817	9940.ENSOARP00000022054	9940.ENSOARP00000009037	0	0	0	0	0.653	0	0	0	0.653
SLC2A2	FETUB	4898980	4898740	9940.ENSOARP00000022319	9940.ENSOARP00000022054	0	0	0	0	0.651	0	0	0	0.651
FETUB	IDO2	4898740	4880766	9940.ENSOARP00000022054	9940.ENSOARP00000002434	0	0	0	0	0.644	0	0	0	0.644
KMO	APOA4	4886817	4880888	9940.ENSOARP00000009037	9940.ENSOARP00000002569	0	0	0	0	0.632	0	0	0	0.632
CLCA1	ZG16	4892950	4884078	9940.ENSOARP00000015727	9940.ENSOARP00000006061	0	0	0	0	0.071	0	0	0.62	0.632
CLCA1	FCGBP	4892950	4884788	9940.ENSOARP00000015727	9940.ENSOARP00000006824	0	0	0	0	0.097	0	0	0.609	0.632
C1QA	CD74	4886397	4885638	9940.ENSOARP00000008588	9940.ENSOARP00000007751	0	0	0	0	0.504	0	0	0.269	0.622
OVAR-DRB1	ENSOARG00000002985	4893925	4881446	9940.ENSOARP00000016782	9940.ENSOARP00000003175	0	0	0	0.744	0.153	0.488	0	0.638	0.619
HLA-DRA	ENSOARG00000002985	4894877	4881446	9940.ENSOARP00000017840	9940.ENSOARP00000003175	0	0	0	0.939	0.591	0	0	0.857	0.612
KMO	IDO2	4886817	4880766	9940.ENSOARP00000009037	9940.ENSOARP00000002434	0	0	0	0	0.108	0	0	0.579	0.609
HAAO	IDO2	4885674	4880766	9940.ENSOARP00000007791	9940.ENSOARP00000002434	0	0	0	0	0.163	0	0	0.547	0.605
TFF3	ZG16	4889022	4884078	9940.ENSOARP00000011437	9940.ENSOARP00000006061	0	0	0	0	0.062	0	0	0.591	0.599
PLD4	TYROBP	4886384	4883602	9940.ENSOARP00000008572	9940.ENSOARP00000005542	0	0	0	0	0.59	0	0	0	0.59
FETUB	KYNU	4898740	4888300	9940.ENSOARP00000022054	9940.ENSOARP00000010657	0	0	0	0	0.59	0	0	0	0.59
CD74	TYROBP	4885638	4883602	9940.ENSOARP00000007751	9940.ENSOARP00000005542	0	0	0	0	0.474	0	0	0.215	0.569
C1QC	CD74	4886385	4885638	9940.ENSOARP00000008573	9940.ENSOARP00000007751	0	0	0	0	0.439	0	0	0.263	0.568
GZMA	CCL5	4886367	4883399	9940.ENSOARP00000008554	9940.ENSOARP00000005319	0	0	0	0	0.398	0	0	0.308	0.565
CLCA1	TFF3	4892950	4889022	9940.ENSOARP00000015727	9940.ENSOARP00000011437	0	0	0	0	0.062	0	0	0.544	0.553
HLA-DMA	ENSOARG00000002985	4886368	4881446	9940.ENSOARP00000008555	9940.ENSOARP00000003175	0	0	0	0.75	0.161	0.433	0	0.358	0.544
CLCA1	BEST4	4892950	4879650	9940.ENSOARP00000015727	9940.ENSOARP00000001207	0	0	0	0	0	0	0	0.516	0.516
TFF3	FCGBP	4889022	4884788	9940.ENSOARP00000011437	9940.ENSOARP00000006824	0	0	0	0	0.061	0.058	0	0.496	0.515
KMO	PNP	4886817	4879322	9940.ENSOARP00000009037	9940.ENSOARP00000000860	0.043	0	0	0	0	0	0	0.494	0.495
ITGAX	CCL5	4887515	4883399	9940.ENSOARP00000009802	9940.ENSOARP00000005319	0	0	0	0	0.062	0	0	0.482	0.494
C1QC	FCGBP	4886385	4884788	9940.ENSOARP00000008573	9940.ENSOARP00000006824	0	0	0	0	0.081	0	0	0.468	0.49
CCBL1	IDO2	4887538	4880766	9940.ENSOARP00000009827	9940.ENSOARP00000002434	0	0	0	0	0.073	0	0	0.458	0.476
HAAO	PNP	4885674	4879322	9940.ENSOARP00000007791	9940.ENSOARP00000000860	0	0	0	0	0	0	0	0.467	0.467
APOA4	IDO2	4880888	4880766	9940.ENSOARP00000002569	9940.ENSOARP00000002434	0	0	0	0	0.464	0	0	0	0.463
PLD4	TREM2	4886384	4880217	9940.ENSOARP00000008572	9940.ENSOARP00000001827	0	0	0	0	0.118	0	0	0.399	0.447
C1QC	TREM2	4886385	4880217	9940.ENSOARP00000008573	9940.ENSOARP00000001827	0	0	0	0	0.268	0	0	0.272	0.444
SLC2A2	KYNU	4898980	4888300	9940.ENSOARP00000022319	9940.ENSOARP00000010657	0	0	0	0	0.4	0	0	0.057	0.41
LYZ	TYROBP	4898730	4883602	9940.ENSOARP00000022041	9940.ENSOARP00000005542	0	0	0	0	0.398	0	0	0.06	0.409
KYNU	APOA4	4888300	4880888	9940.ENSOARP00000010657	9940.ENSOARP00000002569	0	0	0	0	0.216	0	0	0.268	0.401

## Sheet: SN Gene list Down-
Supplementary File. Sub-network predictions by ClusterONE software for down-regulated DEGs in High diarrhoea sheep
Cluster	Size	Density	Internal weight	External weight	Quality	P-value	Members
1	11	0.5273	29	5	NaN	1.4e-05	TYROBP TREM2 OVAR-DRB1 ENSOARG00000002985 ENSOARG00000007906 HLA-DMA CD74 HLA-DRA C1QA C1QC C1QB
2	10	0.6889	31	1	NaN	4.2e-05	SLC2A2 KYNU FETUB HAAO KMO APOA4 IDO2 CCBL1 TDO2 PNP
3	9	0.5	18	6	NaN	0.00117405	LYZ TYROBP PLD4 TREM2 CD300LB CD74 C1QA C1QC C1QB
4	5	0.7	7	1	NaN	0.00587569	TFF3 FCGBP ZG16 CLCA1 BEST4
5	5	0.6	6	2	NaN	0.00944052	CCL5 CCR10 CCR5 CCL11 CCR3

## Sheet: Down- SN1 BP
Supplementary File. GO analysis (Biological processes) results for sub-network 1 in protein-protein network of down-regulated DEGs in High diarrhoea sheep
Term	Overlap	P-value	Adjusted P-value	Old P-value	Old Adjusted P-value	Odds Ratio	Combined Score	Genes
antigen processing and presentation of exogenous peptide antigen (GO:0002478)	3/97	1.77394e-05	0.0905241	0	0	56.2324	615.167	CD74;HLA-DMA;HLA-DRA
antigen processing and presentation of exogenous peptide antigen via MHC class II (GO:0019886)	3/97	1.77394e-05	0.045262	0	0	56.2324	615.167	CD74;HLA-DMA;HLA-DRA
antigen processing and presentation of peptide antigen via MHC class II (GO:0002495)	3/98	1.82941e-05	0.0311182	0	0	55.6586	607.176	CD74;HLA-DMA;HLA-DRA
regulation of protein activation cascade (GO:2000257)	3/108	2.44822e-05	0.0312332	0	0	50.5051	536.241	C1QB;C1QA;C1QC
regulation of complement activation (GO:0030449)	3/109	2.51675e-05	0.025686	0	0	50.0417	529.939	C1QB;C1QA;C1QC
regulation of humoral immune response (GO:0002920)	3/113	2.80352e-05	0.023844	0	0	48.2703	505.972	C1QB;C1QA;C1QC
regulation of immune effector process (GO:0002697)	3/114	2.87843e-05	0.0209837	0	0	47.8469	500.272	C1QB;C1QA;C1QC
regulation of acute inflammatory response (GO:0002673)	3/121	3.43996e-05	0.0219427	0	0	45.0789	463.297	C1QB;C1QA;C1QC
complement activation, classical pathway (GO:0006958)	3/123	3.61268e-05	0.0204839	0	0	44.3459	453.591	C1QB;C1QA;C1QC
humoral immune response mediated by circulating immunoglobulin (GO:0002455)	3/125	3.79101e-05	0.0193455	0	0	43.6364	444.231	C1QB;C1QA;C1QC
regulation of protein processing (GO:0070613)	3/128	4.06922e-05	0.0188775	0	0	42.6136	430.801	C1QB;C1QA;C1QC
regulation of peptidyl-tyrosine phosphorylation (GO:0050730)	2/85	0.000957626	0.40723	0	0	42.7807	297.371	CD74;TREM2
positive regulation of peptidyl-tyrosine phosphorylation (GO:0050731)	2/116	0.00177262	0.695821	0	0	31.348	198.599	CD74;TREM2
positive regulation of myeloid leukocyte cytokine production involved in immune response (GO:0061081)	1/6	0.00329583	1	0	0	303.03	1731.85	CD74
positive regulation of monocyte differentiation (GO:0045657)	1/8	0.00439224	1	0	0	227.273	1233.62	CD74
immunoglobulin mediated immune response (GO:0016064)	1/8	0.00439224	1	0	0	227.273	1233.62	CD74
B cell mediated immunity (GO:0019724)	1/8	0.00439224	1	0	0	227.273	1233.62	CD74
positive regulation of viral entry into host cell (GO:0046598)	1/8	0.00439224	1	0	0	227.273	1233.62	CD74
regulation of macrophage cytokine production (GO:0010935)	1/9	0.00494004	1	0	0	202.02	1072.8	CD74
regulation of leukocyte activation (GO:0002694)	1/9	0.00494004	1	0	0	202.02	1072.8	CD74
positive regulation of ERK1 and ERK2 cascade (GO:0070374)	2/201	0.00520729	1	0	0	18.0914	95.1189	CD74;TREM2
positive regulation of signal transduction (GO:0009967)	2/206	0.00546204	1	0	0	17.6523	91.967	CD74;TREM2
regulation of granulocyte differentiation (GO:0030852)	1/10	0.00548757	1	0	0	181.818	946.413	C1QC
negative regulation of intrinsic apoptotic signaling pathway in response to DNA damage by p53 class mediator (GO:1902166)	1/11	0.00603482	1	0	0	165.289	844.663	CD74
negative regulation of peptide secretion (GO:0002792)	1/11	0.00603482	1	0	0	165.289	844.663	CD74
regulation of intrinsic apoptotic signaling pathway in response to DNA damage by p53 class mediator (GO:1902165)	1/12	0.0065818	1	0	0	151.515	761.128	CD74
negative regulation of DNA damage response, signal transduction by p53 class mediator (GO:0043518)	1/12	0.0065818	1	0	0	151.515	761.128	CD74
prostanoid biosynthetic process (GO:0046457)	1/13	0.0071285	1	0	0	139.86	691.42	CD74
regulation of macrophage differentiation (GO:0045649)	1/13	0.0071285	1	0	0	139.86	691.42	C1QC
leukocyte differentiation (GO:0002521)	1/13	0.0071285	1	0	0	139.86	691.42	TREM2
positive regulation of response to cytokine stimulus (GO:0060760)	1/14	0.00767493	1	0	0	129.87	632.441	CD74
negative regulation of intrinsic apoptotic signaling pathway by p53 class mediator (GO:1902254)	1/14	0.00767493	1	0	0	129.87	632.441	CD74
regulation of monocyte differentiation (GO:0045655)	1/14	0.00767493	1	0	0	129.87	632.441	CD74
negative regulation of secretion (GO:0051048)	1/14	0.00767493	1	0	0	129.87	632.441	CD74
regulation of ERK1 and ERK2 cascade (GO:0070372)	2/247	0.00776291	1	0	0	14.7221	71.5259	CD74;TREM2
regulation of immune response (GO:0050776)	2/251	0.00800728	1	0	0	14.4875	69.937	TYROBP;TREM2
regulation of peptide secretion (GO:0002791)	1/15	0.00822109	1	0	0	121.212	581.946	CD74
negative regulation of signal transduction by p53 class mediator (GO:1901797)	1/15	0.00822109	1	0	0	121.212	581.946	CD74
prostaglandin biosynthetic process (GO:0001516)	1/18	0.00985792	1	0	0	101.01	466.614	CD74
protein heterotetramerization (GO:0051290)	1/19	0.010403	1	0	0	95.6938	436.905	CD74
positive regulation of MAPK cascade (GO:0043410)	2/289	0.0105005	1	0	0	12.5826	57.3304	CD74;TREM2
dendritic cell differentiation (GO:0097028)	1/21	0.0114923	1	0	0	86.5801	386.673	TREM2
regulation of macrophage activation (GO:0043030)	1/21	0.0114923	1	0	0	86.5801	386.673	CD74
negative regulation of intrinsic apoptotic signaling pathway in response to DNA damage (GO:1902230)	1/24	0.0131242	1	0	0	75.7576	328.28	CD74
positive regulation of neutrophil chemotaxis (GO:0090023)	1/24	0.0131242	1	0	0	75.7576	328.28	CD74
positive regulation of neutrophil migration (GO:1902624)	1/25	0.0136677	1	0	0	72.7273	312.198	CD74
regulation of DNA damage response, signal transduction by p53 class mediator (GO:0043516)	1/25	0.0136677	1	0	0	72.7273	312.198	CD74
prostaglandin metabolic process (GO:0006693)	1/25	0.0136677	1	0	0	72.7273	312.198	CD74
positive regulation of granulocyte chemotaxis (GO:0071624)	1/26	0.0142108	1	0	0	69.9301	297.465	CD74
regulation of viral entry into host cell (GO:0046596)	1/26	0.0142108	1	0	0	69.9301	297.465	CD74
negative regulation of myeloid leukocyte differentiation (GO:0002762)	1/27	0.0147537	1	0	0	67.3401	283.923	C1QC
negative regulation of response to DNA damage stimulus (GO:2001021)	1/28	0.0152963	1	0	0	64.9351	271.438	CD74
positive regulation of fibroblast proliferation (GO:0048146)	1/28	0.0152963	1	0	0	64.9351	271.438	CD74
positive regulation of calcium-mediated signaling (GO:0050850)	1/28	0.0152963	1	0	0	64.9351	271.438	TREM2
regulation of neutrophil chemotaxis (GO:0090022)	1/29	0.0158387	1	0	0	62.6959	259.894	CD74
positive regulation of B cell proliferation (GO:0030890)	1/30	0.0163807	1	0	0	60.6061	249.191	CD74
positive regulation of myeloid leukocyte differentiation (GO:0002763)	1/32	0.0174641	1	0	0	56.8182	229.978	CD74
positive regulation of cytokine-mediated signaling pathway (GO:0001961)	1/33	0.0180053	1	0	0	55.0964	221.327	CD74
positive regulation of chemokine production (GO:0032722)	1/34	0.0185463	1	0	0	53.4759	213.234	CD74
positive regulation of protein phosphorylation (GO:0001934)	2/412	0.0205891	1	0	0	8.82613	34.2718	CD74;TREM2
cognition (GO:0050890)	1/40	0.0217865	1	0	0	45.4545	173.93	HLA-DRA
regulation of calcium-mediated signaling (GO:0050848)	1/41	0.0223256	1	0	0	44.3459	168.604	TREM2
positive regulation of protein localization to plasma membrane (GO:1903078)	1/43	0.023403	1	0	0	42.2833	158.769	TREM2
regulation of B cell proliferation (GO:0030888)	1/43	0.023403	1	0	0	42.2833	158.769	CD74
positive regulation of viral life cycle (GO:1903902)	1/44	0.0239413	1	0	0	41.3223	154.221	CD74
positive regulation of protein localization to cell periphery (GO:1904377)	1/46	0.0250171	1	0	0	39.5257	145.779	TREM2
regulation of fibroblast proliferation (GO:0048145)	1/46	0.0250171	1	0	0	39.5257	145.779	CD74
protein heterooligomerization (GO:0051291)	1/49	0.0266287	1	0	0	37.1058	134.537	CD74
positive regulation of intracellular signal transduction (GO:1902533)	2/479	0.0272858	1	0	0	7.59157	27.3402	CD74;TREM2
cellular defense response (GO:0006968)	1/56	0.0303797	1	0	0	32.4675	113.441	TYROBP
regulation of protein localization to plasma membrane (GO:1903076)	1/67	0.0362476	1	0	0	27.137	90.0239	TREM2
interferon-gamma-mediated signaling pathway (GO:0060333)	1/70	0.0378424	1	0	0	25.974	85.0474	HLA-DRA
positive regulation of lymphocyte proliferation (GO:0050671)	1/71	0.0383734	1	0	0	25.6082	83.4927	CD74
regulation of cytokine-mediated signaling pathway (GO:0001959)	1/90	0.0484127	1	0	0	20.202	61.1716	CD74
protein tetramerization (GO:0051262)	1/90	0.0484127	1	0	0	20.202	61.1716	CD74
positive regulation of protein localization to membrane (GO:1905477)	1/95	0.0510388	1	0	0	19.1388	56.941	TREM2
regulation of kinase activity (GO:0043549)	1/101	0.0541814	1	0	0	18.0018	52.4828	CD74
positive regulation of kinase activity (GO:0033674)	1/113	0.0604381	1	0	0	16.0901	45.151	CD74
cellular response to interferon-gamma (GO:0071346)	1/116	0.0619964	1	0	0	15.674	43.5843	HLA-DRA
positive regulation of B cell activation (GO:0050871)	1/119	0.0635524	1	0	0	15.2788	42.1068	CD74
macromolecular complex assembly (GO:0065003)	1/120	0.0640705	1	0	0	15.1515	41.6329	CD74
positive regulation of transferase activity (GO:0051347)	1/137	0.0728389	1	0	0	13.2714	34.7645	CD74
positive regulation of protein modification process (GO:0031401)	1/163	0.086105	1	0	0	11.1545	27.3529	CD74
positive regulation of I-kappaB kinase/NF-kappaB signaling (GO:0043123)	1/163	0.086105	1	0	0	11.1545	27.3529	CD74
T cell receptor signaling pathway (GO:0050852)	1/163	0.086105	1	0	0	11.1545	27.3529	HLA-DRA
regulation of MAPK cascade (GO:0043408)	1/203	0.106178	1	0	0	8.95656	20.0863	CD74
regulation of I-kappaB kinase/NF-kappaB signaling (GO:0043122)	1/204	0.106674	1	0	0	8.91266	19.9463	CD74
positive regulation of phosphorylation (GO:0042327)	1/208	0.108658	1	0	0	8.74126	19.4016	CD74
antigen receptor-mediated signaling pathway (GO:0050851)	1/257	0.13264	1	0	0	7.07464	14.2916	HLA-DRA
regulation of protein phosphorylation (GO:0001932)	1/261	0.134572	1	0	0	6.96621	13.9718	CD74
protein transport (GO:0015031)	1/326	0.165417	1	0	0	5.57724	10.0351	CD74
cellular protein localization (GO:0034613)	1/327	0.165883	1	0	0	5.56019	9.98872	CD74
intracellular protein transport (GO:0006886)	1/347	0.175166	1	0	0	5.23972	9.1277	CD74
negative regulation of programmed cell death (GO:0043069)	1/408	0.202902	1	0	0	4.45633	7.10799	CD74
positive regulation of cell proliferation (GO:0008284)	1/424	0.210035	1	0	0	4.28816	6.6916	CD74
neutrophil degranulation (GO:0043312)	1/479	0.234115	1	0	0	3.79579	5.51127	TYROBP
neutrophil activation involved in immune response (GO:0002283)	1/483	0.23584	1	0	0	3.76435	5.43799	TYROBP
negative regulation of apoptotic process (GO:0043066)	1/485	0.236701	1	0	0	3.74883	5.4019	CD74
neutrophil mediated immunity (GO:0002446)	1/487	0.237561	1	0	0	3.73343	5.36617	TYROBP
positive regulation of nucleic acid-templated transcription (GO:1903508)	1/502	0.243985	1	0	0	3.62188	5.10919	CD74
cytokine-mediated signaling pathway (GO:0019221)	1/633	0.298032	1	0	0	2.87233	3.4771	HLA-DRA
positive regulation of gene expression (GO:0010628)	1/771	0.351147	1	0	0	2.35821	2.46799	CD74
regulation of apoptotic process (GO:0042981)	1/815	0.367298	1	0	0	2.2309	2.23443	CD74
positive regulation of transcription, DNA-templated (GO:0045893)	1/1120	0.469578	1	0	0	1.62338	1.22714	CD74
regulation of transcription, DNA-templated (GO:0006355)	1/1598	0.599979	1	0	0	1.13779	0.581249	CD74

## Sheet: Down- SN1 KEGG
Supplementary File. KEGG results for sub-network 1 in protein-protein network of down-regulated DEGs in High diarrhoea sheep
Term	Overlap	P-value	Adjusted P-value	Old P-value	Old Adjusted P-value	Odds Ratio	Combined Score	Genes
Staphylococcus aureus infection	5/68	1.77818e-10	5.47679e-08	0	0	133.69	3001.37	C1QB;C1QA;HLA-DMA;HLA-DRA;C1QC
Systemic lupus erythematosus	5/133	5.39423e-09	8.30711e-07	0	0	68.3527	1301.29	C1QB;C1QA;HLA-DMA;HLA-DRA;C1QC
Prion diseases	3/35	8.02246e-07	8.23639e-05	0	0	155.844	2187.41	C1QB;C1QA;C1QC
Pertussis	3/76	8.5117e-06	0.000655401	0	0	71.7703	837.852	C1QB;C1QA;C1QC
Antigen processing and presentation	3/77	8.85411e-06	0.000545413	0	0	70.8383	824.177	CD74;HLA-DMA;HLA-DRA
Complement and coagulation cascades	3/79	9.56602e-06	0.000491056	0	0	69.0449	797.972	C1QB;C1QA;C1QC
Chagas disease (American trypanosomiasis)	3/103	2.12397e-05	0.000934546	0	0	52.9568	569.796	C1QB;C1QA;C1QC
Tuberculosis	3/179	0.000110334	0.00424787	0	0	30.4723	277.664	CD74;HLA-DMA;HLA-DRA
Asthma	2/31	0.000126768	0.0043383	0	0	117.302	1052.57	HLA-DMA;HLA-DRA
Allograft rejection	2/38	0.000191251	0.00589052	0	0	95.6938	819.323	HLA-DMA;HLA-DRA
Graft-versus-host disease	2/41	0.00022288	0.00624064	0	0	88.6918	745.798	HLA-DMA;HLA-DRA
Type I diabetes mellitus	2/43	0.000245293	0.00629584	0	0	84.5666	703.007	HLA-DMA;HLA-DRA
Intestinal immune network for IgA production	2/48	0.000305953	0.00724874	0	0	75.7576	613.036	HLA-DMA;HLA-DRA
Autoimmune thyroid disease	2/53	0.000373202	0.00821045	0	0	68.6106	541.571	HLA-DMA;HLA-DRA
Viral myocarditis	2/59	0.000462555	0.0094978	0	0	61.6333	473.266	HLA-DMA;HLA-DRA
Inflammatory bowel disease (IBD)	2/65	0.000561301	0.010805	0	0	55.9441	418.755	HLA-DMA;HLA-DRA
Leishmaniasis	2/74	0.000726917	0.01317	0	0	49.14	355.12	HLA-DMA;HLA-DRA
Rheumatoid arthritis	2/91	0.00109648	0.018762	0	0	39.96	272.354	HLA-DMA;HLA-DRA
Th1 and Th2 cell differentiation	2/92	0.00112051	0.018164	0	0	39.5257	268.536	HLA-DMA;HLA-DRA
Hematopoietic cell lineage	2/97	0.00124445	0.0191645	0	0	37.4883	250.761	HLA-DMA;HLA-DRA
Th17 cell differentiation	2/107	0.0015112	0.0221642	0	0	33.9847	220.726	HLA-DMA;HLA-DRA
Toxoplasmosis	2/113	0.00168324	0.0235654	0	0	32.1802	205.536	HLA-DMA;HLA-DRA
Herpes simplex virus 1 infection	3/492	0.00210697	0.028215	0	0	11.0865	68.3205	CD74;HLA-DMA;HLA-DRA
Osteoclast differentiation	2/127	0.00211934	0.0271982	0	0	28.6328	176.282	TYROBP;TREM2
Cell adhesion molecules (CAMs)	2/145	0.0027505	0.0338862	0	0	25.0784	147.861	HLA-DMA;HLA-DRA
Phagosome	2/152	0.0030171	0.0357411	0	0	23.9234	138.839	HLA-DMA;HLA-DRA
Influenza A	2/171	0.00379961	0.0433437	0	0	21.2653	118.508	HLA-DMA;HLA-DRA
Epstein-Barr virus infection	2/201	0.00520729	0.0572802	0	0	18.0914	95.1189	HLA-DMA;HLA-DRA
Human T-cell leukemia virus 1 infection	2/219	0.00615093	0.0653271	0	0	16.6044	84.5355	HLA-DMA;HLA-DRA
Natural killer cell mediated cytotoxicity	1/131	0.0697527	0.716128	0	0	13.8793	36.9577	TYROBP

## Sheet: Down- SN2 BP
Supplementary File. GO analysis (Biological processes) results for sub-network 2 in protein-protein network of down-regulated DEGs in High diarrhoea sheep
Term	Overlap	P-value	Adjusted P-value	Old P-value	Old Adjusted P-value	Odds Ratio	Combined Score	Genes
indolalkylamine catabolic process (GO:0046218)	5/9	1.18963e-15	6.0707e-12	0	0	1111.11	38183.5	TDO2;KYNU;HAAO;KMO;IDO2
tryptophan catabolic process (GO:0006569)	5/10	2.37882e-15	6.06957e-12	0	0	1000	33672.2	TDO2;KYNU;HAAO;KMO;IDO2
tryptophan metabolic process (GO:0006568)	5/10	2.37882e-15	4.04638e-12	0	0	1000	33672.2	TDO2;KYNU;HAAO;KMO;IDO2
aromatic amino acid family catabolic process (GO:0009074)	5/20	1.46068e-13	1.86346e-10	0	0	500	14777.4	TDO2;KYNU;HAAO;KMO;IDO2
kynurenine metabolic process (GO:0070189)	4/8	2.20279e-12	2.24816e-09	0	0	1000	26841.3	TDO2;KYNU;KMO;IDO2
alpha-amino acid catabolic process (GO:1901606)	5/39	5.40343e-12	4.59562e-09	0	0	256.41	6652.3	TDO2;KYNU;HAAO;KMO;IDO2
NAD biosynthetic process (GO:0009435)	3/22	1.37914e-07	0.00010054	0	0	272.727	4308.17	PNP;KYNU;HAAO
NAD metabolic process (GO:0019674)	3/23	1.5856e-07	0.000101142	0	0	260.87	4084.47	KYNU;HAAO;KMO
benzene-containing compound metabolic process (GO:0042537)	2/8	6.28981e-06	0.00356632	0	0	500	5988.29	KYNU;KMO
nicotinamide nucleotide biosynthetic process (GO:0019359)	2/9	8.08476e-06	0.00412565	0	0	444.444	5211.35	KYNU;HAAO
dicarboxylic acid biosynthetic process (GO:0043650)	2/10	1.01033e-05	0.00468701	0	0	400	4601.06	KYNU;HAAO
lipoprotein metabolic process (GO:0042157)	1/6	0.00299658	1	0	0	333.333	1936.76	APOA4
regulation of sterol transport (GO:0032371)	1/7	0.00349522	1	0	0	285.714	1616.1	APOA4
positive regulation of triglyceride catabolic process (GO:0010898)	1/7	0.00349522	1	0	0	285.714	1616.1	APOA4
regulation of alpha-beta T cell differentiation (GO:0046637)	1/7	0.00349522	1	0	0	285.714	1616.1	PNP
positive regulation of alpha-beta T cell differentiation (GO:0046638)	1/8	0.00399365	1	0	0	250	1380.76	PNP
response to hydroperoxide (GO:0033194)	1/8	0.00399365	1	0	0	250	1380.76	APOA4
positive regulation of lipoprotein lipase activity (GO:0051006)	1/8	0.00399365	1	0	0	250	1380.76	APOA4
very-low-density lipoprotein particle remodeling (GO:0034372)	1/9	0.00449184	1	0	0	222.222	1201.22	APOA4
removal of superoxide radicals (GO:0019430)	1/9	0.00449184	1	0	0	222.222	1201.22	APOA4
positive regulation of cholesterol esterification (GO:0010873)	1/9	0.00449184	1	0	0	222.222	1201.22	APOA4
chylomicron remodeling (GO:0034371)	1/9	0.00449184	1	0	0	222.222	1201.22	APOA4
positive regulation of triglyceride lipase activity (GO:0061365)	1/9	0.00449184	0.996603	0	0	222.222	1201.22	APOA4
cellular response to superoxide (GO:0071451)	1/9	0.00449184	0.955078	0	0	222.222	1201.22	APOA4
response to vitamin (GO:0033273)	1/9	0.00449184	0.916875	0	0	222.222	1201.22	KYNU
neuron projection regeneration (GO:0031102)	1/10	0.00498982	0.979348	0	0	200	1060.07	APOA4
positive regulation of steroid metabolic process (GO:0045940)	1/10	0.00498982	0.943076	0	0	200	1060.07	APOA4
chylomicron assembly (GO:0034378)	1/10	0.00498982	0.909394	0	0	200	1060.07	APOA4
regulation of triglyceride catabolic process (GO:0010896)	1/10	0.00498982	0.878036	0	0	200	1060.07	APOA4
positive regulation of fatty acid biosynthetic process (GO:0045723)	1/11	0.00548757	0.933435	0	0	181.818	946.413	APOA4
urate metabolic process (GO:0046415)	1/11	0.00548757	0.903324	0	0	181.818	946.413	PNP
regulation of cholesterol esterification (GO:0010872)	1/11	0.00548757	0.875096	0	0	181.818	946.413	APOA4
phospholipid efflux (GO:0033700)	1/12	0.00598509	0.925513	0	0	166.667	853.081	APOA4
intestinal absorption (GO:0050892)	1/13	0.0064824	0.972931	0	0	153.846	775.179	SLC2A2
high-density lipoprotein particle assembly (GO:0034380)	1/13	0.0064824	0.945133	0	0	153.846	775.179	APOA4
triglyceride-rich lipoprotein particle remodeling (GO:0034370)	1/13	0.0064824	0.91888	0	0	153.846	775.179	APOA4
purine-containing compound salvage (GO:0043101)	1/14	0.00697947	0.962601	0	0	142.857	709.255	PNP
monosaccharide transport (GO:0015749)	1/14	0.00697947	0.93727	0	0	142.857	709.255	SLC2A2
acetyl-CoA metabolic process (GO:0006084)	1/14	0.00697947	0.913237	0	0	142.857	709.255	TDO2
purine-containing compound catabolic process (GO:0072523)	1/14	0.00697947	0.890406	0	0	142.857	709.255	PNP
hydrogen peroxide catabolic process (GO:0042744)	1/14	0.00697947	0.868689	0	0	142.857	709.255	APOA4
purine nucleotide catabolic process (GO:0006195)	1/14	0.00697947	0.848006	0	0	142.857	709.255	PNP
positive regulation of alpha-beta T cell activation (GO:0046635)	1/15	0.00747633	0.887249	0	0	133.333	652.802	PNP
NAD biosynthesis via nicotinamide riboside salvage pathway (GO:0034356)	1/15	0.00747633	0.867084	0	0	133.333	652.802	PNP
hexose transport (GO:0008645)	1/16	0.00797296	0.904134	0	0	125	603.962	SLC2A2
positive regulation of triglyceride metabolic process (GO:0090208)	1/16	0.00797296	0.884478	0	0	125	603.962	APOA4
reverse cholesterol transport (GO:0043691)	1/17	0.00846937	0.919557	0	0	117.647	561.329	APOA4
positive regulation of fatty acid metabolic process (GO:0045923)	1/17	0.00846937	0.9004	0	0	117.647	561.329	APOA4
nucleobase-containing compound biosynthetic process (GO:0034654)	1/17	0.00846937	0.882024	0	0	117.647	561.329	PNP
high-density lipoprotein particle remodeling (GO:0034375)	1/17	0.00846937	0.864384	0	0	117.647	561.329	APOA4
nucleotide catabolic process (GO:0009166)	1/17	0.00846937	0.847435	0	0	117.647	561.329	PNP
positive regulation of lipid catabolic process (GO:0050996)	1/18	0.00896555	0.879831	0	0	111.111	523.818	APOA4
innate immune response in mucosa (GO:0002227)	1/19	0.00946151	0.910983	0	0	105.263	490.581	APOA4
regulation of lipoprotein lipase activity (GO:0051004)	1/20	0.00995725	0.94096	0	0	100	460.945	APOA4
purine nucleotide metabolic process (GO:0006163)	1/20	0.00995725	0.923852	0	0	100	460.945	PNP
hydrogen peroxide metabolic process (GO:0042743)	1/20	0.00995725	0.907354	0	0	100	460.945	APOA4
regulation of cholesterol transport (GO:0032374)	1/20	0.00995725	0.891436	0	0	100	460.945	APOA4
positive regulation of lipid metabolic process (GO:0045834)	1/21	0.0104528	0.919663	0	0	95.2381	434.37	APOA4
lipid catabolic process (GO:0016042)	1/21	0.0104528	0.904075	0	0	95.2381	434.37	APOA4
acylglycerol homeostasis (GO:0055090)	1/22	0.0109481	0.931132	0	0	90.9091	410.418	APOA4
purine-containing compound biosynthetic process (GO:0072522)	1/22	0.0109481	0.915867	0	0	90.9091	410.418	PNP
triglyceride catabolic process (GO:0019433)	1/22	0.0109481	0.901095	0	0	90.9091	410.418	APOA4
positive regulation of biosynthetic process (GO:0009891)	1/22	0.0109481	0.886792	0	0	90.9091	410.418	APOA4
cholesterol efflux (GO:0033344)	1/23	0.0114431	0.91241	0	0	86.9565	388.728	APOA4
mucosal immune response (GO:0002385)	1/24	0.011938	0.937222	0	0	83.3333	369.003	APOA4
leukocyte cell-cell adhesion (GO:0007159)	1/27	0.0134212	1	0	0	74.0741	319.328	APOA4
regulation of fatty acid biosynthetic process (GO:0042304)	1/28	0.0139151	1	0	0	71.4286	305.341	APOA4
regulation of lipid biosynthetic process (GO:0046890)	1/28	0.0139151	1	0	0	71.4286	305.341	APOA4
triglyceride homeostasis (GO:0070328)	1/28	0.0139151	1	0	0	71.4286	305.341	APOA4
positive regulation of lipid biosynthetic process (GO:0046889)	1/28	0.0139151	1	0	0	71.4286	305.341	APOA4
superoxide metabolic process (GO:0006801)	1/29	0.0144088	1	0	0	68.9655	292.408	APOA4
acylglycerol catabolic process (GO:0046464)	1/30	0.0149024	1	0	0	66.6667	280.416	APOA4
alpha-amino acid metabolic process (GO:1901605)	1/31	0.0153956	1	0	0	64.5161	269.269	KMO
secondary alcohol metabolic process (GO:1902652)	1/31	0.0153956	1	0	0	64.5161	269.269	APOA4
response to cadmium ion (GO:0046686)	1/31	0.0153956	1	0	0	64.5161	269.269	HAAO
positive regulation of T cell differentiation (GO:0045582)	1/32	0.0158887	1	0	0	62.5	258.884	PNP
response to zinc ion (GO:0010043)	1/32	0.0158887	1	0	0	62.5	258.884	HAAO
cholesterol biosynthetic process (GO:0006695)	1/35	0.0173666	1	0	0	57.1429	231.612	APOA4
secondary alcohol biosynthetic process (GO:1902653)	1/36	0.0178587	1	0	0	55.5556	223.626	APOA4
chemical homeostasis (GO:0048878)	1/38	0.0188424	1	0	0	52.6316	209.034	APOA4
sterol biosynthetic process (GO:0016126)	1/40	0.0198252	1	0	0	50	196.04	APOA4
cholesterol transport (GO:0030301)	1/44	0.0217882	1	0	0	45.4545	173.927	APOA4
nicotinamide nucleotide metabolic process (GO:0046496)	1/45	0.0222784	1	0	0	44.4444	169.073	KMO
lipid homeostasis (GO:0055088)	1/49	0.0242369	1	0	0	40.8163	151.832	APOA4
response to organonitrogen compound (GO:0010243)	1/51	0.0252148	1	0	0	39.2157	144.326	KYNU
triglyceride metabolic process (GO:0006641)	1/52	0.0257034	1	0	0	38.4615	140.813	APOA4
protein homotetramerization (GO:0051289)	1/57	0.0281433	1	0	0	35.0877	125.279	TDO2
cholesterol homeostasis (GO:0042632)	1/58	0.0286306	1	0	0	34.4828	122.527	APOA4
sterol homeostasis (GO:0055092)	1/58	0.0286306	1	0	0	34.4828	122.527	APOA4
phospholipid transport (GO:0015914)	1/58	0.0286306	1	0	0	34.4828	122.527	APOA4
sterol metabolic process (GO:0016125)	1/59	0.0291177	1	0	0	33.8983	119.878	APOA4
dicarboxylic acid metabolic process (GO:0043648)	1/59	0.0291177	1	0	0	33.8983	119.878	HAAO
positive regulation of T cell proliferation (GO:0042102)	1/61	0.0300913	1	0	0	32.7869	114.87	PNP
diterpenoid metabolic process (GO:0016101)	1/62	0.0305777	1	0	0	32.2581	112.499	APOA4
regulation of T cell proliferation (GO:0042129)	1/62	0.0305777	1	0	0	32.2581	112.499	PNP
negative regulation of peptidase activity (GO:0010466)	1/62	0.0305777	1	0	0	32.2581	112.499	FETUB
glycerophospholipid metabolic process (GO:0006650)	1/64	0.0315499	1	0	0	31.25	108.006	APOA4
regulation of endopeptidase activity (GO:0052548)	1/68	0.0334917	1	0	0	29.4118	99.8958	FETUB
positive regulation of T cell activation (GO:0050870)	1/68	0.0334917	1	0	0	29.4118	99.8958	PNP
cholesterol metabolic process (GO:0008203)	1/68	0.0334917	1	0	0	29.4118	99.8958	APOA4
response to interferon-gamma (GO:0034341)	1/68	0.0334917	1	0	0	29.4118	99.8958	KYNU
response to organic cyclic compound (GO:0014070)	1/69	0.0339766	1	0	0	28.9855	98.0314	KYNU
phosphatidylcholine metabolic process (GO:0046470)	1/71	0.0349458	1	0	0	28.169	94.4777	APOA4
positive regulation of lymphocyte proliferation (GO:0050671)	1/71	0.0349458	1	0	0	28.169	94.4777	PNP
response to metal ion (GO:0010038)	1/72	0.03543	1	0	0	27.7778	92.7832	HAAO
regulation of peptide hormone secretion (GO:0090276)	1/73	0.035914	1	0	0	27.3973	91.1405	SLC2A2
retinoid metabolic process (GO:0001523)	1/75	0.0368814	1	0	0	26.6667	88.0013	APOA4
negative regulation of endopeptidase activity (GO:0010951)	1/83	0.0407423	1	0	0	24.0964	77.1202	FETUB
organic substance transport (GO:0071702)	1/87	0.0426675	1	0	0	22.9885	72.5131	APOA4
protein tetramerization (GO:0051262)	1/90	0.0441091	1	0	0	22.2222	69.3575	TDO2
lipid transport (GO:0006869)	1/91	0.0445892	1	0	0	21.978	68.3574	APOA4
positive regulation of cellular metabolic process (GO:0031325)	1/92	0.0450691	1	0	0	21.7391	67.3817	APOA4
regulation of insulin secretion (GO:0050796)	1/98	0.0479439	1	0	0	20.4082	61.9944	SLC2A2
positive regulation of cellular catabolic process (GO:0031331)	1/106	0.0517648	1	0	0	18.8679	55.8688	APOA4
regulation of protein secretion (GO:0050708)	1/107	0.0522414	1	0	0	18.6916	55.1753	SLC2A2
monocarboxylic acid metabolic process (GO:0032787)	1/108	0.0527179	1	0	0	18.5185	54.4963	KYNU
macromolecular complex assembly (GO:0065003)	1/120	0.0584182	1	0	0	16.6667	47.3355	APOA4
response to cytokine (GO:0034097)	1/138	0.0669108	1	0	0	14.4928	39.1941	KYNU
positive regulation of cellular biosynthetic process (GO:0031328)	1/159	0.0767317	1	0	0	12.5786	32.2948	APOA4
neuron projection development (GO:0031175)	1/167	0.0804485	1	0	0	11.976	30.1813	APOA4
protein homooligomerization (GO:0051260)	1/190	0.0910593	1	0	0	10.5263	25.2236	TDO2
neutrophil degranulation (GO:0043312)	1/479	0.215312	1	0	0	4.17537	6.41197	PNP
neutrophil activation involved in immune response (GO:0002283)	1/483	0.216919	1	0	0	4.14079	6.32808	PNP
cellular protein metabolic process (GO:0044267)	1/484	0.21732	1	0	0	4.13223	6.30737	APOA4
neutrophil mediated immunity (GO:0002446)	1/487	0.218523	1	0	0	4.10678	6.24585	PNP

## Sheet: Down- SN2 KEGG
Supplementary File. KEGG results for sub-network 2 in protein-protein network of down-regulated DEGs in High diarrhoea sheep
Term	Overlap	P-value	Adjusted P-value	Old P-value	Old Adjusted P-value	Odds Ratio	Combined Score	Genes
Tryptophan metabolism	5/42	7.97852e-12	2.45739e-09	0	0	238.095	6084.35	TDO2;KYNU;HAAO;KMO;IDO2
Vitamin digestion and absorption	1/24	0.011938	1	0	0	83.3333	369.003	APOA4
Maturity onset diabetes of the young	1/26	0.012927	1	0	0	76.9231	334.495	SLC2A2
Nicotinate and nicotinamide metabolism	1/30	0.0149024	1	0	0	66.6667	280.416	PNP
African trypanosomiasis	1/37	0.0183507	1	0	0	54.0541	216.113	IDO2
Fat digestion and absorption	1/41	0.0203163	1	0	0	48.7805	190.065	APOA4
Carbohydrate digestion and absorption	1/44	0.0217882	0.958679	0	0	45.4545	173.927	SLC2A2
Type II diabetes mellitus	1/46	0.0227683	0.87658	0	0	43.4783	164.452	SLC2A2
Cholesterol metabolism	1/50	0.0247259	0.846177	0	0	40	147.996	APOA4
Pyrimidine metabolism	1/57	0.0281433	0.866814	0	0	35.0877	125.279	PNP
Central carbon metabolism in cancer	1/65	0.0320357	0.896999	0	0	30.7692	105.874	SLC2A2
Prolactin signaling pathway	1/70	0.0344613	0.884507	0	0	28.5714	96.2262	SLC2A2
Insulin secretion	1/86	0.0421865	0.999496	0	0	23.2558	73.6199	SLC2A2
Glucagon signaling pathway	1/103	0.0503336	1	0	0	19.4175	58.0405	SLC2A2
Insulin resistance	1/108	0.0527179	1	0	0	18.5185	54.4963	SLC2A2
Purine metabolism	1/129	0.0626732	1	0	0	15.5039	42.943	PNP

## Sheet: Down- SN3 BP
Supplementary File. GO analysis (Biological processes) results for sub-network 3 in protein-protein network of down-regulated DEGs in High diarrhoea sheep
Term	Overlap	P-value	Adjusted P-value	Old P-value	Old Adjusted P-value	Odds Ratio	Combined Score	Genes
regulation of protein activation cascade (GO:2000257)	3/108	1.25622e-05	0.0641048	0	0	61.7284	696.594	C1QB;C1QA;C1QC
regulation of complement activation (GO:0030449)	3/109	1.29148e-05	0.0329521	0	0	61.1621	688.51	C1QB;C1QA;C1QC
regulation of humoral immune response (GO:0002920)	3/113	1.43907e-05	0.0244786	0	0	58.9971	657.754	C1QB;C1QA;C1QC
regulation of immune effector process (GO:0002697)	3/114	1.47763e-05	0.0188509	0	0	58.4795	650.438	C1QB;C1QA;C1QC
regulation of acute inflammatory response (GO:0002673)	3/121	1.76682e-05	0.0180322	0	0	55.0964	602.961	C1QB;C1QA;C1QC
complement activation, classical pathway (GO:0006958)	3/123	1.85581e-05	0.0157837	0	0	54.2005	590.493	C1QB;C1QA;C1QC
humoral immune response mediated by circulating immunoglobulin (GO:0002455)	3/125	1.94771e-05	0.0141988	0	0	53.3333	578.468	C1QB;C1QA;C1QC
regulation of protein processing (GO:0070613)	3/128	2.09111e-05	0.0133387	0	0	52.0833	561.21	C1QB;C1QA;C1QC
regulation of immune response (GO:0050776)	3/251	0.000155145	0.0879669	0	0	26.5604	232.966	TYROBP;CD300LB;TREM2
regulation of peptidyl-tyrosine phosphorylation (GO:0050730)	2/85	0.000630283	0.321633	0	0	52.2876	385.325	CD74;TREM2
positive regulation of peptidyl-tyrosine phosphorylation (GO:0050731)	2/116	0.0011691	0.542354	0	0	38.3142	258.679	CD74;TREM2
positive regulation of myeloid leukocyte cytokine production involved in immune response (GO:0061081)	1/6	0.00269726	1	0	0	370.37	2190.93	CD74
positive regulation of ERK1 and ERK2 cascade (GO:0070374)	2/201	0.0034538	1	0	0	22.1117	125.335	CD74;TREM2
positive regulation of monocyte differentiation (GO:0045657)	1/8	0.00359491	1	0	0	277.778	1563.4	CD74
immunoglobulin mediated immune response (GO:0016064)	1/8	0.00359491	1	0	0	277.778	1563.4	CD74
B cell mediated immunity (GO:0019724)	1/8	0.00359491	1	0	0	277.778	1563.4	CD74
positive regulation of viral entry into host cell (GO:0046598)	1/8	0.00359491	1	0	0	277.778	1563.4	CD74
positive regulation of signal transduction (GO:0009967)	2/206	0.00362397	1	0	0	21.575	121.255	CD74;TREM2
regulation of macrophage cytokine production (GO:0010935)	1/9	0.00404347	1	0	0	246.914	1360.66	CD74
regulation of leukocyte activation (GO:0002694)	1/9	0.00404347	1	0	0	246.914	1360.66	CD74
regulation of granulocyte differentiation (GO:0030852)	1/10	0.00449184	1	0	0	222.222	1201.22	C1QC
negative regulation of intrinsic apoptotic signaling pathway in response to DNA damage by p53 class mediator (GO:1902166)	1/11	0.00494004	1	0	0	202.02	1072.8	CD74
negative regulation of peptide secretion (GO:0002792)	1/11	0.00494004	1	0	0	202.02	1072.8	CD74
regulation of ERK1 and ERK2 cascade (GO:0070372)	2/247	0.00516456	1	0	0	17.9937	94.7537	CD74;TREM2
regulation of intrinsic apoptotic signaling pathway in response to DNA damage by p53 class mediator (GO:1902165)	1/12	0.00538806	1	0	0	185.185	967.328	CD74
cell wall macromolecule catabolic process (GO:0016998)	1/12	0.00538806	1	0	0	185.185	967.328	LYZ
negative regulation of DNA damage response, signal transduction by p53 class mediator (GO:0043518)	1/12	0.00538806	1	0	0	185.185	967.328	CD74
prostanoid biosynthetic process (GO:0046457)	1/13	0.0058359	1	0	0	170.94	879.269	CD74
regulation of macrophage differentiation (GO:0045649)	1/13	0.0058359	1	0	0	170.94	879.269	C1QC
leukocyte differentiation (GO:0002521)	1/13	0.0058359	0.992687	0	0	170.94	879.269	TREM2
positive regulation of response to cytokine stimulus (GO:0060760)	1/14	0.00628356	1	0	0	158.73	804.733	CD74
negative regulation of intrinsic apoptotic signaling pathway by p53 class mediator (GO:1902254)	1/14	0.00628356	1	0	0	158.73	804.733	CD74
regulation of monocyte differentiation (GO:0045655)	1/14	0.00628356	0.971668	0	0	158.73	804.733	CD74
negative regulation of secretion (GO:0051048)	1/14	0.00628356	0.943089	0	0	158.73	804.733	CD74
regulation of peptide secretion (GO:0002791)	1/15	0.00673105	0.981387	0	0	148.148	740.893	CD74
negative regulation of signal transduction by p53 class mediator (GO:1901797)	1/15	0.00673105	0.954126	0	0	148.148	740.893	CD74
positive regulation of MAPK cascade (GO:0043410)	2/289	0.00700529	0.966162	0	0	15.3787	76.2951	CD74;TREM2
prostaglandin biosynthetic process (GO:0001516)	1/18	0.00807242	1	0	0	123.457	594.976	CD74
protein heterotetramerization (GO:0051290)	1/19	0.00851919	1	0	0	116.959	557.361	CD74
dendritic cell differentiation (GO:0097028)	1/21	0.00941218	1	0	0	105.82	493.73	TREM2
regulation of macrophage activation (GO:0043030)	1/21	0.00941218	1	0	0	105.82	493.73	CD74
hematopoietic progenitor cell differentiation (GO:0002244)	1/22	0.00985841	1	0	0	101.01	466.609	PLD4
negative regulation of intrinsic apoptotic signaling pathway in response to DNA damage (GO:1902230)	1/24	0.0107503	1	0	0	92.5926	419.705	CD74
positive regulation of neutrophil chemotaxis (GO:0090023)	1/24	0.0107503	1	0	0	92.5926	419.705	CD74
positive regulation of neutrophil migration (GO:1902624)	1/25	0.011196	1	0	0	88.8889	399.306	CD74
regulation of DNA damage response, signal transduction by p53 class mediator (GO:0043516)	1/25	0.011196	1	0	0	88.8889	399.306	CD74
prostaglandin metabolic process (GO:0006693)	1/25	0.011196	1	0	0	88.8889	399.306	CD74
positive regulation of granulocyte chemotaxis (GO:0071624)	1/26	0.0116415	1	0	0	85.4701	380.613	CD74
regulation of viral entry into host cell (GO:0046596)	1/26	0.0116415	1	0	0	85.4701	380.613	CD74
negative regulation of myeloid leukocyte differentiation (GO:0002762)	1/27	0.0120869	1	0	0	82.3045	363.427	C1QC
negative regulation of response to DNA damage stimulus (GO:2001021)	1/28	0.012532	1	0	0	79.3651	347.577	CD74
positive regulation of fibroblast proliferation (GO:0048146)	1/28	0.012532	1	0	0	79.3651	347.577	CD74
positive regulation of calcium-mediated signaling (GO:0050850)	1/28	0.012532	1	0	0	79.3651	347.577	TREM2
regulation of neutrophil chemotaxis (GO:0090022)	1/29	0.012977	1	0	0	76.6284	332.918	CD74
positive regulation of B cell proliferation (GO:0030890)	1/30	0.0134218	1	0	0	74.0741	319.324	CD74
positive regulation of protein phosphorylation (GO:0001934)	2/412	0.0138476	1	0	0	10.7875	46.1666	CD74;TREM2
positive regulation of myeloid leukocyte differentiation (GO:0002763)	1/32	0.0143109	1	0	0	69.4444	294.912	CD74
positive regulation of cytokine-mediated signaling pathway (GO:0001961)	1/33	0.0147552	1	0	0	67.3401	283.917	CD74
positive regulation of chemokine production (GO:0032722)	1/34	0.0151993	1	0	0	65.3595	273.628	CD74
retina homeostasis (GO:0001895)	1/38	0.0169738	1	0	0	58.4795	238.367	LYZ
regulation of calcium-mediated signaling (GO:0050848)	1/41	0.0183029	1	0	0	54.2005	216.84	TREM2
neutrophil degranulation (GO:0043312)	2/479	0.0184326	1	0	0	9.27859	37.0553	TYROBP;LYZ
positive regulation of intracellular signal transduction (GO:1902533)	2/479	0.0184326	1	0	0	9.27859	37.0553	CD74;TREM2
neutrophil activation involved in immune response (GO:0002283)	2/483	0.0187245	1	0	0	9.20175	36.6038	TYROBP;LYZ
neutrophil mediated immunity (GO:0002446)	2/487	0.0190185	1	0	0	9.12617	36.161	TYROBP;LYZ
positive regulation of protein localization to plasma membrane (GO:1903078)	1/43	0.0191881	1	0	0	51.6796	204.313	TREM2
regulation of B cell proliferation (GO:0030888)	1/43	0.0191881	1	0	0	51.6796	204.313	CD74
positive regulation of viral life cycle (GO:1903902)	1/44	0.0196304	1	0	0	50.5051	198.519	CD74
positive regulation of protein localization to cell periphery (GO:1904377)	1/46	0.0205145	1	0	0	48.3092	187.76	TREM2
regulation of fibroblast proliferation (GO:0048145)	1/46	0.0205145	1	0	0	48.3092	187.76	CD74
inositol phosphate metabolic process (GO:0043647)	1/47	0.0209563	1	0	0	47.2813	182.757	PLD4
polyol metabolic process (GO:0019751)	1/47	0.0209563	1	0	0	47.2813	182.757	PLD4
protein heterooligomerization (GO:0051291)	1/49	0.0218393	1	0	0	45.3515	173.426	CD74
cellular defense response (GO:0006968)	1/56	0.0249244	1	0	0	39.6825	146.504	TYROBP
defense response to Gram-positive bacterium (GO:0050830)	1/65	0.0288781	1	0	0	34.188	121.185	LYZ
regulation of protein localization to plasma membrane (GO:1903076)	1/67	0.0297548	1	0	0	33.1675	116.576	TREM2
defense response to Gram-negative bacterium (GO:0050829)	1/71	0.0315061	1	0	0	31.2989	108.218	LYZ
positive regulation of lymphocyte proliferation (GO:0050671)	1/71	0.0315061	1	0	0	31.2989	108.218	CD74
hemopoiesis (GO:0030097)	1/76	0.0336912	1	0	0	29.2398	99.138	PLD4
regulation of cytokine-mediated signaling pathway (GO:0001959)	1/90	0.0397862	1	0	0	24.6914	79.6107	CD74
protein tetramerization (GO:0051262)	1/90	0.0397862	1	0	0	24.6914	79.6107	CD74
positive regulation of protein localization to membrane (GO:1905477)	1/95	0.0419547	1	0	0	23.3918	74.1793	TREM2
antigen processing and presentation of exogenous peptide antigen (GO:0002478)	1/97	0.0428209	1	0	0	22.9095	72.1817	CD74
antigen processing and presentation of exogenous peptide antigen via MHC class II (GO:0019886)	1/97	0.0428209	1	0	0	22.9095	72.1817	CD74
antigen processing and presentation of peptide antigen via MHC class II (GO:0002495)	1/98	0.0432537	1	0	0	22.6757	71.2171	CD74
regulation of kinase activity (GO:0043549)	1/101	0.0445512	1	0	0	22.0022	68.4514	CD74
positive regulation of kinase activity (GO:0033674)	1/113	0.0497253	1	0	0	19.6657	59.0215	CD74
positive regulation of B cell activation (GO:0050871)	1/119	0.052303	1	0	0	18.6741	55.1018	CD74
macromolecular complex assembly (GO:0065003)	1/120	0.052732	1	0	0	18.5185	54.4913	CD74
phagocytosis (GO:0006909)	1/135	0.0591466	1	0	0	16.4609	46.5471	PLD4
positive regulation of transferase activity (GO:0051347)	1/137	0.0599989	1	0	0	16.2206	45.6355	CD74
positive regulation of protein modification process (GO:0031401)	1/163	0.0710172	1	0	0	13.6333	36.0577	CD74
positive regulation of I-kappaB kinase/NF-kappaB signaling (GO:0043123)	1/163	0.0710172	1	0	0	13.6333	36.0577	CD74
phosphate-containing compound metabolic process (GO:0006796)	1/183	0.0794145	1	0	0	12.1433	30.7599	PLD4
regulation of MAPK cascade (GO:0043408)	1/203	0.0877442	1	0	0	10.9469	26.6374	CD74
regulation of I-kappaB kinase/NF-kappaB signaling (GO:0043122)	1/204	0.088159	1	0	0	10.8932	26.4555	CD74
positive regulation of phosphorylation (GO:0042327)	1/208	0.0898162	1	0	0	10.6838	25.7478	CD74
defense response to bacterium (GO:0042742)	1/241	0.103386	1	0	0	9.22084	20.9247	LYZ
inflammatory response (GO:0006954)	1/252	0.10787	1	0	0	8.81834	19.637	LYZ
regulation of protein phosphorylation (GO:0001932)	1/261	0.111523	1	0	0	8.51426	18.6762	CD74
endocytosis (GO:0006897)	1/263	0.112333	1	0	0	8.44951	18.4731	PLD4
protein transport (GO:0015031)	1/326	0.137516	1	0	0	6.81663	13.5243	CD74
cellular protein localization (GO:0034613)	1/327	0.13791	1	0	0	6.79579	13.4635	CD74
intracellular protein transport (GO:0006886)	1/347	0.145767	1	0	0	6.4041	12.3326	CD74
negative regulation of programmed cell death (GO:0043069)	1/408	0.169341	1	0	0	5.44662	9.67234	CD74
positive regulation of cell proliferation (GO:0008284)	1/424	0.175427	1	0	0	5.24109	9.12228	CD74
cellular protein metabolic process (GO:0044267)	1/484	0.197901	1	0	0	4.59137	7.43797	LYZ
negative regulation of apoptotic process (GO:0043066)	1/485	0.198271	1	0	0	4.5819	7.41408	CD74
positive regulation of nucleic acid-templated transcription (GO:1903508)	1/502	0.204536	1	0	0	4.42674	7.02529	CD74
positive regulation of gene expression (GO:0010628)	1/771	0.298045	1	0	0	2.88226	3.48901	CD74
regulation of apoptotic process (GO:0042981)	1/815	0.312372	1	0	0	2.72665	3.17262	CD74
positive regulation of transcription, DNA-templated (GO:0045893)	1/1120	0.404746	1	0	0	1.98413	1.79463	CD74
regulation of transcription, DNA-templated (GO:0006355)	1/1598	0.52745	1	0	0	1.39063	0.889586	CD74

## Sheet: Down- SN3 KEGG
Supplementary File. KEGG results for sub-network 3 in protein-protein network of down-regulated DEGs in High diarrhoea sheep
Term	Overlap	P-value	Adjusted P-value	Old P-value	Old Adjusted P-value	Odds Ratio	Combined Score	Genes
Prion diseases	3/35	4.09394e-07	0.000126093	0	0	190.476	2801.64	C1QB;C1QA;C1QC
Staphylococcus aureus infection	3/68	3.11165e-06	0.000479194	0	0	98.0392	1243.17	C1QB;C1QA;C1QC
Pertussis	3/76	4.357e-06	0.000447319	0	0	87.7193	1082.78	C1QB;C1QA;C1QC
Complement and coagulation cascades	3/79	4.89779e-06	0.00037713	0	0	84.3882	1031.79	C1QB;C1QA;C1QC
Chagas disease (American trypanosomiasis)	3/103	1.08943e-05	0.000671089	0	0	64.7249	739.629	C1QB;C1QA;C1QC
Systemic lupus erythematosus	3/133	2.34531e-05	0.00120393	0	0	50.1253	534.361	C1QB;C1QA;C1QC
Osteoclast differentiation	2/127	0.00139879	0.0615469	0	0	34.9956	229.996	TYROBP;TREM2
Ether lipid metabolism	1/47	0.0209563	0.806817	0	0	47.2813	182.757	PLD4
Antigen processing and presentation	1/77	0.0341277	1	0	0	28.86	97.479	CD74
Salivary secretion	1/90	0.0397862	1	0	0	24.6914	79.6107	LYZ
Glycerophospholipid metabolism	1/97	0.0428209	1	0	0	22.9095	72.1817	PLD4
Natural killer cell mediated cytotoxicity	1/131	0.0574398	1	0	0	16.9635	48.4651	TYROBP
Tuberculosis	1/179	0.0777404	1	0	0	12.4146	31.7117	CD74
Herpes simplex virus 1 infection	1/492	0.200856	1	0	0	4.51671	7.25009	CD74

## Sheet: Down- SN4 BP
Supplementary File. GO analysis (Biological processes) results for sub-network 4 in protein-protein network of down-regulated DEGs in High diarrhoea sheep
Term	Overlap	P-value	Adjusted P-value	Old P-value	Old Adjusted P-value	Odds Ratio	Combined Score	Genes
peptide transport (GO:0015833)	1/41	0.010209	1	0	0	97.561	447.267	ZG16
wound healing (GO:0042060)	1/50	0.0124388	1	0	0	80	350.955	TFF3
ion transmembrane transport (GO:0034220)	1/219	0.053569	1	0	0	18.2648	53.4572	CLCA1
ion transport (GO:0006811)	1/289	0.0701985	1	0	0	13.8408	36.7672	CLCA1
protein transport (GO:0015031)	1/326	0.0788934	1	0	0	12.2699	31.1614	ZG16
transmembrane transport (GO:0055085)	1/378	0.0910032	1	0	0	10.582	25.3636	CLCA1

## Sheet: Down- SN4 KEGG
Supplementary File. KEGG results for sub-network 4 in protein-protein network of down-regulated DEGs in High diarrhoea sheep
Term	Overlap	P-value	Adjusted P-value	Old P-value	Old Adjusted P-value	Odds Ratio	Combined Score	Genes
Renin secretion	1/69	0.0171329	1	0	0	57.971	235.754	CLCA1
Pancreatic secretion	1/98	0.0242633	1	0	0	40.8163	151.787	CLCA1

[truncated: 6 more sheets: Down- SN5 BP, Down- SN5 KEGG, STRING PPI Stats -Up, SN Gene list -Up, Up- SN1 BP  , Up- SN1 KEGG]
